# Supplementary material for: JMJD6 is a tumorigenic factor and therapeutic target in neuroblastoma
Source: Nat Commun. 2019 Jul 25;10:3319. doi: 10.1038/s41467-019-11132-w (PMC6658504; doi:10.1038/s41467-019-11132-w)
Supplement: Supplementary file 4 — Supplementary Data 1 [file 41467_2019_11132_MOESM4_ESM.xlsx]

## Sheet: gene expression
Supplementary Data 1. Genes up- or down-regulated by JMJD6 shRNA-1 and JMJD6 shRNA-2
compared with control shRNA, as identified by Affymetrix microarray analysis in
DOX-inducible control shRNA, JMJD6 shRNA-1 and JMJD6 shRNA-2 CHP134 cells after treatment
with vehicle control or DOX for 40 hours. The microarray experiments were repeated four
times. Differential expression analysis was performed using the Limma package. Moderated
t tests were performed with the Limma package. Genes with fold change of > 1.5, p < 0.05 and
adjusted p < 0.20 were listed.
			Average			Adjusted		Fold
Gene Symbol	PROBE ID	logFC	Expression	t	P Value	P Value	B	Change	Gene Symbol
PPIF	TC1000008193.hg.1	-1.82791	8.71582	-6.18231	1.07129e-06	0.00059536	5.5681	-3.55023	PPIF
REEP4	TC0800009830.hg.1	-1.58285	7.79318	-6.52046	4.33254e-07	0.00049282	6.40848	-2.99561	REEP4
	HTA2-pos-3371087_st	-1.49947	4.95266	-2.91362	0.0072417	0.112704	-2.59828	-2.82739
SLC35A4	TC0500008855.hg.1	-1.48309	9.78609	-5.93484	2.09082e-06	0.000915582	4.94589	-2.79547	SLC35A4
RYK	TC0300014052.hg.1	-1.46781	8.92367	-5.60536	5.12665e-06	0.00140796	4.10981	-2.76603	RYK
BDH2	TC0400012952.hg.1	-1.44307	5.89965	-6.50304	4.5382e-07	0.00049282	6.36549	-2.71899	BDH2
C18orf54	TC1800007355.hg.1	-1.42351	6.17192	-4.95349	3.06485e-05	0.00443245	2.44001	-2.68238	C18orf54
PYGO2	TC0100018496.hg.1	-1.38242	7.36914	-6.24076	9.15428e-07	0.000592609	5.71423	-2.60705	PYGO2
NPLOC4	TC1700012054.hg.1	-1.32114	9.0726	-5.67901	4.19298e-06	0.00117529	4.29734	-2.49864	NPLOC4
	TSUnmapped00000040.hg.1	-1.31848	6.28525	-7.40253	4.3191e-08	0.000222065	8.53529	-2.49403
THAP11	TC1600008174.hg.1	-1.31257	6.63301	-5.84782	2.64792e-06	0.000971238	4.72584	-2.48383	THAP11
NUS1	TC0600009261.hg.1	-1.28689	8.98516	-3.72282	0.00086799	0.0323216	-0.672535	-2.44001	NUS1
TOMM5	TC0900012228.hg.1	-1.27005	9.92042	-4.36008	0.000155895	0.0122859	0.921893	-2.4117	TOMM5
GNB4	TC0300013264.hg.1	-1.26884	8.91862	-3.65737	0.00103208	0.0363016	-0.832468	-2.40968	GNB4
FOXM1	TC1200009621.hg.1	-1.26559	9.99867	-4.96349	2.98178e-05	0.00435869	2.46568	-2.40425	FOXM1
PFKFB3	TC1000006652.hg.1	-1.26159	6.33409	-6.68481	2.80142e-07	0.000448046	6.81229	-2.3976	PFKFB3
KIAA2022	TC0X00010098.hg.1	-1.25895	6.56927	-6.22688	9.50216e-07	0.00059536	5.67957	-2.39322	KIAA2022
MAPK14	TC0600007825.hg.1	-1.25066	7.8328	-5.69015	4.06754e-06	0.00117529	4.32567	-2.3795	MAPK14
GLUD1	TC1000011323.hg.1	-1.24735	8.37533	-5.83692	2.72754e-06	0.000971238	4.69823	-2.37405	GLUD1
DPM1	TC2000009447.hg.1	-1.22857	8.69393	-7.89948	1.22697e-08	0.0001112	9.68587	-2.34335	DPM1
SLC22A5	TC0500008632.hg.1	-1.22408	4.98695	-5.34883	1.03474e-05	0.00238421	3.45427	-2.33606	SLC22A5
LRP12	TC0800011395.hg.1	-1.18493	6.40346	-3.73176	0.000847657	0.0322213	-0.650624	-2.27353	LRP12
GNPNAT1	TC1400009190.hg.1	-1.18275	8.46267	-5.03353	2.45962e-05	0.00403797	2.64551	-2.27009	GNPNAT1
KCTD10	TC1200011870.hg.1	-1.1687	8.01591	-3.91195	0.000524203	0.0243339	-0.205656	-2.24809	KCTD10
POP5	TC1200012172.hg.1	-1.16674	5.49075	-5.77884	3.19433e-06	0.00100285	4.55099	-2.24504	POP5
	HTA2-pos-2985876_st	-1.16192	6.88045	-3.35111	0.00229503	0.0561652	-1.5676	-2.23755
HTR3A	TC1100009098.hg.1	-1.16064	9.31366	-3.24634	0.00300203	0.0659306	-1.81328	-2.23557	HTR3A
	HTA2-pos-2985928_st	-1.1565	8.7457	-5.58202	5.46433e-06	0.00147099	4.05029	-2.22915
CDC14B	TC0900012256.hg.1	-1.14685	4.40339	-5.89237	2.34611e-06	0.00092447	4.83858	-2.2143	CDC14B
SFT2D2	TC0100010525.hg.1	-1.13178	7.37656	-4.81017	4.54407e-05	0.00569732	2.07216	-2.19129	SFT2D2
	HTA2-neg-47424780_st	-1.12129	3.79514	-2.98175	0.0058382	0.0991474	-2.41802	-2.17542
HIST1H2BM	TC0600007377.hg.1	-1.12039	10.5576	-3.8461	0.000625214	0.0274772	-0.368962	-2.17405	HIST1H2BM
ZNF660	TC0300013820.hg.1	-1.11116	5.90265	-4.92381	3.32532e-05	0.00458944	2.36382	-2.16019	ZNF660
CD151	TC1100006494.hg.1	-1.10629	8.69594	-5.91307	2.21799e-06	0.000915582	4.89089	-2.15291	CD151
SNRPB	TC2000009972.hg.1	-1.10055	7.94913	-5.01805	2.56653e-05	0.00403797	2.60577	-2.14437	SNRPB
GAREM2	TC0200007028.hg.1	-1.09814	7.42814	-4.14975	0.000276154	0.0172651	0.389571	-2.14079	GAREM2
TMOD2	TC1500007238.hg.1	-1.09402	7.10718	-4.75249	5.32402e-05	0.00629368	1.92424	-2.13469	TMOD2
TMEM245	TC0900011151.hg.1	-1.09031	6.5658	-4.15465	0.000272506	0.0171906	0.401939	-2.12919	TMEM245
	TSUnmapped00000077.hg.1	-1.08947	7.46519	-5.00114	2.68867e-05	0.00408392	2.56234	-2.12796
SLC37A4	TC1100012509.hg.1	-1.0868	7.98114	-4.74055	5.5015e-05	0.00644742	1.89362	-2.12402	SLC37A4
CEP85	TC0100007447.hg.1	-1.08473	7.64704	-4.3853	0.000145531	0.0116721	0.986006	-2.12099	CEP85
	TSUnmapped00000732.hg.1	-1.08299	7.66256	-4.47052	0.000115307	0.0103072	1.20304	-2.11843
FBXO45	TC0300010026.hg.1	-1.0747	7.25974	-4.65238	7.00723e-05	0.0076426	1.66776	-2.10629	FBXO45
POLR3G	TC0500008054.hg.1	-1.07412	8.0787	-6.06198	1.48201e-06	0.000741208	5.26626	-2.10544	POLR3G
GATAD2A,MIR640	TC1900007436.hg.1	-1.07399	9.58655	-4.20348	0.000238715	0.0158303	0.525106	-2.10525	GATAD2A,MIR640
COQ10A	TC1200007835.hg.1	-1.07215	8.47509	-5.77222	3.2524e-06	0.00100488	4.5342	-2.10257	COQ10A
JAGN1	TC0300006561.hg.1	-1.06616	8.25684	-4.75336	5.31126e-05	0.00629368	1.92648	-2.09386	JAGN1
MAML1	TC0500013277.hg.1	-1.06412	7.24283	-7.08519	9.80093e-08	0.000222065	7.78197	-2.0909	MAML1
DPYSL3	TC0500012388.hg.1	-1.06328	7.7941	-5.09247	2.09184e-05	0.00374178	2.79682	-2.08967	DPYSL3
PRKD3	TC0200012261.hg.1	-1.05671	6.94133	-6.17871	1.08172e-06	0.00059536	5.5591	-2.08018	PRKD3
NFATC2IP,MIR4517	TC1600007374.hg.1	-1.05571	6.75047	-4.0864	0.000327779	0.0190427	0.230236	-2.07874	NFATC2IP,MIR4517
CDK19	TC0600012839.hg.1	-1.04702	7.14777	-4.75776	5.24753e-05	0.00629368	1.93775	-2.06625	CDK19
	HTA2-neg-47423391_st	-1.04093	4.45491	-2.81901	0.00869645	0.125304	-2.77721	-2.05756
ZDHHC6	TC1000012595.hg.1	-1.03582	6.37316	-4.71559	5.89158e-05	0.0067507	1.82965	-2.05028	ZDHHC6
FKBP14	TC0700010621.hg.1	-1.03434	8.01833	-6.10792	1.30911e-06	0.000671572	5.38167	-2.04818	FKBP14
NAXD	TC1300008023.hg.1	-1.03434	6.87177	-5.68056	4.17528e-06	0.00117529	4.30129	-2.04818	NAXD
RASSF3	TC1200008005.hg.1	-1.02117	6.2269	-3.80947	0.000689402	0.0287636	-0.459458	-2.02956	RASSF3
LAMA1	TC1800007986.hg.1	-1.01294	5.68951	-3.98292	0.000433255	0.0217818	-0.0288818	-2.01802	LAMA1
BCL7A	TC1200009192.hg.1	-1.01027	8.16473	-7.1134	9.10792e-08	0.000222065	7.84951	-2.01429	BCL7A
	HTA2-neg-47421633_st	-1.00349	4.62021	-4.09023	0.000324403	0.0189286	0.239857	-2.00485
SQSTM1	TC0500009706.hg.1	-0.997619	8.86644	-6.28694	8.08679e-07	0.000567434	5.82942	-1.9967	SQSTM1
SNAPIN	TC0100010046.hg.1	-0.995389	6.63388	-5.88033	2.42408e-06	0.000928287	4.80813	-1.99362	SNAPIN
LAGE3	TC0X00011204.hg.1	-0.980368	8.69153	-4.70105	6.13149e-05	0.00694621	1.79239	-1.97297	LAGE3
FYTTD1	TC0300010066.hg.1	-0.979016	9.2766	-3.81651	0.000676581	0.028641	-0.44208	-1.97112	FYTTD1
THAP12	TC1100011684.hg.1	-0.977497	7.85955	-5.13288	1.87201e-05	0.00353458	2.90054	-1.96905	THAP12
	TSUnmapped00000307.hg.1	-0.976946	7.70471	-5.98791	1.81076e-06	0.000863731	5.07979	-1.96829
ERAL1	TC1700007399.hg.1	-0.975558	8.55581	-7.12651	8.80321e-08	0.000222065	7.88084	-1.9664	ERAL1
	HTA2-pos-2985934_st	-0.970806	8.11451	-2.80326	0.00903428	0.128121	-2.81141	-1.95993
	HTA2-pos-PSR02024023.hg.1	-0.966966	8.81276	-4.46485	0.000117109	0.0103716	1.18858	-1.95473
SOD2,LOC100129518	TC0600013757.hg.1	-0.960703	7.93156	-5.95274	1.99175e-06	0.000902564	4.99109	-1.94626	SOD2,LOC100129518
AGO1	TC0100007786.hg.1	-0.95844	8.57337	-5.55358	5.90608e-06	0.00151491	3.97775	-1.94321	AGO1
ZC3HAV1L	TC0700012760.hg.1	-0.955899	7.8796	-5.88629	2.3852e-06	0.000926447	4.82319	-1.93979	ZC3HAV1L
TANC1	TC0200009774.hg.1	-0.953821	5.53452	-4.64627	7.12566e-05	0.00766484	1.65211	-1.937	TANC1
TMEM218	TC1100012702.hg.1	-0.952016	6.68881	-4.7145	5.90926e-05	0.0067507	1.82686	-1.93457	TMEM218
PHF1	TC0600007701.hg.1	-0.951527	6.85256	-5.07763	2.17887e-05	0.00380098	2.75874	-1.93392	PHF1
GAB1	TC0400008879.hg.1	-0.951479	7.97202	-5.77716	3.20894e-06	0.00100285	4.54674	-1.93385	GAB1
HGSNAT	TC0800007460.hg.1	-0.951042	7.26407	-3.80258	0.00070217	0.0287636	-0.476445	-1.93327	HGSNAT
	TSUnmapped00000038.hg.1	-0.947692	5.10776	-3.93871	0.000487899	0.0234825	-0.139096	-1.92878
TMEM150A	TC0200013283.hg.1	-0.947543	7.98885	-4.97969	2.8519e-05	0.00424244	2.50728	-1.92858	TMEM150A
TAF11	TC0600011600.hg.1	-0.942823	7.75235	-4.04752	0.000364052	0.0197144	0.132713	-1.92229	TAF11
SH3BGRL2	TC0600008622.hg.1	-0.941043	7.90881	-2.76945	0.00980127	0.134998	-2.88446	-1.91992	SH3BGRL2
CMTM7	TC0300006968.hg.1	-0.940626	7.88066	-2.94721	0.00635796	0.104074	-2.49511	-1.91936	CMTM7
LRRC8A	TC0900008891.hg.1	-0.935777	7.4363	-4.29729	0.000184986	0.0136303	0.762498	-1.91292	LRRC8A
	HTA2-pos-2985878_st	-0.931936	9.00693	-4.39734	0.000140827	0.0114071	1.01663	-1.90783
C1orf109	TC0100013751.hg.1	-0.927363	9.31798	-7.39415	4.41289e-08	0.000222065	8.51558	-1.9018	C1orf109
USP38	TC0400008876.hg.1	-0.924293	7.86236	-4.62491	7.5555e-05	0.00790101	1.59744	-1.89775	USP38
FPGS	TC0900008827.hg.1	-0.924028	8.5827	-5.06168	2.27654e-05	0.00389289	2.71777	-1.89741	FPGS
MFAP2	TC0100013071.hg.1	-0.919964	6.45758	-2.64822	0.0130826	0.160011	-3.14226	-1.89207	MFAP2
AURKA	TC2000009550.hg.1	-0.911784	9.98811	-4.58057	8.53181e-05	0.00861731	1.48403	-1.88137	AURKA
ZIK1	TC1900009001.hg.1	-0.911032	5.21822	-3.97504	0.000442533	0.0220771	-0.0485481	-1.88039	ZIK1
FZD1	TC0700008306.hg.1	-0.910936	8.25857	-5.77756	3.20551e-06	0.00100285	4.54774	-1.88027	FZD1
CACUL1	TC1000011975.hg.1	-0.910331	8.12242	-5.08458	2.1377e-05	0.00377414	2.77656	-1.87948	CACUL1
ABHD2	TC1500008245.hg.1	-0.90896	8.4063	-4.75525	5.28385e-05	0.00629368	1.93131	-1.87769	ABHD2
FNDC5	TC0100013632.hg.1	-0.908546	9.47601	-3.30179	0.00260517	0.0602931	-1.68366	-1.87715	FNDC5
GLIPR2	TC0900007115.hg.1	-0.907865	8.43955	-5.9189	2.18319e-06	0.000915582	4.90562	-1.87627	GLIPR2
ATXN7L3	TC1700010816.hg.1	-0.907819	6.7992	-5.22856	1.43935e-05	0.00292049	3.14603	-1.87621	ATXN7L3
TEAD2	TC1900012000.hg.1	-0.907018	7.05877	-4.22553	0.000224839	0.0153597	0.58084	-1.87517	TEAD2
TRIM14	TC0900010968.hg.1	-0.903117	8.3956	-3.62186	0.00113337	0.0383957	-0.918859	-1.8701	TRIM14
GRK6	TC0500009622.hg.1	-0.901956	7.38905	-4.80719	4.58142e-05	0.00569732	2.06452	-1.8686	GRK6
TRIAP1	TC1200012161.hg.1	-0.900654	7.28977	-4.58652	8.39384e-05	0.00854757	1.49924	-1.86691	TRIAP1
PSMG3	TC0700010020.hg.1	-0.897886	8.37651	-5.7615	3.34878e-06	0.00102204	4.50698	-1.86333	PSMG3
WASF2	TC0100013432.hg.1	-0.897202	8.49118	-6.24761	8.98723e-07	0.000592609	5.73134	-1.86245	WASF2
DALRD3	TC0300011044.hg.1	-0.895979	7.21147	-4.53334	9.71003e-05	0.00931809	1.36334	-1.86087	DALRD3
	HTA2-pos-3080337_st	-0.894751	8.57066	-3.66217	0.00101908	0.0360291	-0.820771	-1.85929
PEX12	TC1700010436.hg.1	-0.892005	6.44122	-5.29476	1.20019e-05	0.00256945	3.31575	-1.85575	PEX12
NFATC3	TC1600011417.hg.1	-0.891618	9.10255	-6.4313	5.49489e-07	0.000498001	6.18811	-1.85526	NFATC3
	TSUnmapped00000777.hg.1	-0.888705	8.77278	-5.82677	2.8038e-06	0.000971238	4.67253	-1.85151
	HTA2-pos-PSR02024028.hg.1	-0.8873	9.55454	-4.5716	8.74412e-05	0.00874059	1.46109	-1.84971
	HTA2-pos-PSR02024026.hg.1	-0.887085	7.87	-3.50799	0.00152779	0.0442377	-1.19397	-1.84944
ERLIN1	TC1000012584.hg.1	-0.886616	7.29498	-3.89142	0.000553843	0.0252658	-0.256647	-1.84883	ERLIN1
LRRC58	TC0300012143.hg.1	-0.88338	7.30729	-5.06811	2.23662e-05	0.00387335	2.7343	-1.84469	LRRC58
	HTA2-pos-3662474_st	-0.881718	8.54181	-3.68454	0.000960585	0.0345467	-0.766185	-1.84257
E2F2	TC0100013287.hg.1	-0.881655	8.28692	-4.42698	0.000129878	0.0109667	1.09208	-1.84249	E2F2
RASL10B	TC1700007603.hg.1	-0.880955	8.9229	-4.81983	4.4251e-05	0.00562215	2.09694	-1.84159	RASL10B
ZNF75D	TC0X00010895.hg.1	-0.88032	4.0944	-3.08333	0.00453322	0.0845362	-2.1887	-1.84078	ZNF75D
HGH1	TC0800009242.hg.1	-0.879142	7.40555	-6.34101	6.99551e-07	0.000536209	5.96403	-1.83928	HGH1
CSMD3	TC0800011509.hg.1	-0.877069	4.94405	-4.66462	6.77603e-05	0.00751973	1.69908	-1.83664	CSMD3
TEX15	TC0800010045.hg.1	-0.8767	5.62092	-4.702	6.11554e-05	0.00694621	1.79482	-1.83617	TEX15
MBOAT1	TC0600010991.hg.1	-0.87247	6.41662	-4.44609	0.000123272	0.0106401	1.14075	-1.83079	MBOAT1
MCMBP	TC1000012025.hg.1	-0.868851	8.57454	-4.59535	8.19314e-05	0.00837456	1.52183	-1.82621	MCMBP
	TSUnmapped00000440.hg.1	-0.86787	7.48271	-5.05595	2.31267e-05	0.00392995	2.70306	-1.82497
XRCC3	TC1400010331.hg.1	-0.867186	7.36807	-4.48258	0.000111567	0.0100777	1.23379	-1.8241	XRCC3
LPGAT1	TC0100017223.hg.1	-0.865307	8.78253	-2.92799	0.00666599	0.107498	-2.53783	-1.82173	LPGAT1
SFXN5	TC0200016687.hg.1	-0.864312	6.70332	-3.64493	0.00106652	0.0370341	-0.862769	-1.82047	SFXN5
	HTA2-pos-PSR02024020.hg.1	-0.863957	9.40168	-4.54856	9.31356e-05	0.00906389	1.40223	-1.82002
	HTA2-pos-PSR02023983.hg.1	-0.863804	10.2424	-3.40634	0.00198993	0.0517593	-1.4368	-1.81983
	TSUnmapped00000517.hg.1	-0.861637	8.4745	-5.11655	1.9579e-05	0.00356588	2.85863	-1.8171
	HTA2-pos-PSR02023997.hg.1	-0.861516	7.59849	-3.06585	0.00473599	0.0870634	-2.22843	-1.81695
	23070209	-0.86051	7.05541	-6.31298	7.54115e-07	0.000554152	5.8943	-1.81568
	HTA2-pos-2985941_st	-0.859511	9.44553	-3.26593	0.00285564	0.0639029	-1.7676	-1.81442
CCNJ	TC1000008529.hg.1	-0.856456	7.9433	-4.60038	8.08108e-05	0.00829119	1.53468	-1.81059	CCNJ
	TSUnmapped00000138.hg.1	-0.855448	8.60254	-5.68585	4.11552e-06	0.00117529	4.31473	-1.80932
TGIF2	TC2000009914.hg.1	-0.854681	9.09986	-4.8251	4.3615e-05	0.00556736	2.11046	-1.80836	TGIF2
IPO8	TC1200010264.hg.1	-0.854644	7.63161	-3.44127	0.00181763	0.04908	-1.35365	-1.80831	IPO8
JMJD6	TC1700011818.hg.1	-0.854089	7.5358	-5.81534	2.89236e-06	0.000983005	4.64355	-1.80762	JMJD6
SESN3	TC1100012019.hg.1	-0.85375	4.59538	-3.17723	0.00357844	0.0727704	-1.97352	-1.80719	SESN3
RAD54L	TC0100008150.hg.1	-0.853625	6.81328	-4.05651	0.000355329	0.0196362	0.155244	-1.80704	RAD54L
E2F3	TC0600007138.hg.1	-0.852205	6.79973	-2.96669	0.0060596	0.10145	-2.45168	-1.80526	E2F3
GNAI2	TC0300007410.hg.1	-0.844944	8.03534	-5.36755	9.82956e-06	0.00229413	3.50221	-1.79619	GNAI2
SLC29A2	TC1100011286.hg.1	-0.840462	7.06268	-3.57089	0.00129587	0.0410435	-1.04238	-1.79062	SLC29A2
HAUS2	TC1500007035.hg.1	-0.83994	7.56588	-4.7765	4.98432e-05	0.00607707	1.9858	-1.78998	HAUS2
FUT10	TC0800012405.hg.1	-0.837245	6.74512	-4.95522	3.05034e-05	0.00443245	2.44444	-1.78664	FUT10
RAD54L2	TC0300013834.hg.1	-0.836105	6.61852	-5.39906	9.01612e-06	0.00215034	3.58287	-1.78522	RAD54L2
	HTA2-pos-PSR02024013.hg.1	-0.834639	10.3177	-4.06884	0.000343704	0.0193078	0.186148	-1.78341
TIPARP	TC0300009282.hg.1	-0.834476	7.1505	-3.93211	0.000496613	0.0234825	-0.155517	-1.78321	TIPARP
PHF19	TC0900011388.hg.1	-0.833896	7.75159	-5.97855	1.85725e-06	0.000870634	5.05619	-1.78249	PHF19
	HTA2-neg-47421298_st	-0.833406	3.23343	-3.34003	0.00236143	0.0572608	-1.59373	-1.78189
TRAM2	TC0600012040.hg.1	-0.832194	6.50689	-4.88135	3.73687e-05	0.00503813	2.25483	-1.78039	TRAM2
PFDN1	TC0500012236.hg.1	-0.831863	8.23011	-5.89612	2.32235e-06	0.00092447	4.84807	-1.77998	PFDN1
	HTA2-pos-PSR02024032.hg.1	-0.831783	10.3203	-4.24363	0.000214055	0.0149229	0.626592	-1.77988
GTF2H3	TC1200009250.hg.1	-0.830809	6.85093	-3.92758	0.000502695	0.0236877	-0.166806	-1.77868	GTF2H3
KIAA0895	TC0700010749.hg.1	-0.830759	5.4775	-3.13301	0.00400121	0.077902	-2.07521	-1.77862	KIAA0895
	HTA2-pos-PSR02023948.hg.1	-0.82697	8.92017	-5.12527	1.91156e-05	0.00354459	2.881	-1.77396
PBDC1	TC0X00007686.hg.1	-0.826693	7.14445	-3.99779	0.000416261	0.0212739	0.00825949	-1.77362	PBDC1
	HTA2-pos-PSR02024034.hg.1	-0.826318	10.4782	-3.11758	0.00415979	0.0798732	-2.11057	-1.77315
GATM	TC1500010864.hg.1	-0.825792	7.24176	-6.53661	4.15035e-07	0.00049282	6.4483	-1.77251	GATM
COLGALT1	TC1900007331.hg.1	-0.824463	9.51297	-5.79138	3.08718e-06	0.00100285	4.5828	-1.77088	COLGALT1
ZBTB34	TC0900008793.hg.1	-0.822225	6.2877	-4.32149	0.000173184	0.0129716	0.823904	-1.76813	ZBTB34
UNG	TC1200008792.hg.1	-0.820527	8.41489	-3.93556	0.000492042	0.0234825	-0.146941	-1.76605	UNG
TMEM126B	TC1100008651.hg.1	-0.819968	8.56103	-4.23534	0.000218931	0.0151398	0.605624	-1.76537	TMEM126B
PAQR9	TC0300012679.hg.1	-0.819512	4.32902	-2.95672	0.0062106	0.102667	-2.47393	-1.76481	PAQR9
	TSUnmapped00000300.hg.1	-0.818884	9.36261	-6.21833	9.72331e-07	0.00059536	5.65819	-1.76404
HMBS	TC1100009238.hg.1	-0.818328	6.70035	-4.83276	4.27059e-05	0.00550794	2.13013	-1.76336	HMBS
	HTA2-pos-2985937_st	-0.818125	10.2087	-4.20211	0.000239601	0.0158504	0.521659	-1.76311
PHTF2	TC0700008149.hg.1	-0.817874	7.11686	-4.11149	0.00030628	0.0183829	0.293293	-1.76281	PHTF2
	HTA2-neg-47423336_st	-0.816527	2.65125	-2.81018	0.00888427	0.1268	-2.79639	-1.76116
RCC1,SNORA73A,SNHG3,SNORA73B	TC0100007559.hg.1	-0.816186	9.17614	-4.65127	7.02868e-05	0.0076426	1.66491	-1.76074	RCC1,SNORA73A,SNHG3,SNORA73B
ZADH2	TC1800009056.hg.1	-0.815525	6.41406	-3.84999	0.000618752	0.0272662	-0.359338	-1.75994	ZADH2
ZCCHC8	TC1200012238.hg.1	-0.814805	9.35181	-4.00642	0.000406702	0.0210225	0.0298279	-1.75906	ZCCHC8
PKN3	TC0900008881.hg.1	-0.814232	6.3458	-3.58815	0.00123847	0.039786	-1.00063	-1.75836	PKN3
GTPBP4	TC1000006464.hg.1	-0.813779	8.80401	-3.59844	0.00120541	0.0393446	-0.975688	-1.75781	GTPBP4
CYB561A3	TC1100011032.hg.1	-0.813204	6.74046	-4.05286	0.000358844	0.0196706	0.146097	-1.75711	CYB561A3
ALCAM	TC0300008242.hg.1	-0.812534	10.0324	-4.54775	9.33425e-05	0.00906389	1.40016	-1.75629	ALCAM
EMB	TC0500010670.hg.1	-0.811901	6.50445	-3.60781	0.00117609	0.0391392	-0.952981	-1.75552	EMB
SLC39A1	TC0100015892.hg.1	-0.811651	6.59978	-3.59701	0.00120997	0.039382	-0.979168	-1.75522	SLC39A1
DLX4	TC1700008225.hg.1	-0.811592	7.63294	-4.06172	0.000350375	0.0194438	0.168288	-1.75515	DLX4
MED20	TC0600011808.hg.1	-0.811157	7.86856	-3.59992	0.00120074	0.0393335	-0.972104	-1.75462	MED20
	HTA2-pos-PSR02023947.hg.1	-0.810624	8.95993	-4.8542	4.02636e-05	0.00536631	2.18513	-1.75397
WDCP	TC0200011972.hg.1	-0.808814	7.21298	-4.63587	7.33194e-05	0.00778704	1.62548	-1.75177	WDCP
PCYT1B	TC0X00009268.hg.1	-0.808012	7.37485	-4.02897	0.000382729	0.0202653	0.0862433	-1.7508	PCYT1B
	TSUnmapped00000383.hg.1	-0.807197	9.04207	-6.52455	4.28562e-07	0.00049282	6.41857	-1.74981
	TSUnmapped00000558.hg.1	-0.80531	9.42727	-7.33704	5.10983e-08	0.000222065	8.38099	-1.74752
QSOX2	TC0900011970.hg.1	-0.8052	5.79759	-2.79667	0.00917923	0.129445	-2.82569	-1.74739	QSOX2
USP46	TC0400010688.hg.1	-0.804855	8.72457	-3.10074	0.00433957	0.0821648	-2.14903	-1.74697	USP46
LMNB2,MIR7108	TC1900011841.hg.1	-0.804289	8.88531	-4.64449	7.1605e-05	0.00766484	1.64756	-1.74629	LMNB2,MIR7108
ANO10	TC0300013962.hg.1	-0.799579	6.42797	-3.25128	0.00296446	0.0655824	-1.80178	-1.74059	ANO10
KLHL21	TC0100012690.hg.1	-0.797192	6.51632	-5.14015	1.83495e-05	0.00353458	2.91922	-1.73772	KLHL21
SLC19A2	TC0100016351.hg.1	-0.795906	6.19932	-3.37994	0.00213055	0.0538906	-1.49944	-1.73617	SLC19A2
	HTA2-pos-PSR02024022.hg.1	-0.79159	10.755	-3.90475	0.000534417	0.0246694	-0.223547	-1.73098
RRP1B	TC2100007318.hg.1	-0.788732	9.04617	-5.7169	3.78143e-06	0.00111754	4.39369	-1.72756	RRP1B
	HTA2-pos-PSR02024036.hg.1	-0.788343	9.96518	-3.21352	0.00326368	0.0686469	-1.88957	-1.72709
	TSUnmapped00000327.hg.1	-0.788245	9.64762	-6.76598	2.26095e-07	0.00040982	7.01054	-1.72697
IL12RB2	TC0100008653.hg.1	-0.787271	4.87678	-3.81691	0.000675862	0.028641	-0.441096	-1.72581	IL12RB2
PLAGL1,HYMAI	TC0600013431.hg.1	-0.785653	5.492	-2.86279	0.00781922	0.117587	-2.68163	-1.72387	PLAGL1,HYMAI
ZBTB5	TC0900010019.hg.1	-0.78493	7.20882	-3.7081	0.000902519	0.0331585	-0.708584	-1.72301	ZBTB5
2002-09-01	TC0200011400.hg.1	-0.783941	9.56341	-4.18228	0.000252844	0.0164489	0.471601	-1.72183	2002-09-01
	HTA2-pos-PSR02023973.hg.1	-0.783655	9.25343	-4.08656	0.000327638	0.0190427	0.230635	-1.72149
MYB	TC0600009534.hg.1	-0.783519	7.36528	-3.70243	0.00091618	0.0334812	-0.722466	-1.72132	MYB
RAPH1	TC0200015476.hg.1	-0.782433	6.39676	-4.03757	0.000373954	0.0199361	0.107786	-1.72003	RAPH1
ATXN7	TC0300007679.hg.1	-0.780557	7.25315	-4.22958	0.000222384	0.0152302	0.591059	-1.71779	ATXN7
ADI1	TC0200011551.hg.1	-0.779963	7.64406	-4.33125	0.000168642	0.0126857	0.848662	-1.71709	ADI1
FAM53B	TC1000012603.hg.1	-0.775952	7.03171	-5.82439	2.82202e-06	0.000971238	4.6665	-1.71232	FAM53B
MMACHC	TC0100008124.hg.1	-0.775084	8.07351	-3.32194	0.0024739	0.0587449	-1.63634	-1.71129	MMACHC
NDUFB3	TC0200010438.hg.1	-0.773835	9.02427	-4.83528	4.24121e-05	0.00550794	2.13658	-1.70981	NDUFB3
RRAGA	TC0900006752.hg.1	-0.773435	7.66228	-4.49709	0.000107226	0.00981603	1.27081	-1.70934	RRAGA
STEAP1B	TC0700010443.hg.1	-0.772745	5.75621	-4.4521	0.000121264	0.0105125	1.15607	-1.70852	STEAP1B
BAG2	TC0600008350.hg.1	-0.77215	9.13034	-3.97725	0.000439913	0.0219867	-0.0430362	-1.70781	BAG2
DARS	TC0200014407.hg.1	-0.769496	10.0543	-6.54986	4.00669e-07	0.00049282	6.48094	-1.70467	DARS
NRIP3	TC1100010054.hg.1	-0.767825	3.78146	-3.405	0.00199684	0.0517735	-1.43998	-1.7027	NRIP3
MYOG	TC0100016977.hg.1	-0.767626	7.36158	-4.43838	0.000125896	0.0108322	1.12111	-1.70247	MYOG
FRRS1	TC0100015049.hg.1	-0.766805	3.95269	-3.82253	0.000665806	0.028553	-0.427216	-1.7015	FRRS1
	HTA2-pos-PSR02023974.hg.1	-0.766743	9.14397	-3.58042	0.00126388	0.0403328	-1.01934	-1.70142
	HTA2-pos-PSR02024018.hg.1	-0.763094	10.3668	-4.64084	7.23255e-05	0.0077116	1.63822	-1.69713
	HTA2-pos-PSR02023988.hg.1	-0.762614	9.17875	-4.25523	0.000207409	0.0145342	0.655953	-1.69656
	23076538	-0.762481	4.94436	-2.86377	0.00780055	0.117587	-2.67948	-1.69641
UBQLN4	TC0100015984.hg.1	-0.760741	9.43912	-3.53396	0.00142752	0.0430891	-1.13149	-1.69436	UBQLN4
	23075511	-0.759977	8.15393	-4.07036	0.000342294	0.0192684	0.189968	-1.69346
	23075604	-0.759977	8.15393	-4.07036	0.000342294	0.0192684	0.189968	-1.69346
	23075777	-0.759977	8.15393	-4.07036	0.000342294	0.0192684	0.189968	-1.69346
	23075938	-0.759977	8.15393	-4.07036	0.000342294	0.0192684	0.189968	-1.69346
	23076075	-0.759977	8.15393	-4.07036	0.000342294	0.0192684	0.189968	-1.69346
	23076401	-0.759977	8.15393	-4.07036	0.000342294	0.0192684	0.189968	-1.69346
	HTA2-pos-3145789_st	-0.757939	7.51644	-3.20914	0.00330024	0.0691296	-1.89973	-1.69107
ZBTB8B	TC0100018208.hg.1	-0.7547	5.80696	-3.82686	0.000658149	0.0283588	-0.416506	-1.68728	ZBTB8B
PIGL	TC1700012198.hg.1	-0.754416	6.34794	-3.13037	0.00402795	0.0781697	-2.08127	-1.68695	PIGL
NAGA	TC2200008856.hg.1	-0.753077	7.62187	-5.12654	1.90487e-05	0.00354459	2.88428	-1.68538	NAGA
	HTA2-pos-PSR02024009.hg.1	-0.752583	10.9397	-4.35358	0.000158684	0.0123705	0.905368	-1.68481
	HTA2-pos-PSR01002166.hg.1	-0.752414	6.56675	-3.15158	0.00381814	0.0752802	-2.03258	-1.68461
	HTA2-pos-PSR02024015.hg.1	-0.752242	8.6061	-2.59523	0.0148169	0.171501	-3.25283	-1.68441
DHRS13	TC1700010221.hg.1	-0.752207	7.69746	-4.17085	0.000260803	0.0167145	0.442767	-1.68437	DHRS13
RLIM	TC0X00010097.hg.1	-0.75138	7.43301	-3.39332	0.00205815	0.053092	-1.46773	-1.6834	RLIM
ATP6V0E2	TC0700009649.hg.1	-0.751173	8.23125	-3.53918	0.00140814	0.0428254	-1.11891	-1.68316	ATP6V0E2
	HTA2-pos-3437245_st	-0.750925	7.61543	-3.54566	0.00138446	0.0423897	-1.10329	-1.68287
ABRACL	TC0600009626.hg.1	-0.750365	7.13401	-3.52439	0.00146369	0.0434457	-1.15452	-1.68222	ABRACL
NR3C1	TC0500012340.hg.1	-0.750233	5.49071	-3.10848	0.00425596	0.0810332	-2.13135	-1.68206	NR3C1
	23076237	-0.749662	8.15895	-3.97064	0.000447794	0.0222579	-0.0595155	-1.6814
	HTA2-pos-2985932_st	-0.748876	10.7658	-3.03883	0.0050665	0.0911064	-2.28962	-1.68048
EDEM1	TC0300006491.hg.1	-0.746885	5.88532	-3.64991	0.00105262	0.0366919	-0.850659	-1.67817	EDEM1
PAQR7	TC0100013368.hg.1	-0.745636	7.19527	-5.06193	2.27499e-05	0.00389289	2.71841	-1.67671	PAQR7
	HTA2-pos-PSR02023987.hg.1	-0.745185	6.72914	-3.20157	0.00336423	0.0700383	-1.91725	-1.67619
	TSUnmapped00000484.hg.1	-0.745017	9.88533	-6.50853	4.47236e-07	0.00049282	6.37904	-1.67599
FAM136A	TC0200012995.hg.1	-0.743556	7.31576	-4.75717	5.25609e-05	0.00629368	1.93623	-1.6743	FAM136A
TOX	TC0800010558.hg.1	-0.742187	8.683	-3.34569	0.00232726	0.056668	-1.58038	-1.67271	TOX
	TSUnmapped00000322.hg.1	-0.741544	9.0064	-5.54527	6.0419e-06	0.00153526	3.95653	-1.67196
SERINC2	TC0100007638.hg.1	-0.741256	6.86898	-3.58692	0.00124248	0.039837	-1.00361	-1.67163	SERINC2
CISH	TC0300011124.hg.1	-0.740716	5.68177	-4.26133	0.000203997	0.014444	0.671397	-1.67101	CISH
	HTA2-pos-2909162_st	-0.739998	8.52255	-3.1905	0.0034601	0.0711112	-1.94287	-1.67017
GLUD2	TC0X00008298.hg.1	-0.737971	6.58882	-4.05132	0.000360339	0.0196732	0.142235	-1.66783	GLUD2
PPP1R11	TC0600007508.hg.1	-0.736991	8.37143	-4.39139	0.000143133	0.0115137	1.00149	-1.6667	PPP1R11
HYOU1	TC1100012510.hg.1	-0.736717	10.4736	-6.37864	6.32526e-07	0.000505816	6.05752	-1.66638	HYOU1
JKAMP	TC1400007337.hg.1	-0.735418	8.4484	-3.17213	0.00362487	0.0730458	-1.98527	-1.66488	JKAMP
	HTA2-pos-PSR02023946.hg.1	-0.73445	9.18217	-4.58413	8.44891e-05	0.00857154	1.49314	-1.66376
NFKB1	TC0400008271.hg.1	-0.732988	6.28292	-4.45167	0.000121406	0.0105125	1.15497	-1.66208	NFKB1
MCL1	TC0100018484.hg.1	-0.732119	9.44483	-4.09534	0.000319954	0.0187888	0.252693	-1.66108	MCL1
	23074032	-0.731699	8.38115	-4.45804	0.000119309	0.0104831	1.17122	-1.66059
DCTPP1	TC1600009966.hg.1	-0.731433	10.8276	-5.04574	2.37846e-05	0.0039835	2.67686	-1.66029	DCTPP1
	TC0700010582.hg.1	-0.730232	3.70309	-2.874	0.00760827	0.116307	-2.65701	-1.65891
PCBD2	TC0500013230.hg.1	-0.730014	7.28714	-4.05416	0.00035759	0.0196706	0.149349	-1.65866	PCBD2
RPS6KA3	TC0X00009218.hg.1	-0.729415	6.38695	-4.21698	0.000230125	0.0155644	0.55921	-1.65797	RPS6KA3
PCDH18	TC0400011916.hg.1	-0.726768	6.5358	-4.33069	0.000168901	0.0126857	0.847236	-1.65493	PCDH18
P4HA1	TC1000011005.hg.1	-0.726509	6.56808	-4.0736	0.000339314	0.0192684	0.198092	-1.65463	P4HA1
	HTA2-pos-3662477_st	-0.72486	9.20789	-3.6255	0.00112258	0.0383924	-0.910036	-1.65274
DUSP14	TC1700007677.hg.1	-0.722237	7.0324	-4.93938	3.18604e-05	0.00451272	2.40378	-1.64974	DUSP14
SNAP23	TC1500007034.hg.1	-0.721789	7.54024	-2.65775	0.0127914	0.158391	-3.12223	-1.64923	SNAP23
DPYSL5	TC0200007047.hg.1	-0.721577	8.83509	-2.98308	0.00581898	0.0990064	-2.41504	-1.64898	DPYSL5
	HTA2-pos-2985930_st	-0.72022	9.5275	-3.38117	0.00212377	0.0538906	-1.49651	-1.64743
DSEL	TC1800008952.hg.1	-0.719254	3.21192	-2.78327	0.00948049	0.132052	-2.85465	-1.64633	DSEL
GLUL	TC0100016625.hg.1	-0.718421	9.35663	-3.86438	0.000595393	0.0266691	-0.323687	-1.64538	GLUL
GMFB	TC1400009225.hg.1	-0.71805	8.70696	-4.00049	0.000413248	0.0211996	0.015003	-1.64496	GMFB
	23075545	-0.718017	9.34725	-3.17074	0.00363765	0.0730458	-1.98848	-1.64492
	23075669	-0.718017	9.34725	-3.17074	0.00363765	0.0730458	-1.98848	-1.64492
	23075841	-0.718017	9.34725	-3.17074	0.00363765	0.0730458	-1.98848	-1.64492
	23075990	-0.718017	9.34725	-3.17074	0.00363765	0.0730458	-1.98848	-1.64492
	23076136	-0.718017	9.34725	-3.17074	0.00363765	0.0730458	-1.98848	-1.64492
	23076300	-0.718017	9.34725	-3.17074	0.00363765	0.0730458	-1.98848	-1.64492
	HTA2-pos-2985926_st	-0.71697	11.6401	-3.78599	0.000733897	0.0291957	-0.517343	-1.64373
ZFP36L2	TC0200012404.hg.1	-0.716125	8.1427	-5.11481	1.96727e-05	0.00356588	2.85417	-1.64276	ZFP36L2
	TC0X00008383.hg.1	-0.715975	3.23469	-3.00972	0.00544705	0.0951187	-2.35525	-1.64259
TOX3	TC1600010316.hg.1	-0.71496	5.87016	-3.45506	0.00175368	0.0479724	-1.32075	-1.64144	TOX3
	TC0500013234.hg.1	-0.714617	3.58316	-3.79123	0.000723728	0.0290657	-0.504432	-1.64105
KIF18B	TC1700010851.hg.1	-0.714462	8.70742	-4.33548	0.000166709	0.0126258	0.859402	-1.64087	KIF18B
PTPRK	TC0600013126.hg.1	-0.714442	5.59752	-2.89718	0.00718927	0.112468	-2.60599	-1.64085	PTPRK
CDC14A	TC0100009215.hg.1	-0.712964	6.36403	-5.91231	2.22253e-06	0.000915582	4.88899	-1.63917	CDC14A
	HTA2-pos-3662452_st	-0.712279	8.19123	-3.51398	0.00150408	0.0440089	-1.17957	-1.63839
	HTA2-pos-3662450_st	-0.71185	8.3215	-2.87617	0.0075682	0.116124	-2.65226	-1.6379
HIST3H2BB	TC0100011871.hg.1	-0.711763	8.18699	-3.46951	0.00168898	0.0469546	-1.2862	-1.6378	HIST3H2BB
COPS9	TC0200016308.hg.1	-0.710909	8.51744	-3.55531	0.00134992	0.0418842	-1.08002	-1.63683	COPS9
	TSUnmapped00000244.hg.1	-0.710124	9.86451	-6.44795	5.25602e-07	0.00049282	6.22933	-1.63595
HRH3	TC2000009736.hg.1	-0.708829	8.02393	-2.7057	0.0114163	0.14847	-3.02085	-1.63448	HRH3
SLC39A14	TC0800006980.hg.1	-0.70712	9.06231	-4.22361	0.000226014	0.0154012	0.575988	-1.63254	SLC39A14
LOC100505549	TC1800009232.hg.1	-0.707082	7.58916	-4.7582	5.24115e-05	0.00629368	1.93888	-1.6325	LOC100505549
PLXNA1	TC0300008691.hg.1	-0.707042	7.28061	-4.01857	0.000393609	0.0206599	0.0602115	-1.63245	PLXNA1
NAA50	TC0300012029.hg.1	-0.7066	10.6887	-3.83139	0.000650253	0.0281718	-0.405329	-1.63195	NAA50
NCAPG2	TC0700013290.hg.1	-0.706236	9.28747	-3.36793	0.00219763	0.0546174	-1.52786	-1.63154	NCAPG2
VPS37C	TC1100011022.hg.1	-0.705941	6.40396	-4.04759	0.000363985	0.0197144	0.132883	-1.63121	VPS37C
SARM1	TC1700012218.hg.1	-0.705636	7.97452	-5.04426	2.38814e-05	0.0039835	2.67307	-1.63086	SARM1
C2orf76	TC0200014029.hg.1	-0.705003	6.40765	-4.29083	0.000188265	0.0137601	0.746131	-1.63015	C2orf76
	TSUnmapped00000260.hg.1	-0.704962	7.11719	-4.25344	0.000208419	0.0145674	0.651433	-1.6301
HOXD13	TC0200010045.hg.1	-0.704885	7.03841	-3.0163	0.0053587	0.0942683	-2.34044	-1.63002	HOXD13
BORA	TC1300007483.hg.1	-0.704846	6.95869	-5.08735	2.12144e-05	0.00376992	2.78369	-1.62997	BORA
TYW3	TC0100008752.hg.1	-0.703073	5.41486	-3.93367	0.000494549	0.0234825	-0.151653	-1.62797	TYW3
TBC1D20	TC2000008130.hg.1	-0.701886	6.85718	-3.80622	0.000695392	0.0287636	-0.467467	-1.62663	TBC1D20
CNRIP1	TC0200012933.hg.1	-0.701005	8.60256	-3.89768	0.000544638	0.0249296	-0.241111	-1.62564	CNRIP1
ST8SIA3	TC1800007394.hg.1	-0.700887	8.44236	-4.62627	7.52735e-05	0.00790101	1.60093	-1.6255	ST8SIA3
TBC1D24	TC1600011329.hg.1	-0.7003	7.33237	-3.97353	0.000444328	0.022126	-0.0523038	-1.62484	TBC1D24
ABCF2	TC0700013065.hg.1	-0.69893	8.6499	-4.68439	6.41824e-05	0.00721097	1.74972	-1.6233	ABCF2
GINS4	TC0800007416.hg.1	-0.698594	6.60487	-3.49752	0.00157011	0.0449365	-1.2191	-1.62292	GINS4
PHC2,MIR3605	TC0100013651.hg.1	-0.698025	8.16716	-5.13399	1.86629e-05	0.00353458	2.90339	-1.62228	PHC2,MIR3605
EIF2B2	TC1400007695.hg.1	-0.69801	9.40838	-3.71637	0.000882952	0.0325744	-0.68833	-1.62227	EIF2B2
TK1	TC1700011892.hg.1	-0.696901	10.2393	-4.90591	3.49298e-05	0.00477239	2.31787	-1.62102	TK1
	HTA2-pos-PSR02023907.hg.1	-0.696888	6.72213	-3.18669	0.0034937	0.0713676	-1.95168	-1.621
	TC1500010946.hg.1	-0.695998	4.2655	-2.60179	0.0145911	0.170124	-3.23921	-1.62
	HTA2-pos-PSR02023977.hg.1	-0.695067	9.93039	-3.9328	0.0004957	0.0234825	-0.153809	-1.61896
FSCN1	TC0700006629.hg.1	-0.69478	10.7539	-4.41176	0.000135389	0.0112001	1.05334	-1.61864	FSCN1
C9orf72	TC0900009779.hg.1	-0.69448	5.37173	-2.96266	0.00612022	0.10201	-2.46068	-1.6183	C9orf72
TCF3	TC1900009176.hg.1	-0.693756	8.91781	-4.19247	0.000245954	0.0161919	0.497307	-1.61749	TCF3
HUNK	TC2100006909.hg.1	-0.693162	7.86549	-4.65451	6.9664e-05	0.00763748	1.67321	-1.61682	HUNK
SSX2IP	TC0100014762.hg.1	-0.692583	5.41455	-3.85021	0.000618381	0.0272662	-0.358783	-1.61617	SSX2IP
TULP3	TC1200012574.hg.1	-0.691961	9.30056	-4.16728	0.00026334	0.0168074	0.433762	-1.61548	TULP3
	TSUnmapped00000461.hg.1	-0.691835	7.7309	-3.48988	0.00160172	0.0454184	-1.23743	-1.61534
CDCA7L	TC0700010435.hg.1	-0.690532	8.84949	-4.68002	6.4956e-05	0.00723807	1.73853	-1.61388	CDCA7L
MPLKIP	TC0700010831.hg.1	-0.689794	8.2523	-4.48647	0.000110388	0.0100379	1.2437	-1.61305	MPLKIP
EIF6	TC2000010006.hg.1	-0.688288	10.647	-5.47164	7.39047e-06	0.00184348	3.76849	-1.61137	EIF6
LMAN1	TC1800008824.hg.1	-0.686917	10.3778	-5.13653	1.85331e-05	0.00353458	2.90991	-1.60984	LMAN1
UBA2	TC1900007809.hg.1	-0.68653	10.65	-3.81853	0.000672947	0.028641	-0.437093	-1.60941	UBA2
PSAP	TC1000010961.hg.1	-0.686259	9.9754	-5.69157	4.05179e-06	0.00117529	4.32929	-1.60911	PSAP
	23076536	-0.685273	8.71701	-3.81953	0.000671162	0.028641	-0.434635	-1.60801
NUDT11	TC0X00009694.hg.1	-0.685129	7.58445	-5.00913	2.6302e-05	0.00403797	2.58288	-1.60785	NUDT11
	23067842	-0.683588	7.86601	-4.45503	0.000120296	0.0104831	1.16354	-1.60613
CTDSPL	TC0300007055.hg.1	-0.682636	6.27963	-3.49255	0.00159057	0.0452949	-1.23101	-1.60507	CTDSPL
	HTA2-pos-3662464_st	-0.682335	8.34361	-4.42414	0.000130889	0.0110178	1.08485	-1.60473
AK4	TC0100008618.hg.1	-0.682331	7.44307	-2.93213	0.0065985	0.106801	-2.52865	-1.60473	AK4
	TSUnmapped00000485.hg.1	-0.679304	6.81148	-3.37481	0.00215896	0.0540624	-1.51158	-1.60137
CENPU	TC0400012620.hg.1	-0.679013	8.93909	-3.65994	0.00102511	0.0361501	-0.826216	-1.60104	CENPU
SLC29A1	TC0600008127.hg.1	-0.678908	8.89702	-3.54861	0.0013738	0.0421582	-1.09617	-1.60093	SLC29A1
RNF114	TC2000007666.hg.1	-0.678557	9.38209	-4.2738	0.000197192	0.0142213	0.702992	-1.60054	RNF114
LPCAT3	TC1200009768.hg.1	-0.677625	8.42567	-3.69851	0.000925729	0.0336943	-0.732045	-1.5995	LPCAT3
TCTEX1D2	TC0300014094.hg.1	-0.677533	6.53604	-4.35429	0.000158375	0.0123705	0.907185	-1.5994	TCTEX1D2
DCLK3	TC0300010709.hg.1	-0.677166	7.92149	-3.83201	0.000649176	0.0281718	-0.403795	-1.599	DCLK3
	HTA2-pos-PSR02023945.hg.1	-0.677038	9.48963	-4.18126	0.000253542	0.0164489	0.469036	-1.59885
C17orf53	TC1700007982.hg.1	-0.677019	8.11768	-4.53419	9.68738e-05	0.00931809	1.36551	-1.59883	C17orf53
INTS11,MIR6727	TC0100012465.hg.1	-0.677012	8.41421	-4.93358	3.23725e-05	0.00451372	2.38889	-1.59883	INTS11,MIR6727
CERS2	TC0100015761.hg.1	-0.676354	8.73154	-2.90829	0.00699619	0.1104	-2.58144	-1.5981	CERS2
MEGF9	TC0900011379.hg.1	-0.676029	6.5234	-3.52194	0.0014731	0.0436774	-1.16042	-1.59774	MEGF9
PROSER3	TC1900007882.hg.1	-0.675141	6.81516	-3.60194	0.0011944	0.0392203	-0.967222	-1.59675	PROSER3
ASB13	TC1000009677.hg.1	-0.674909	5.51551	-3.80075	0.000705599	0.0287636	-0.480953	-1.5965	ASB13
PLEKHG4	TC1600008155.hg.1	-0.67442	6.526	-3.52719	0.00145304	0.0433716	-1.1478	-1.59595	PLEKHG4
SUV39H1	TC0X00007200.hg.1	-0.674179	9.03601	-3.48694	0.00161403	0.0455724	-1.24447	-1.59569	SUV39H1
BTBD7	TC1400010022.hg.1	-0.67385	7.86468	-4.3364	0.000166293	0.0126258	0.86173	-1.59532	BTBD7
	HTA2-pos-PSR17008097.hg.1	-0.673519	8.57775	-4.17742	0.000256203	0.0165244	0.459325	-1.59496
MAPK1IP1L	TC1400007222.hg.1	-0.673409	10.0982	-3.07932	0.00457895	0.0851337	-2.19781	-1.59484	MAPK1IP1L
NLRP11	TC1900011495.hg.1	-0.673027	3.67862	-2.98543	0.00578527	0.0987418	-2.40978	-1.59441	NLRP11
C1orf21	TC0100010887.hg.1	-0.671874	7.6688	-3.48981	0.00160198	0.0454184	-1.23758	-1.59314	C1orf21
PARP16	TC1500010877.hg.1	-0.671052	7.05056	-4.40278	0.000138749	0.0113383	1.03049	-1.59223	PARP16
ICK	TC0600012061.hg.1	-0.670944	8.25218	-2.81554	0.00876986	0.125762	-2.78475	-1.59211	ICK
RFNG	TC1700012091.hg.1	-0.670575	7.47271	-4.22187	0.000227087	0.0154355	0.57158	-1.59171	RFNG
NOLC1	TC1000008713.hg.1	-0.669768	10.4342	-3.44124	0.00181778	0.04908	-1.35373	-1.59082	NOLC1
ABCB10	TC0100017666.hg.1	-0.667193	6.90868	-3.00652	0.00549052	0.0956935	-2.36245	-1.58798	ABCB10
TMEM123	TC1100012121.hg.1	-0.666468	10.2446	-4.00481	0.000408464	0.0210735	0.0258136	-1.58718	TMEM123
	HTA2-pos-PSR17008096.hg.1	-0.666204	9.10841	-3.42754	0.00188359	0.0502989	-1.38639	-1.58689
PLAUR	TC1900010856.hg.1	-0.666101	5.37266	-3.42477	0.00189716	0.0502989	-1.39298	-1.58678	PLAUR
	HTA2-pos-PSR02024033.hg.1	-0.664102	10.7905	-3.36749	0.00220013	0.0546294	-1.5289	-1.58458
SOAT1	TC0100010775.hg.1	-0.663492	7.56241	-5.0117	2.61176e-05	0.00403797	2.58945	-1.58391	SOAT1
UGDH	TC0400010465.hg.1	-0.66323	9.15064	-4.54783	9.33237e-05	0.00906389	1.40035	-1.58362	UGDH
YIPF2	TC1900009651.hg.1	-0.662976	6.57697	-4.92141	3.34732e-05	0.00459647	2.35766	-1.58335	YIPF2
PLPPR5	TC0100015042.hg.1	-0.662586	7.19902	-4.08512	0.00032891	0.0190677	0.227032	-1.58292	PLPPR5
TLCD1	TC1700010209.hg.1	-0.662375	8.48699	-2.75421	0.0101667	0.137729	-2.91723	-1.58269	TLCD1
CES4A	TC1600008139.hg.1	-0.660319	3.40141	-3.00148	0.00555961	0.0963692	-2.37377	-1.58043	CES4A
ZNF689	TC1600011524.hg.1	-0.660188	7.76434	-5.57511	5.5685e-06	0.00148433	4.03267	-1.58029	ZNF689
PDCD6IP	TC0300007004.hg.1	-0.659671	8.98693	-3.43267	0.00185868	0.0499858	-1.37416	-1.57972	PDCD6IP
PCLAF,CSNK1G1	TC1500009738.hg.1	-0.658706	9.4109	-4.27121	0.000198589	0.0142465	0.696417	-1.57867	PCLAF,CSNK1G1
RASL11A	TC1300006676.hg.1	-0.658336	7.01266	-4.04119	0.000370328	0.0198188	0.116836	-1.57826	RASL11A
SLC20A1	TC0200008930.hg.1	-0.657866	9.41387	-3.44943	0.00177953	0.0484321	-1.33419	-1.57775	SLC20A1
PSRC1	TC0100015192.hg.1	-0.657563	6.50775	-3.62222	0.00113231	0.0383957	-0.917991	-1.57742	PSRC1
ITPRIPL1	TC0200008501.hg.1	-0.656779	8.58257	-5.90536	2.26486e-06	0.000919093	4.87142	-1.57656	ITPRIPL1
SMURF2	TC1700011451.hg.1	-0.656704	8.74192	-3.91113	0.00052536	0.0243339	-0.207701	-1.57648	SMURF2
CENPI	TC0X00007936.hg.1	-0.65664	7.24475	-3.95211	0.000470654	0.0230155	-0.105715	-1.57641	CENPI
PTBP1,MIR4745	TC1900006488.hg.1	-0.656624	11.6993	-4.31241	0.000177524	0.0132521	0.800846	-1.57639	PTBP1,MIR4745
OGFOD1	TC1600007952.hg.1	-0.655739	9.50518	-4.18202	0.000253021	0.0164489	0.470952	-1.57542	OGFOD1
WDR82	TC0300011158.hg.1	-0.655387	9.73755	-4.13784	0.000285205	0.0176639	0.359577	-1.57504	WDR82
	HTA2-pos-3596634_st	-0.653786	10.2008	-2.57032	0.0157039	0.178105	-3.30436	-1.57329
RAB23	TC0600012132.hg.1	-0.652646	6.81224	-3.32647	0.00244523	0.0583699	-1.62567	-1.57205	RAB23
ZNF772	TC1900012056.hg.1	-0.65258	5.17515	-3.0172	0.00534677	0.0941538	-2.33842	-1.57198	ZNF772
MINOS1	TC0100018185.hg.1	-0.652481	11.0138	-4.06185	0.000350242	0.0194438	0.168639	-1.57187	MINOS1
CDCA7	TC0200009994.hg.1	-0.652095	7.401	-2.65107	0.0129948	0.159464	-3.13627	-1.57145	CDCA7
SLC39A8	TC0400012949.hg.1	-0.651617	6.19141	-2.62532	0.0138074	0.165182	-3.1902	-1.57093	SLC39A8
TBC1D2B	TC1500010128.hg.1	-0.650515	6.73806	-4.3693	0.000152025	0.012086	0.945322	-1.56973	TBC1D2B
MAGI1	TC0300011403.hg.1	-0.650339	7.78814	-3.84171	0.000632581	0.0277407	-0.379812	-1.56954	MAGI1
CRKL	TC2200006681.hg.1	-0.65019	10.1743	-3.65558	0.00103699	0.0363802	-0.836849	-1.56937	CRKL
AVL9	TC0700007121.hg.1	-0.647686	7.32148	-3.00085	0.00556828	0.0963692	-2.37518	-1.56665	AVL9
TRIM71	TC0300006982.hg.1	-0.647337	7.08917	-3.74326	0.000822178	0.0314848	-0.622409	-1.56627	TRIM71
FAM46A	TC0600014318.hg.1	-0.647242	4.10342	-3.36827	0.0021957	0.0546174	-1.52705	-1.56617	FAM46A
	23071521	-0.646528	4.89601	-3.02874	0.00519547	0.0926901	-2.31241	-1.5654
TMEM170A	TC1600011566.hg.1	-0.646494	8.94896	-3.28599	0.00271284	0.061879	-1.7207	-1.56536	TMEM170A
SERP1	TC0300014065.hg.1	-0.64537	7.59795	-4.12291	0.000296967	0.0180632	0.321999	-1.56414	SERP1
	TSUnmapped00000735.hg.1	-0.645319	7.27305	-3.48612	0.00161747	0.0455724	-1.24643	-1.56409
BCS1L	TC0200010805.hg.1	-0.645179	9.47793	-3.93816	0.00048862	0.0234825	-0.140467	-1.56393	BCS1L
	TSUnmapped00000018.hg.1	-0.644858	7.31525	-3.34085	0.00235645	0.0572608	-1.5918	-1.56359
RFLNB	TC1700009318.hg.1	-0.644727	6.64449	-3.18704	0.00349059	0.0713576	-1.95087	-1.56344	RFLNB
RIOX2	TC0300011801.hg.1	-0.644307	9.0702	-5.15399	1.76649e-05	0.00348036	2.95473	-1.56299	RIOX2
	TSUnmapped00000352.hg.1	-0.644178	5.75526	-5.02749	2.50081e-05	0.00403797	2.63	-1.56285
NUDCD2	TC0500013395.hg.1	-0.643852	7.01055	-3.98266	0.000433558	0.0217818	-0.0295321	-1.56249	NUDCD2
RFXAP	TC1300006886.hg.1	-0.643008	6.12958	-2.8877	0.00735797	0.114057	-2.62689	-1.56158	RFXAP
PPP4R1	TC1800008035.hg.1	-0.642821	8.41577	-3.99681	0.000417356	0.0212899	0.00582088	-1.56138	PPP4R1
ZNF488	TC1000010548.hg.1	-0.642639	5.95822	-3.80962	0.000689122	0.0287636	-0.459082	-1.56118	ZNF488
CHML	TC0100017948.hg.1	-0.642331	7.30099	-3.2383	0.00306426	0.0666508	-1.83202	-1.56085	CHML
LTBP4	TC1900008113.hg.1	-0.641955	5.07843	-2.68348	0.0120354	0.152153	-3.06796	-1.56044	LTBP4
FUT11	TC1000008046.hg.1	-0.641709	7.39887	-4.1102	0.000307355	0.0184067	0.290037	-1.56018	FUT11
C20orf27	TC2000008230.hg.1	-0.641159	8.10442	-4.69013	6.31796e-05	0.00712776	1.76442	-1.55958	C20orf27
AGTRAP	TC0100006865.hg.1	-0.640855	8.04366	-3.05365	0.00488254	0.0891547	-2.25608	-1.55925	AGTRAP
RPS6KA1	TC0100007469.hg.1	-0.639887	7.50591	-4.62766	7.49878e-05	0.00790101	1.60448	-1.55821	RPS6KA1
SMPD2	TC0600009094.hg.1	-0.63905	5.94673	-4.34814	0.000161052	0.0123705	0.891567	-1.5573	SMPD2
NUP210	TC0300010329.hg.1	-0.637577	6.57507	-3.6536	0.00104242	0.0364765	-0.841668	-1.55571	NUP210
SORD	TC1500007107.hg.1	-0.636892	10.3595	-4.3582	0.000156698	0.0123135	0.917107	-1.55498	SORD
	HTA2-pos-2985911_st	-0.636384	10.4298	-3.49871	0.00156523	0.0448913	-1.21623	-1.55443
CTH	TC0100008697.hg.1	-0.635957	5.76278	-3.58951	0.00123404	0.0397539	-0.997323	-1.55397	CTH
P3H1	TC0100013897.hg.1	-0.633968	8.27645	-4.21049	0.000234211	0.0156983	0.542831	-1.55183	P3H1
DSE	TC0600014177.hg.1	-0.632231	6.25203	-2.70543	0.0114237	0.14847	-3.02143	-1.54996	DSE
MCM5	TC2200007206.hg.1	-0.632177	9.5255	-4.36736	0.000152829	0.0121145	0.940405	-1.5499	MCM5
	TC1800009233.hg.1	-0.631984	5.19094	-3.2282	0.00314406	0.0677367	-1.85549	-1.54969
QRFPR	TC0400011738.hg.1	-0.631537	7.11858	-3.28336	0.00273116	0.0619845	-1.72686	-1.54921	QRFPR
GPT2	TC1600007723.hg.1	-0.630978	7.68044	-5.22036	1.47213e-05	0.00296487	3.125	-1.54861	GPT2
SLC25A19	TC1700011746.hg.1	-0.630629	8.15669	-3.83925	0.000636747	0.0278751	-0.385891	-1.54824	SLC25A19
FOCAD	TC0900006782.hg.1	-0.630275	6.86768	-3.3717	0.00217636	0.0542872	-1.51894	-1.54786	FOCAD
POLR2C	TC1600011402.hg.1	-0.629973	9.67087	-4.06096	0.000351091	0.0194438	0.16639	-1.54754	POLR2C
TMEM39B	TC0100007660.hg.1	-0.629287	7.69017	-4.93897	3.1896e-05	0.00451272	2.40274	-1.5468	TMEM39B
SZRD1	TC0100018182.hg.1	-0.626523	8.6821	-4.56943	8.79619e-05	0.00874631	1.45555	-1.54384	SZRD1
	23076442	-0.625583	5.56579	-4.11641	0.000302229	0.0182581	0.30567	-1.54283
LPIN1,MIR548S	TC0200016403.hg.1	-0.624676	8.24355	-3.48639	0.00161634	0.0455724	-1.24579	-1.54186	LPIN1,MIR548S
MAD2L1BP	TC0600008102.hg.1	-0.623677	9.22587	-4.99288	2.7504e-05	0.00413152	2.54113	-1.5408	MAD2L1BP
ESPL1	TC1200007707.hg.1	-0.623433	8.46438	-3.75522	0.000796461	0.0309357	-0.593023	-1.54054	ESPL1
	HTA2-pos-PSR11017114.hg.1	-0.622982	9.13882	-2.91298	0.00691632	0.109767	-2.57109	-1.54006
SLC16A7	TC1200007931.hg.1	-0.622428	6.27583	-3.25505	0.00293611	0.0651673	-1.793	-1.53946	SLC16A7
CORO1A,LOC606724	TC1600007448.hg.1	-0.622077	8.28532	-3.57064	0.00129672	0.0410435	-1.04298	-1.53909	CORO1A,LOC606724
RNF41	TC1200010901.hg.1	-0.621802	8.50689	-5.82521	2.81578e-06	0.000971238	4.66856	-1.5388	RNF41
HIST2H3A,HIST2H3C	TC0100015701.hg.1	-0.621475	10.4561	-2.8218	0.008638	0.124679	-2.77115	-1.53845	HIST2H3A,HIST2H3C
DOK2	TC0800009819.hg.1	-0.62107	4.4436	-2.89908	0.00715594	0.112086	-2.6018	-1.53802	DOK2
PRKX	TC0X00008945.hg.1	-0.619851	7.1915	-4.2569	0.000206469	0.0145056	0.660186	-1.53672	PRKX
CASP6	TC0400011578.hg.1	-0.619599	5.34069	-2.96458	0.00609126	0.101801	-2.45639	-1.53645	CASP6
ADCK2	TC0700013467.hg.1	-0.619471	5.9666	-2.79284	0.00926446	0.130311	-2.83398	-1.53631	ADCK2
HIBCH	TC0200015225.hg.1	-0.618792	7.04728	-3.41815	0.00193002	0.050818	-1.40875	-1.53559	HIBCH
PTDSS1	TC0800008295.hg.1	-0.617973	9.59216	-4.5305	9.78568e-05	0.00933554	1.3561	-1.53472	PTDSS1
SLC1A5	TC1900011004.hg.1	-0.617003	8.44673	-3.6042	0.00118731	0.0391455	-0.961734	-1.53369	SLC1A5
STEAP1	TC0700008292.hg.1	-0.616995	5.65184	-3.81551	0.000678392	0.028641	-0.444554	-1.53368	STEAP1
FBXW8	TC1200009036.hg.1	-0.61617	8.15747	-5.02775	2.49903e-05	0.00403797	2.63067	-1.5328	FBXW8
SLC25A53	TC0X00010434.hg.1	-0.61522	5.21259	-2.88112	0.00747721	0.115038	-2.64137	-1.53179	SLC25A53
BNIP1	TC0500009490.hg.1	-0.615204	6.64292	-3.41882	0.00192663	0.0508081	-1.40713	-1.53177	BNIP1
DIABLO	TC1200012861.hg.1	-0.614784	8.74244	-4.24183	0.0002151	0.0149574	0.622058	-1.53133	DIABLO
METTL5	TC0200014870.hg.1	-0.614506	9.29155	-4.47328	0.000114439	0.010269	1.21008	-1.53103	METTL5
	TC0100014285.hg.1	-0.614081	2.71172	-2.96455	0.00609182	0.101801	-2.45648	-1.53058
IMMP1L	TC1100010451.hg.1	-0.61364	5.36502	-2.86243	0.00782598	0.117623	-2.68241	-1.53011	IMMP1L
EXTL3	TC0800012284.hg.1	-0.613595	7.04834	-3.91163	0.000524657	0.0243339	-0.206458	-1.53007	EXTL3
SPC24	TC1900009668.hg.1	-0.613016	8.88585	-4.80658	4.58904e-05	0.00569732	2.06297	-1.52945	SPC24
RMI2	TC1600006904.hg.1	-0.612156	7.65063	-2.62989	0.01366	0.16383	-3.18066	-1.52854	RMI2
LIN7C	TC1100010405.hg.1	-0.611878	9.43471	-2.80896	0.00891064	0.126977	-2.79905	-1.52825	LIN7C
HIST2H3A,HIST2H3C	TC0100009877.hg.1	-0.611834	10.4636	-2.80073	0.00908963	0.128517	-2.81689	-1.5282	HIST2H3A,HIST2H3C
	TSUnmapped00000054.hg.1	-0.611825	5.81489	-2.83265	0.00841372	0.123056	-2.74752	-1.52819
	TSUnmapped00000177.hg.1	-0.611825	5.81489	-2.83265	0.00841372	0.123056	-2.74752	-1.52819
STK35	TC2000006504.hg.1	-0.611108	6.82166	-4.27276	0.000197751	0.0142239	0.700353	-1.52743	STK35
HSD17B14	TC1900011099.hg.1	-0.61048	3.79839	-2.82613	0.00854776	0.123686	-2.76172	-1.52677	HSD17B14
NDE1,MIR484	TC1600007014.hg.1	-0.610422	8.67885	-3.6643	0.00101336	0.0359222	-0.815575	-1.52671	NDE1,MIR484
PLEKHA8	TC0700007065.hg.1	-0.609998	7.6361	-4.52094	0.000100451	0.0094178	1.33169	-1.52626	PLEKHA8
ZNF778	TC1600008869.hg.1	-0.609959	7.28631	-3.36106	0.00223693	0.0552116	-1.5441	-1.52622	ZNF778
	HTA2-pos-3706155_st	-0.609023	7.39002	-2.72799	0.0108252	0.143085	-2.97336	-1.52523
LAMP1	TC1300008125.hg.1	-0.608765	8.39168	-3.33855	0.00237045	0.05734	-1.59722	-1.52495	LAMP1
SLC25A39	TC1700010826.hg.1	-0.608684	9.19141	-3.22328	0.00318365	0.0680854	-1.86691	-1.52487	SLC25A39
DYRK4	TC1200012575.hg.1	-0.608295	4.55222	-3.21196	0.00327668	0.0687951	-1.89319	-1.52446	DYRK4
PTGES3L-AARSD1,PTGES3L,AARSD1	TC1700010757.hg.1	-0.608132	8.69333	-4.22095	0.000227653	0.0154355	0.569264	-1.52428	PTGES3L-AARSD1,PTGES3L,AARSD1
TAS2R3	TC0700009398.hg.1	-0.607437	3.38825	-3.28755	0.00270202	0.0618222	-1.71705	-1.52355	TAS2R3
RELT	TC1100008385.hg.1	-0.606715	6.88872	-3.96799	0.000450995	0.0223475	-0.0661264	-1.52279	RELT
DHRS2	TC1400006697.hg.1	-0.606362	5.37994	-3.0108	0.00543245	0.0949348	-2.35282	-1.52242	DHRS2
VARS2	TC0600014100.hg.1	-0.605288	5.8183	-3.58995	0.00123261	0.0397539	-0.996253	-1.52128	VARS2
TRIM42	TC0300008985.hg.1	-0.605181	4.01732	-3.21782	0.00322817	0.0683573	-1.87959	-1.52117	TRIM42
RASL11B	TC0400007520.hg.1	-0.605122	7.43389	-4.43208	0.000128081	0.0108854	1.10507	-1.52111	RASL11B
NRM	TC0600011377.hg.1	-0.604732	9.30886	-2.72095	0.0110088	0.144948	-2.98839	-1.5207	NRM
BRI3BP	TC1200009300.hg.1	-0.604246	8.1865	-4.65946	6.87249e-05	0.00759578	1.68588	-1.52018	BRI3BP
TSPAN12	TC0700012416.hg.1	-0.604129	7.26602	-3.46812	0.00169512	0.0470689	-1.28954	-1.52006	TSPAN12
QPRT	TC1600011375.hg.1	-0.603765	7.06941	-2.87323	0.00762266	0.116369	-2.65871	-1.51968	QPRT
FAIM	TC0300008952.hg.1	-0.602797	7.6841	-4.06092	0.000351131	0.0194438	0.166284	-1.51866	FAIM
CDC42SE1	TC0100018486.hg.1	-0.602702	8.39399	-3.69749	0.000928226	0.03374	-0.734533	-1.51856	CDC42SE1
E2F1	TC2000008894.hg.1	-0.600748	8.97543	-2.99915	0.00559188	0.0964706	-2.37901	-1.5165	E2F1
NAT6	TC0300013983.hg.1	-0.599925	6.72889	-3.21393	0.00326031	0.0686469	-1.88862	-1.51564	NAT6
C15orf40	TC1500010255.hg.1	-0.599831	6.2586	-3.61635	0.00114996	0.0383957	-0.932259	-1.51554	C15orf40
RAPGEF2	TC0400012857.hg.1	-0.599631	7.9689	-4.29786	0.000184694	0.0136303	0.763967	-1.51533	RAPGEF2
PLA2G2A	TC0100013162.hg.1	-0.599196	3.20068	-3.02285	0.00527206	0.0935378	-2.32567	-1.51487	PLA2G2A
MRPL40	TC2200006601.hg.1	-0.597245	9.39391	-3.53552	0.00142169	0.043045	-1.12773	-1.51282	MRPL40
	HTA2-pos-PSR17008088.hg.1	-0.595804	8.20108	-3.07714	0.00460408	0.085325	-2.20278	-1.51131
	23069193	-0.594941	8.67743	-3.45004	0.00177673	0.0484321	-1.33274	-1.51041
PIGV	TC0100007481.hg.1	-0.594935	6.65927	-3.15752	0.00376129	0.0747805	-2.01892	-1.5104	PIGV
CHRNA7	TC1500006766.hg.1	-0.594903	7.69447	-2.91549	0.00687378	0.109293	-2.56553	-1.51037	CHRNA7
SNRNP48	TC0600006870.hg.1	-0.594287	6.49413	-3.18877	0.00347532	0.0712598	-1.94687	-1.50973	SNRNP48
BAHD1	TC1500006956.hg.1	-0.593625	7.71555	-4.00714	0.000405914	0.0210217	0.0316283	-1.50903	BAHD1
RNF122	TC0800010081.hg.1	-0.593089	7.44402	-4.1175	0.000301343	0.0182477	0.308399	-1.50847	RNF122
B3GALNT2	TC0100017828.hg.1	-0.592549	8.03648	-5.1011	2.04282e-05	0.00367829	2.81897	-1.50791	B3GALNT2
TONSL	TC0800012214.hg.1	-0.592087	6.81207	-3.33024	0.00242164	0.0580234	-1.61679	-1.50743	TONSL
SPOUT1	TC0900011659.hg.1	-0.591246	7.43255	-3.28338	0.00273099	0.0619845	-1.7268	-1.50655	SPOUT1
DBNL,MIR6837	TC0700007367.hg.1	-0.590585	9.00814	-4.3079	0.000179718	0.0133143	0.789407	-1.50586	DBNL,MIR6837
BRIP1	TC1700011364.hg.1	-0.590489	8.46739	-4.03215	0.000379462	0.0201686	0.0942043	-1.50576	BRIP1
SH3GL1	TC1900009337.hg.1	-0.587472	8.8096	-2.96404	0.0060995	0.101867	-2.45761	-1.50261	SH3GL1
SLC16A1	TC0100015310.hg.1	-0.587317	10.3082	-4.16513	0.000264877	0.0168659	0.428349	-1.50245	SLC16A1
	HTA2-pos-3080345_st	-0.587023	9.967	-2.98406	0.00580494	0.098985	-2.41285	-1.50214
TXLNG	TC0X00006701.hg.1	-0.586961	7.63178	-2.94953	0.00632174	0.103668	-2.48995	-1.50208	TXLNG
TEX261	TC0200016686.hg.1	-0.586486	10.037	-4.0497	0.000361917	0.0197144	0.138177	-1.50158	TEX261
EI24	TC1100009419.hg.1	-0.586198	9.70389	-4.45708	0.000119622	0.0104831	1.16878	-1.50129	EI24
	HTA2-pos-PSR17008078.hg.1	-0.586027	9.15038	-3.62685	0.0011186	0.0383526	-0.906756	-1.50111
KCNK5	TC0600011733.hg.1	-0.585612	6.09773	-2.71816	0.0110821	0.145561	-2.99432	-1.50068	KCNK5
UBE2W	TC0800012428.hg.1	-0.585373	6.73116	-2.57046	0.0156987	0.178105	-3.30406	-1.50043	UBE2W
SMARCD3	TC0700013067.hg.1	0.585953	5.5046	2.93619	0.00653296	0.105981	-2.51963	1.50103	SMARCD3
ZNF248	TC1000010362.hg.1	0.585977	6.20704	2.72626	0.01087	0.143464	-2.97705	1.50106	ZNF248
OXR1	TC0800008510.hg.1	0.586376	7.17859	3.35483	0.00227311	0.0557793	-1.55881	1.50147	OXR1
NRG1	TC0800007221.hg.1	0.586461	3.95594	3.38489	0.00210347	0.0536503	-1.48771	1.50156	NRG1
	TC1900009249.hg.1	0.587224	5.2065	2.78863	0.00935893	0.131064	-2.84308	1.50235
UBE2H	TC0700012584.hg.1	0.587499	8.95864	4.83048	4.29749e-05	0.00551154	2.12427	1.50264	UBE2H
HSPA4L	TC0400008663.hg.1	0.587725	8.50718	2.98722	0.00575962	0.0984276	-2.40576	1.50288	HSPA4L
HSPA13	TC2100007597.hg.1	0.589088	9.24507	3.60358	0.00118924	0.0391455	-0.96323	1.5043	HSPA13
PAK1	TC1100013209.hg.1	0.589566	7.07536	4.18988	0.000247687	0.0162666	0.490773	1.50479	PAK1
LGALSL	TC0200007803.hg.1	0.591309	8.40036	4.78194	4.91046e-05	0.00601399	1.99974	1.50661	LGALSL
BCL2L13	TC2200006521.hg.1	0.591435	7.93376	4.02307	0.000388862	0.0204899	0.0714786	1.50674	BCL2L13
TVP23B	TC1700007138.hg.1	0.592119	9.10125	5.56801	5.67767e-06	0.00148433	4.01455	1.50746	TVP23B
EPHB2	TC0100007295.hg.1	0.59224	7.09423	3.99474	0.000419692	0.0213689	0.000640544	1.50759	EPHB2
TP53TG3D	TC1600007575.hg.1	0.592311	3.27058	3.32805	0.00243536	0.0582365	-1.62196	1.50766	TP53TG3D
	HTA2-pos-PSR01029259.hg.1	0.592645	6.54569	3.24849	0.00298566	0.0656832	-1.80829	1.50801
MAP9	TC0400012193.hg.1	0.592821	6.13142	3.20974	0.0032952	0.0690772	-1.89834	1.50819	MAP9
PRKACB	TC0100008874.hg.1	0.593825	6.41243	2.57362	0.0155837	0.177175	-3.29755	1.50924	PRKACB
	23066350	0.593839	4.56218	2.55461	0.0162882	0.181426	-3.33669	1.50926
	23066377	0.593839	4.56218	2.55461	0.0162882	0.181426	-3.33669	1.50926
COL11A1	TC0100015102.hg.1	0.593885	4.14985	3.33016	0.00242218	0.0580234	-1.61699	1.50931	COL11A1
MINDY2	TC1500007379.hg.1	0.593928	5.84358	2.87756	0.00754251	0.115861	-2.6492	1.50935	MINDY2
PANK4	TC0100012534.hg.1	0.596166	6.48336	3.71614	0.000883486	0.0325744	-0.688888	1.51169	PANK4
CCDC126	TC0700006928.hg.1	0.596427	6.18905	3.71824	0.000878594	0.0325545	-0.683757	1.51197	CCDC126
BRINP3	TC0100016755.hg.1	0.59844	4.45544	2.69435	0.0117287	0.150067	-3.04494	1.51408	BRINP3
CAP2	TC0600007087.hg.1	0.59845	8.21041	3.48136	0.00163767	0.0459511	-1.25784	1.51409	CAP2
TMEM59	TC0100014250.hg.1	0.599502	9.5678	4.73146	5.64047e-05	0.0065538	1.87032	1.51519	TMEM59
NAA38	TC1700012349.hg.1	0.600505	9.08874	4.28586	0.00019083	0.013873	0.733528	1.51625	NAA38
GXYLT2	TC0300013846.hg.1	0.600737	5.62683	3.01119	0.00542719	0.0949348	-2.35194	1.51649	GXYLT2
	HTA2-neg-47419588_st	0.601188	2.19318	3.81601	0.000677487	0.028641	-0.443318	1.51697
CNIH3	TC0100018349.hg.1	0.602554	4.7869	2.50418	0.0183027	0.194084	-3.43966	1.5184	CNIH3
FAM20C	TC0700006445.hg.1	0.604806	6.23553	3.09192	0.00443669	0.0834227	-2.16915	1.52077	FAM20C
SHANK2	TC1100011485.hg.1	0.605295	8.03036	4.43383	0.00012747	0.0108854	1.10953	1.52129	SHANK2
MICU3	TC0800006860.hg.1	0.606174	2.53594	3.40949	0.00197378	0.051617	-1.42932	1.52222	MICU3
	23067827	0.606233	4.33703	2.63965	0.0133496	0.161676	-3.16023	1.52228
MIR5195,IGHV5-78	TC1400010563.hg.1	0.606233	4.33703	2.63965	0.0133496	0.161676	-3.16023	1.52228	MIR5195,IGHV5-78
PBLD	TC1000010843.hg.1	0.606487	5.20518	2.99493	0.00565062	0.0971757	-2.38847	1.52255	PBLD
PKD1L2	TC1600010978.hg.1	0.606971	3.97632	3.43201	0.00186188	0.0500224	-1.37574	1.52306	PKD1L2
KLHL9	TC0900012218.hg.1	0.607376	6.22665	4.34812	0.000161064	0.0123705	0.891502	1.52349	KLHL9
LTN1	TC2100007850.hg.1	0.607868	8.35474	4.99832	2.70959e-05	0.00409284	2.5551	1.52401	LTN1
RASA4,RASA4B	TC0700013603.hg.1	0.608009	6.7091	2.67504	0.0122786	0.153818	-3.08579	1.52415	RASA4,RASA4B
SLC25A30	TC1300008824.hg.1	0.608051	5.33801	3.37585	0.00215317	0.054056	-1.50912	1.5242	SLC25A30
CACNB1	TC1700010563.hg.1	0.60938	8.32483	2.762	0.00997827	0.136489	-2.90049	1.5256	CACNB1
GALNS	TC1600011235.hg.1	0.60939	7.49618	4.10506	0.000311658	0.0185826	0.277111	1.52561	GALNS
AAK1	TC0200012961.hg.1	0.609515	7.33454	2.98321	0.00581715	0.0990064	-2.41475	1.52575	AAK1
	23066349	0.610505	5.24326	2.52869	0.0172967	0.187847	-3.38978	1.52679
SLC25A26	TC0300007711.hg.1	0.610577	8.05748	4.73191	5.6335e-05	0.0065538	1.87148	1.52687	SLC25A26
DTNA	TC1800007059.hg.1	0.610734	6.32532	2.97688	0.00590887	0.100035	-2.4289	1.52704	DTNA
LIMCH1	TC0400007345.hg.1	0.611158	8.49149	3.47471	0.00166627	0.0465344	-1.27376	1.52749	LIMCH1
LRCH2	TC0X00010559.hg.1	0.611352	5.68181	3.02977	0.00518211	0.0926901	-2.31008	1.52769	LRCH2
CALCOCO1	TC1200010812.hg.1	0.611386	6.11667	3.64796	0.00105803	0.0368333	-0.855392	1.52773	CALCOCO1
HTRA1	TC1000009152.hg.1	0.611986	5.97049	4.20006	0.000240936	0.0159	0.516487	1.52836	HTRA1
	HTA2-pos-3183497_st	0.612203	6.94749	2.79814	0.00914664	0.129189	-2.8225	1.52859
SPATA7	TC1400007899.hg.1	0.613254	5.7781	3.40451	0.00199942	0.0517735	-1.44116	1.52971	SPATA7
	TSUnmapped00000662.hg.1	0.613738	6.77383	4.48894	0.000109642	0.0100036	1.25002	1.53022
TM2D3	TC1500010947.hg.1	0.614691	7.18686	3.64001	0.00108045	0.0374699	-0.874743	1.53123	TM2D3
ITFG1	TC1600010184.hg.1	0.614755	7.09769	3.14568	0.00387549	0.076025	-2.04616	1.5313	ITFG1
NBEA	TC1300006861.hg.1	0.61493	10.3926	5.66067	4.40807e-06	0.00122297	4.25068	1.53148	NBEA
HIST1H3E	TC0600007287.hg.1	0.615472	4.84709	3.14121	0.00391935	0.076728	-2.0564	1.53206	HIST1H3E
ST6GALNAC3	TC0100008779.hg.1	0.617567	6.04649	3.28838	0.00269625	0.0617594	-1.71509	1.53429	ST6GALNAC3
TBC1D9	TC0400011978.hg.1	0.618349	6.29353	4.65717	6.9159e-05	0.00761281	1.68001	1.53512	TBC1D9
FAM185A	TC0700008650.hg.1	0.618994	5.75375	2.94567	0.00638219	0.104219	-2.49855	1.5358	FAM185A
FRS2	TC1200008142.hg.1	0.619143	7.14608	3.91189	0.000524285	0.0243339	-0.205802	1.53596	FRS2
MAPK10	TC0400011234.hg.1	0.621386	8.88977	4.36574	0.000153508	0.0121329	0.936274	1.53835	MAPK10
DDN	TC1200010609.hg.1	0.622355	6.66068	3.72238	0.000868993	0.0323216	-0.673602	1.53939	DDN
PPP3CB	TC1000011025.hg.1	0.622375	7.6736	4.13097	0.000290555	0.017868	0.342297	1.53941	PPP3CB
ATP9B	TC1800007797.hg.1	0.622806	5.05521	3.04102	0.00503886	0.0908652	-2.28467	1.53987	ATP9B
MYT1	TC2000008111.hg.1	0.62336	7.52556	3.53136	0.00143725	0.0432273	-1.13775	1.54046	MYT1
THSD7B	TC0200009464.hg.1	0.623408	8.67226	4.15997	0.000268612	0.0169979	0.415325	1.54051	THSD7B
NKX3-1	TC0800009885.hg.1	0.623538	7.13814	2.62252	0.0138986	0.165811	-3.19605	1.54065	NKX3-1
MYEF2	TC1500009335.hg.1	0.624323	8.88664	6.28452	8.1393e-07	0.000567434	5.82341	1.54149	MYEF2
BEX4	TC0X00007999.hg.1	0.624364	7.09854	4.10047	0.000315546	0.0187453	0.265585	1.54153	BEX4
RABGGTB,SNORD45B,SNORD45A,SNORD45C	TC0100018237.hg.1	0.625452	8.97561	4.9345	3.22902e-05	0.00451372	2.39127	1.54269	RABGGTB,SNORD45B,SNORD45A,SNORD45C
GPR83	TC1100012000.hg.1	0.625641	5.82202	3.30998	0.00255102	0.0598566	-1.66444	1.5429	GPR83
ATP6AP1L	TC0500013195.hg.1	0.625882	6.10024	2.78519	0.0094368	0.131713	-2.85051	1.54315	ATP6AP1L
ZMAT1	TC0X00010375.hg.1	0.62618	3.69554	2.68957	0.0118627	0.150658	-3.05507	1.54347	ZMAT1
KIDINS220	TC0200016624.hg.1	0.626612	9.57115	3.76466	0.000776734	0.0304816	-0.569826	1.54394	KIDINS220
	TC0300012190.hg.1	0.627159	3.9455	2.99984	0.00558219	0.096448	-2.37744	1.54452
PAK3	TC0X00008125.hg.1	0.628173	6.9147	4.23363	0.00021995	0.0151398	0.6013	1.54561	PAK3
ZNF189	TC0900008250.hg.1	0.629528	7.07378	4.21507	0.00023132	0.0155841	0.554388	1.54706	ZNF189
RNF11	TC0100008271.hg.1	0.629818	8.11023	3.73032	0.000850893	0.0322213	-0.654146	1.54737	RNF11
SPTSSB	TC0300012980.hg.1	0.631512	3.765	3.34787	0.00231426	0.056534	-1.57525	1.54919	SPTSSB
CASQ2	TC0100015378.hg.1	0.632398	3.63941	3.32856	0.00243213	0.0582106	-1.62075	1.55014	CASQ2
ARRDC4	TC1500008470.hg.1	0.633064	6.81975	4.1488	0.000276861	0.0172651	0.387191	1.55086	ARRDC4
IQUB	TC0700012456.hg.1	0.634615	2.83932	3.16579	0.00368351	0.0736404	-1.99989	1.55252	IQUB
ENPP2	TC0800011620.hg.1	0.63473	4.88462	3.06217	0.00477975	0.08769	-2.23678	1.55265	ENPP2
FAM126B	TC0200015402.hg.1	0.634923	6.63433	2.86344	0.00780689	0.117587	-2.68021	1.55285	FAM126B
FABP12	TC0800010940.hg.1	0.635023	3.27281	3.64682	0.00106121	0.0368967	-0.858161	1.55296	FABP12
PLK2	TC0500010835.hg.1	0.63566	5.1937	2.92178	0.00676844	0.108251	-2.55159	1.55365	PLK2
CDH15	TC1600008868.hg.1	0.635715	7.56697	4.93947	3.18523e-05	0.00451272	2.40402	1.55371	CDH15
	TC0800007436.hg.1	0.637446	2.99538	2.54133	0.0167977	0.184584	-3.36392	1.55557
	TC1100012810.hg.1	0.63855	4.08806	2.87634	0.00756496	0.116124	-2.65187	1.55676
ACBD5	TC1000010117.hg.1	0.639784	7.62741	4.94231	3.16046e-05	0.00451272	2.41131	1.5581	ACBD5
PARP9	TC0300012191.hg.1	0.639874	4.50322	2.91073	0.00695458	0.110049	-2.57607	1.55819	PARP9
ARSD	TC0X00011338.hg.1	0.640633	6.12696	3.98746	0.000427993	0.0216296	-0.0175412	1.55901	ARSD
MAFB	TC2000009116.hg.1	0.64321	5.46235	2.53293	0.0171276	0.186595	-3.3811	1.5618	MAFB
KCNJ6	TC2100008114.hg.1	0.643758	5.15781	2.60655	0.0144294	0.168886	-3.22933	1.56239	KCNJ6
IGBP1	TC0X00007529.hg.1	0.646106	8.37244	5.32173	1.11458e-05	0.00245698	3.38486	1.56494	IGBP1
XRRA1	TC1100011629.hg.1	0.646173	6.74161	4.51494	0.000102114	0.00950815	1.31637	1.56501	XRRA1
KIF3A	TC0500012023.hg.1	0.646814	7.50523	2.90364	0.00707648	0.111151	-2.59173	1.56571	KIF3A
ATP6V1G2,ATP6V1G2-DDX39B	TC0600014260.hg.1	0.646939	7.23225	3.7338	0.000843068	0.0321489	-0.645606	1.56584	ATP6V1G2,ATP6V1G2-DDX39B
SALL2	TC1400008637.hg.1	0.650763	5.54335	3.13678	0.00396344	0.0773042	-2.06658	1.57	SALL2
SLC48A1	TC1200012622.hg.1	0.651792	7.25591	4.25773	0.000206002	0.0145056	0.662292	1.57112	SLC48A1
RABL3	TC0300012157.hg.1	0.652079	7.09218	3.38767	0.00208842	0.0535176	-1.48112	1.57143	RABL3
TNFSF4	TC0100016431.hg.1	0.653849	2.73127	3.68258	0.000965573	0.0346469	-0.770969	1.57336	TNFSF4
ANKAR	TC0200010253.hg.1	0.654539	4.00175	2.74478	0.010399	0.139435	-2.93745	1.57411	ANKAR
KALRN	TC0300008594.hg.1	0.65938	6.07064	3.10672	0.00427488	0.0812795	-2.13538	1.5794	KALRN
CXCL12	TC1000010468.hg.1	0.659508	7.87052	4.34548	0.000162227	0.0124248	0.884794	1.57954	CXCL12
ZNF568	TC1900007957.hg.1	0.660091	6.69056	3.87957	0.000571697	0.0258644	-0.286054	1.58018	ZNF568
ATCAY	TC1900006660.hg.1	0.661411	7.79964	4.01226	0.00040035	0.0208416	0.044443	1.58163	ATCAY
PLPPR4	TC0100009181.hg.1	0.661553	7.88564	3.79137	0.000723457	0.0290657	-0.504085	1.58178	PLPPR4
DSCAML1	TC1100012452.hg.1	0.662997	4.88984	3.09743	0.00437577	0.08262	-2.15658	1.58337	DSCAML1
	23066376	0.66332	5.78207	3.12759	0.0040563	0.0785518	-2.08765	1.58372
TERF2IP	TC1600011428.hg.1	0.663531	9.93518	6.05767	1.49937e-06	0.000741208	5.25542	1.58395	TERF2IP
ATP1B1	TC0100010543.hg.1	0.664793	10.2346	5.14966	1.78765e-05	0.00349672	2.94361	1.58534	ATP1B1
STK33	TC1100010030.hg.1	0.668974	4.76634	3.60626	0.0011809	0.0391455	-0.95674	1.58994	STK33
EDEM3	TC0100016676.hg.1	0.669124	8.14649	5.04949	2.35408e-05	0.00397547	2.68649	1.59011	EDEM3
SCRT1	TC0800012201.hg.1	0.669763	6.35172	3.06184	0.00478369	0.0877032	-2.23752	1.59081	SCRT1
ZNF185	TC0X00008760.hg.1	0.670319	4.91582	2.93835	0.00649825	0.105544	-2.51482	1.59143	ZNF185
PPP2R2B	TC0500013384.hg.1	0.670765	6.91657	2.71364	0.0112023	0.146863	-3.00396	1.59192	PPP2R2B
FAM155A	TC1300009725.hg.1	0.670885	7.11479	4.35192	0.000159404	0.0123705	0.901154	1.59205	FAM155A
FBXL17	TC0500011655.hg.1	0.671947	6.68865	4.52628	9.89934e-05	0.00933795	1.34532	1.59322	FBXL17
OPTN	TC1000006816.hg.1	0.672882	5.28985	4.43084	0.000128516	0.0108854	1.10191	1.59425	OPTN
	TC0400007460.hg.1	0.67301	7.37142	4.17659	0.00025678	0.0165244	0.457231	1.5944
ALK	TC0200012140.hg.1	0.674194	7.25221	3.54335	0.00139285	0.0425509	-1.10885	1.59571	ALK
	23074629	0.675352	4.91572	3.01236	0.0054114	0.094923	-2.34931	1.59699
LSAMP	TC0300012073.hg.1	0.675733	9.81795	6.74062	2.4174e-07	0.000410791	6.94868	1.59741	LSAMP
	HTA2-pos-3183461_st	0.676497	8.33835	2.74418	0.0104139	0.139548	-2.93873	1.59825
GNB5	TC1500009452.hg.1	0.678758	5.9033	4.56252	8.96426e-05	0.00886288	1.43789	1.60076	GNB5
GLCE	TC1500007691.hg.1	0.67876	8.54431	5.1447	1.81218e-05	0.00351937	2.93088	1.60076	GLCE
INSIG2	TC0200009049.hg.1	0.679682	4.93192	2.64078	0.0133141	0.161548	-3.15786	1.60179	INSIG2
CHGA	TC1400008021.hg.1	0.680052	9.20895	2.99185	0.00569399	0.0976484	-2.39539	1.6022	CHGA
	23067829	0.680893	9.21602	3.30828	0.00256215	0.0600019	-1.66842	1.60313
MTSS1	TC0800011713.hg.1	0.681594	9.1967	4.18052	0.000254056	0.0164489	0.467153	1.60391	MTSS1
CORO2B	TC1500007677.hg.1	0.683341	5.98386	3.41765	0.00193252	0.050818	-1.40993	1.60585	CORO2B
ABHD13	TC1300007969.hg.1	0.685	7.17378	5.75282	3.42884e-06	0.00102447	4.48495	1.6077	ABHD13
	23075526	0.685279	8.35918	4.5	0.000106377	0.00977124	1.27822	1.60801
	23075637	0.685279	8.35918	4.5	0.000106377	0.00977124	1.27822	1.60801
	23075809	0.685279	8.35918	4.5	0.000106377	0.00977124	1.27822	1.60801
	23076270	0.685279	8.35918	4.5	0.000106377	0.00977124	1.27822	1.60801
GRAPL	TC1700007153.hg.1	0.685444	4.76469	3.67998	0.000972249	0.0347822	-0.777333	1.6082	GRAPL
DLG4	TC1700009619.hg.1	0.686209	8.11364	3.78491	0.000736	0.0292133	-0.519991	1.60905	DLG4
SEL1L3	TC0400010282.hg.1	0.686577	5.79753	2.85918	0.00788817	0.118166	-2.68953	1.60946	SEL1L3
NLK	TC1700007344.hg.1	0.687655	7.80159	5.12434	1.91642e-05	0.00354459	2.87863	1.61066	NLK
APBA1	TC0900010350.hg.1	0.68815	7.41249	3.53221	0.00143409	0.0431798	-1.13571	1.61122	APBA1
EPB41L4B	TC0900011160.hg.1	0.688261	7.7728	3.18773	0.00348443	0.0713576	-1.94926	1.61134	EPB41L4B
ATP8A1	TC0400010558.hg.1	0.688981	7.41823	3.98105	0.000435443	0.0218034	-0.0335577	1.61214	ATP8A1
TECTA	TC1100009302.hg.1	0.690264	4.73661	2.49216	0.018816	0.197574	-3.46403	1.61358	TECTA
VAMP4	TC0100016406.hg.1	0.691503	6.50129	4.30968	0.000178848	0.0132861	0.793926	1.61497	VAMP4
DDX58	TC0900009825.hg.1	0.692078	3.44966	3.52751	0.00145181	0.0433716	-1.14702	1.61561	DDX58
MGAT4C	TC1200011438.hg.1	0.692637	3.63475	2.87095	0.00766513	0.116494	-2.66371	1.61623	MGAT4C
SEMA4G	TC1000008663.hg.1	0.694099	5.01113	3.20234	0.00335768	0.0699555	-1.91547	1.61787	SEMA4G
FAIM2	TC1200010642.hg.1	0.694972	9.7361	5.46317	7.56377e-06	0.00186956	3.74685	1.61885	FAIM2
SLC9A7	TC0X00009541.hg.1	0.695815	5.27362	3.99305	0.0004216	0.021426	-0.00357192	1.6198	SLC9A7
NECAP1	TC1200006701.hg.1	0.696047	8.19052	5.32161	1.11496e-05	0.00245698	3.38455	1.62006	NECAP1
LOC100130691	TC0200016751.hg.1	0.697475	3.81405	2.76056	0.0100127	0.136802	-2.90358	1.62166	LOC100130691
CD164	TC0600012814.hg.1	0.699688	8.24437	4.35062	0.000159969	0.0123705	0.897855	1.62415	CD164
RUSC2	TC0900007082.hg.1	0.700403	6.79745	3.53386	0.0014279	0.0430891	-1.13174	1.62496	RUSC2
ACAD10	TC1200012706.hg.1	0.702837	6.12413	3.38206	0.00211891	0.0538574	-1.49441	1.6277	ACAD10
ZFP14	TC1900010521.hg.1	0.70297	4.956	4.56031	9.01882e-05	0.00888452	1.43223	1.62785	ZFP14
	23075742	0.707387	7.28189	5.00729	2.64356e-05	0.00403797	2.57814	1.63284
	23075906	0.707387	7.28189	5.00729	2.64356e-05	0.00403797	2.57814	1.63284
	23076046	0.707387	7.28189	5.00729	2.64356e-05	0.00403797	2.57814	1.63284
	23076205	0.707387	7.28189	5.00729	2.64356e-05	0.00403797	2.57814	1.63284
	23076370	0.707387	7.28189	5.00729	2.64356e-05	0.00403797	2.57814	1.63284
	23076517	0.707387	7.28189	5.00729	2.64356e-05	0.00403797	2.57814	1.63284
	23076044	0.708085	5.42751	2.87187	0.0076479	0.116492	-2.66169	1.63363
RBM24	TC0600007084.hg.1	0.708742	8.83033	4.45518	0.000120247	0.0104831	1.16392	1.63438	RBM24
NCOA1	TC0200006969.hg.1	0.709281	6.64138	3.93486	0.000492965	0.0234825	-0.148678	1.63499	NCOA1
VPS4B	TC1800008906.hg.1	0.710371	7.9597	4.43105	0.000128443	0.0108854	1.10244	1.63623	VPS4B
EDA2R	TC0X00009917.hg.1	0.710896	5.99921	3.4599	0.00173173	0.047723	-1.30918	1.63682	EDA2R
	HTA2-pos-3670264_st	0.71144	8.38316	3.05838	0.00482529	0.0882872	-2.24538	1.63744
CREBRF	TC0500009488.hg.1	0.711829	3.73907	2.52233	0.0175525	0.189741	-3.40274	1.63788	CREBRF
STMN4	TC0800009954.hg.1	0.712435	5.94787	2.89564	0.0072164	0.112698	-2.60938	1.63857	STMN4
FRRS1L	TC0900012270.hg.1	0.713558	6.76414	4.97924	2.85544e-05	0.00424244	2.50612	1.63984	FRRS1L
TRAPPC13	TC0500007605.hg.1	0.716682	5.26737	3.91322	0.000522431	0.0243339	-0.202517	1.6434	TRAPPC13
CD9	TC1200006604.hg.1	0.716825	7.89616	4.00214	0.000411411	0.0211536	0.0191404	1.64356	CD9
TTC30A	TC0200015072.hg.1	0.717148	6.5258	3.93277	0.000495744	0.0234825	-0.153892	1.64393	TTC30A
	HTA2-neg-47423568_st	0.717436	2.78156	3.15524	0.00378302	0.0749138	-2.02417	1.64426
RGS5	TC0100016218.hg.1	0.720963	5.18264	2.88375	0.00742932	0.114705	-2.63558	1.64828	RGS5
C6orf48,SNORD52,SNORD48	TC0600007617.hg.1	0.722535	8.74875	4.53247	9.73311e-05	0.00931809	1.36112	1.65008	C6orf48,SNORD52,SNORD48
C14orf37	TC1400010754.hg.1	0.722765	4.71387	2.90011	0.00713786	0.111986	-2.59952	1.65034	C14orf37
EPM2AIP1	TC0300010720.hg.1	0.723599	6.97842	3.78901	0.000728021	0.0290663	-0.509904	1.6513	EPM2AIP1
OSCP1	TC0100013721.hg.1	0.72572	6.91678	3.91533	0.000519486	0.0243339	-0.197275	1.65373	OSCP1
DCHS2	TC0400012178.hg.1	0.727143	7.0279	3.82524	0.000661003	0.0283918	-0.420513	1.65536	DCHS2
SYT11	TC0100010140.hg.1	0.728493	9.7485	4.83244	4.27443e-05	0.00550794	2.12929	1.65691	SYT11
TTC23	TC1500010613.hg.1	0.728688	6.18845	3.35569	0.00226809	0.0557066	-1.55678	1.65713	TTC23
HEXIM2	TC1700008034.hg.1	0.729603	7.1277	4.92535	3.31129e-05	0.00458944	2.36776	1.65818	HEXIM2
SCOC	TC0400008834.hg.1	0.729627	7.8327	4.79307	4.76258e-05	0.00588589	2.0283	1.65821	SCOC
RNF6	TC1300010025.hg.1	0.731916	7.92665	4.57813	8.5891e-05	0.00861731	1.47779	1.66084	RNF6
	HTA2-pos-3183473_st	0.731959	8.96757	3.59671	0.00121091	0.039382	-0.979879	1.66089
DDR1,MIR4640	TC0600007552.hg.1	0.732973	6.69202	3.72638	0.000859828	0.0322899	-0.663803	1.66206	DDR1,MIR4640
ABCA5	TC1700012460.hg.1	0.734068	8.40847	4.23416	0.000219634	0.0151398	0.602639	1.66332	ABCA5
	23076621	0.737526	7.47126	3.53755	0.00141417	0.0429128	-1.12284	1.66731
VAMP2	TC1700012354.hg.1	0.739426	7.63821	3.52634	0.00145625	0.0433716	-1.14983	1.66951	VAMP2
ARHGEF3	TC0300011259.hg.1	0.739501	3.05868	5.01824	2.56521e-05	0.00403797	2.60625	1.6696	ARHGEF3
EIF4A2,SNORA63,SNORD2,SNORA4,SNORA81	TC0300009782.hg.1	0.742985	10.2218	5.25949	1.32219e-05	0.0027235	3.22534	1.67364	EIF4A2,SNORA63,SNORD2,SNORA4,SNORA81
RYR2	TC0100012113.hg.1	0.743313	4.42816	2.76254	0.00996525	0.136489	-2.89932	1.67402	RYR2
CDR1	TC0X00010982.hg.1	0.743349	9.63628	4.23026	0.000221974	0.0152302	0.592776	1.67406	CDR1
RAB3A	TC1900010005.hg.1	0.74386	9.05284	5.84529	2.6662e-06	0.000971238	4.71943	1.67465	RAB3A
PEX11B	TC0100018476.hg.1	0.744713	7.72764	3.8711	0.000584795	0.0263245	-0.307046	1.67564	PEX11B
	HTA2-pos-PSR01029260.hg.1	0.746057	5.78345	3.89544	0.000547923	0.0250378	-0.246686	1.6772
FAM19A2	TC1200011037.hg.1	0.746211	4.46481	3.22002	0.0032102	0.0681803	-1.87449	1.67738	FAM19A2
KCNH7	TC0200014775.hg.1	0.74649	8.05105	4.2092	0.000235035	0.0157011	0.539563	1.67771	KCNH7
ENTPD4,LOXL2	TC0800009878.hg.1	0.747604	8.56977	5.93289	2.1019e-06	0.000915582	4.94097	1.679	ENTPD4,LOXL2
ATP6V1H	TC0800010450.hg.1	0.747668	7.41612	4.75986	5.21736e-05	0.00629368	1.94313	1.67908	ATP6V1H
FRMPD1	TC0900007163.hg.1	0.749642	6.70296	4.12667	0.000293961	0.0179204	0.33146	1.68138	FRMPD1
	HTA2-neg-47419185_st	0.753359	2.22707	2.7043	0.0114543	0.148725	-3.02381	1.68571
XKR9	TC0800012316.hg.1	0.753922	3.25571	3.82573	0.000660139	0.0283918	-0.419302	1.68637	XKR9
MXD4,MIR4800	TC0400009765.hg.1	0.755826	8.70555	5.26587	1.29921e-05	0.00271724	3.24171	1.6886	MXD4,MIR4800
LYST	TC0100017836.hg.1	0.756559	4.57961	3.89815	0.000543947	0.0249296	-0.239934	1.68946	LYST
SERINC1	TC0600013054.hg.1	0.75685	9.81327	5.78001	3.18421e-06	0.00100285	4.55395	1.6898	SERINC1
SULT4A1	TC2200008920.hg.1	0.758389	7.89373	7.15313	8.21574e-08	0.000222065	7.94442	1.6916	SULT4A1
CLVS1	TC0800007787.hg.1	0.758518	7.93821	6.2576	8.74938e-07	0.000592609	5.75626	1.69175	CLVS1
IRF2	TC0400012606.hg.1	0.76094	4.36133	3.72403	0.000865212	0.0323193	-0.669571	1.69459	IRF2
KLHL28	TC1400010737.hg.1	0.762277	6.44124	4.84522	4.1269e-05	0.00547348	2.1621	1.69617	KLHL28
MANSC1	TC1200009964.hg.1	0.762819	4.66524	2.53529	0.0170344	0.186078	-3.37628	1.6968	MANSC1
RUFY2	TC1000010844.hg.1	0.7633	8.5421	4.88075	3.74306e-05	0.00503813	2.25328	1.69737	RUFY2
FAXDC2	TC0500012567.hg.1	0.764734	5.15244	3.81112	0.000686374	0.0287548	-0.455384	1.69906	FAXDC2
	TC0400008444.hg.1	0.76678	2.31743	3.39922	0.00202695	0.0523369	-1.45371	1.70147
PDZD2	TC0500007050.hg.1	0.770246	4.16666	2.67847	0.0121793	0.153094	-3.07855	1.70556	PDZD2
SYT4	TC1800008550.hg.1	0.770487	5.61584	2.6692	0.0124498	0.155278	-3.09812	1.70585	SYT4
SUSD4	TC0100017446.hg.1	0.770626	7.38173	5.97149	1.89313e-06	0.00087241	5.03838	1.70601	SUSD4
PLEKHA6	TC0100018553.hg.1	0.770666	6.47968	3.48656	0.00161561	0.0455724	-1.24537	1.70606	PLEKHA6
CPEB4	TC0500009521.hg.1	0.771026	7.66441	4.71792	5.85407e-05	0.00674434	1.83562	1.70648	CPEB4
DRAM2	TC0100015258.hg.1	0.771727	7.08786	4.26816	0.000200243	0.0142787	0.68869	1.70731	DRAM2
AKAP6	TC1400006853.hg.1	0.772319	5.47854	3.6185	0.00114345	0.0383957	-0.927025	1.70801	AKAP6
UEVLD	TC1100010271.hg.1	0.772643	6.4666	6.00024	1.75134e-06	0.000850309	5.11085	1.7084	UEVLD
SCN3A	TC0200014802.hg.1	0.772965	5.60441	3.47222	0.0016771	0.0466839	-1.27971	1.70878	SCN3A
MOAP1	TC1400010019.hg.1	0.772996	7.00851	4.87084	3.84638e-05	0.00515169	2.22785	1.70882	MOAP1
SNAP91	TC0600012437.hg.1	0.774096	9.00274	5.38864	9.27745e-06	0.00219343	3.55619	1.71012	SNAP91
APCDD1	TC1800006675.hg.1	0.774727	5.67891	3.80031	0.000706424	0.0287636	-0.482035	1.71087	APCDD1
SNX16	TC0800010949.hg.1	0.774764	6.05251	4.78297	4.89653e-05	0.00601399	2.0024	1.71091	SNX16
CYB5D1	TC1700006774.hg.1	0.775954	8.46283	3.93251	0.000496089	0.0234825	-0.154537	1.71232	CYB5D1
	HTA2-pos-3529035_st	0.776679	7.17984	4.31162	0.000177904	0.0132521	0.798857	1.71318
ING4	TC1200009747.hg.1	0.779304	6.90739	3.8184	0.00067317	0.028641	-0.437401	1.7163	ING4
CTNNA2	TC0200016482.hg.1	0.78171	5.08553	3.7236	0.000866199	0.0323193	-0.670626	1.71917	CTNNA2
PPP2R2D	TC1000009387.hg.1	0.781842	6.968	6.14788	1.17539e-06	0.000614571	5.48188	1.71932	PPP2R2D
DPF3	TC1400009617.hg.1	0.782439	6.11242	4.83816	4.20773e-05	0.0055002	2.14398	1.72004	DPF3
SLC41A2	TC1200011767.hg.1	0.783944	3.09906	4.08412	0.0003298	0.0190786	0.224523	1.72183	SLC41A2
PIK3C3	TC1800007155.hg.1	0.787337	6.70341	5.86126	2.55297e-06	0.000964067	4.75986	1.72589	PIK3C3
GPR137C	TC1400007168.hg.1	0.788735	7.24427	4.48504	0.00011082	0.0100436	1.24005	1.72756	GPR137C
FBXO25	TC0800006447.hg.1	0.79001	6.74515	4.1605	0.000268221	0.0169979	0.41668	1.72909	FBXO25
DGKB	TC0700010327.hg.1	0.79136	3.55955	2.61247	0.0142305	0.167774	-3.21701	1.73071	DGKB
SGPP2	TC0200010897.hg.1	0.791472	6.67335	3.27476	0.00279192	0.0627496	-1.74697	1.73084	SGPP2
FAM3C	TC0X00006789.hg.1	0.792387	8.96783	6.44792	5.25645e-07	0.00049282	6.22925	1.73194	FAM3C
	TC0X00011236.hg.1	0.79254	3.96582	2.76488	0.00990937	0.136074	-2.89429	1.73212
ELMOD1,LOC643923	TC1100008969.hg.1	0.794841	5.59909	3.63192	0.00110374	0.0380351	-0.894421	1.73489	ELMOD1,LOC643923
	HTA2-pos-2928790_st	0.797826	9.13598	5.59021	5.3434e-06	0.00145282	4.07117	1.73848
ZNF285	TC1900011976.hg.1	0.800764	4.10533	3.83572	0.00064278	0.0280073	-0.394624	1.74202	ZNF285
AFF3	TC0200013616.hg.1	0.801231	7.2599	3.4175	0.00193325	0.050818	-1.41028	1.74259	AFF3
FAM174A	TC0500008202.hg.1	0.801945	6.55375	4.25785	0.000205935	0.0145056	0.662593	1.74345	FAM174A
KBTBD8	TC0300007720.hg.1	0.807193	6.96472	3.727	0.000858416	0.0322899	-0.662284	1.7498	KBTBD8
UBXN8	TC0800012290.hg.1	0.807503	7.6143	5.33673	1.06964e-05	0.00242354	3.4233	1.75018	UBXN8
POLR2J4	TC0700010899.hg.1	0.815994	6.85599	4.29493	0.000186175	0.0136808	0.75653	1.76051	POLR2J4
APC	TC0500013211.hg.1	0.817921	9.60308	3.0802	0.00456888	0.0850262	-2.19581	1.76286	APC
FAM3C	TC0700012427.hg.1	0.819791	9.64995	6.33549	7.09975e-07	0.000536209	5.9503	1.76515	FAM3C
TTLL11	TC0900011423.hg.1	0.823072	7.40776	6.55034	4.00148e-07	0.00049282	6.48215	1.76917	TTLL11
	TC0100017733.hg.1	0.832503	4.71765	2.89536	0.00722133	0.112704	-2.61	1.78077
ANK2	TC0400008450.hg.1	0.844238	8.46956	3.22308	0.00318528	0.0680854	-1.86738	1.79532	ANK2
MIGA1	TC0100008803.hg.1	0.84458	5.91689	3.56905	0.00130214	0.0411673	-1.04682	1.79574	MIGA1
ISLR2	TC1500007838.hg.1	0.846952	4.38909	3.09042	0.0044534	0.0836789	-2.17256	1.7987	ISLR2
KPNA5	TC0600009240.hg.1	0.848666	8.37521	5.45755	7.68124e-06	0.00188149	3.73246	1.80083	KPNA5
LAYN	TC1100009024.hg.1	0.849617	8.42878	4.05299	0.000358719	0.0196706	0.146423	1.80202	LAYN
FABP3	TC0100013561.hg.1	0.850429	6.27121	2.77446	0.00968382	0.133855	-2.87366	1.80304	FABP3
CIART	TC0100009900.hg.1	0.853739	7.57765	4.40247	0.000138867	0.0113383	1.0297	1.80718	CIART
SYT1	TC1200008275.hg.1	0.858493	10.3784	6.61953	3.33005e-07	0.00049282	6.65228	1.81314	SYT1
NHLH1	TC0100010299.hg.1	0.861249	7.98885	3.86664	0.000591808	0.0265522	-0.318091	1.81661	NHLH1
DCBLD1	TC0600009256.hg.1	0.861316	4.55558	5.25948	1.32223e-05	0.0027235	3.22531	1.81669	DCBLD1
GRIK2	TC0600008931.hg.1	0.872626	5.9433	4.41753	0.000133272	0.0110812	1.06803	1.83099	GRIK2
DNAJC28	TC2100007999.hg.1	0.874599	4.95659	3.81736	0.000675053	0.028641	-0.439987	1.8335	DNAJC28
SLC17A7	TC1900011139.hg.1	0.880386	5.1149	3.79608	0.000714435	0.0288202	-0.492472	1.84087	SLC17A7
FSTL4	TC0500012044.hg.1	0.881668	6.66774	3.24553	0.00300824	0.0660138	-1.81517	1.8425	FSTL4
	HTA2-neg-47420668_st	0.885515	2.83714	3.32497	0.00245471	0.0585083	-1.62921	1.84742
ST8SIA2	TC1500008370.hg.1	0.887625	7.18174	5.36598	9.87211e-06	0.00229413	3.49818	1.85013	ST8SIA2
SCD5	TC0400011180.hg.1	0.88783	8.86645	3.73729	0.000835299	0.0318974	-0.637047	1.85039	SCD5
SEZ6L	TC2200006945.hg.1	0.888668	6.63494	3.50251	0.00154979	0.0446081	-1.20712	1.85147	SEZ6L
CTSF	TC1100011294.hg.1	0.889157	6.81222	6.41362	5.76056e-07	0.000498158	6.1443	1.85209	CTSF
SERPINI1	TC0300009412.hg.1	0.891766	7.27893	5.49175	6.9946e-06	0.00176089	3.81988	1.85545	SERPINI1
CCDC129	TC0700007111.hg.1	0.894706	5.50661	4.04129	0.000370228	0.0198188	0.117085	1.85923	CCDC129
FBXO32	TC0800011683.hg.1	0.896826	5.56854	4.27973	0.00019404	0.0140368	0.717993	1.86196	FBXO32
HBP1	TC0700008747.hg.1	0.903271	8.17699	6.18924	1.05147e-06	0.00059536	5.58546	1.8703	HBP1
CLIP3	TC1900010508.hg.1	0.906013	6.49691	5.0773	2.18086e-05	0.00380098	2.75788	1.87386	CLIP3
CLHC1	TC0200012639.hg.1	0.9231	3.56795	3.34556	0.00232808	0.056668	-1.5807	1.89619	CLHC1
ERO1B	TC0100017849.hg.1	0.925125	4.46872	3.98479	0.000431083	0.0217453	-0.0242178	1.89885	ERO1B
KLHL24	TC0300009673.hg.1	0.925998	8.2652	5.92454	2.15001e-06	0.000915582	4.91989	1.9	KLHL24
SGIP1	TC0100008631.hg.1	0.931336	7.49157	4.0984	0.000317321	0.0187558	0.260371	1.90704	SGIP1
SMIM18	TC0800007196.hg.1	0.937874	6.39786	6.46305	5.04853e-07	0.00049282	6.26669	1.9157	SMIM18
CACNA2D1	TC0700011645.hg.1	0.938381	7.88121	5.30469	1.16793e-05	0.00252023	3.3412	1.91638	CACNA2D1
DYRK1B	TC1900010673.hg.1	0.941182	6.89413	4.71858	5.84338e-05	0.00674434	1.83732	1.9201	DYRK1B
DNM3	TC0100010609.hg.1	0.943585	4.70013	4.39697	0.000140968	0.0114071	1.0157	1.9233	DNM3
PLD5	TC0100017957.hg.1	0.944827	5.071	4.14349	0.000280874	0.0174752	0.373809	1.92496	PLD5
CAB39L	TC1300008916.hg.1	0.945181	4.7518	3.39038	0.00207382	0.0532438	-1.47469	1.92543	CAB39L
ST3GAL3,MIR6079	TC0100008075.hg.1	0.946211	6.5953	4.80985	4.54799e-05	0.00569732	2.07136	1.92681	ST3GAL3,MIR6079
TBC1D19	TC0400007128.hg.1	0.948587	6.25607	4.11483	0.00030353	0.0182581	0.301678	1.92998	TBC1D19
CA12	TC1500009709.hg.1	0.951855	7.46139	4.29244	0.000187444	0.013737	0.750202	1.93436	CA12
PTPRM	TC1800006589.hg.1	0.957996	4.24879	3.33364	0.00240057	0.0578114	-1.60879	1.94261	PTPRM
LINGO2	TC0900009785.hg.1	0.96427	6.54144	6.39551	6.04627e-07	0.000498158	6.09939	1.95108	LINGO2
TESC	TC1200012080.hg.1	0.966771	8.89371	5.83812	2.71866e-06	0.000971238	4.70127	1.95446	TESC
	TC0500013260.hg.1	0.973534	4.10751	3.51693	0.00149253	0.0438708	-1.17248	1.96364
C20orf194	TC2000008218.hg.1	0.976259	6.37545	4.26519	0.000201868	0.0143305	0.681166	1.96736	C20orf194
CDKL5	TC0X00006723.hg.1	0.978364	5.07485	4.11908	0.000300059	0.0182105	0.312369	1.97023	CDKL5
GPR85	TC0700012299.hg.1	0.979713	5.23477	5.31978	1.12055e-05	0.00245698	3.37987	1.97207	GPR85
CNTN1	TC1200007359.hg.1	0.983527	7.1352	4.12762	0.000293204	0.0179144	0.333857	1.97729	CNTN1
TTBK1	TC0600008075.hg.1	0.996731	6.31397	6.17712	1.08634e-06	0.00059536	5.55513	1.99547	TTBK1
	HTA2-pos-PSR18005239.hg.1	0.999431	7.56974	4.64989	7.0554e-05	0.0076426	1.66136	1.99921
	23076546	1.00104	5.92291	4.41774	0.000133198	0.0110812	1.06855	2.00144
GREB1L	TC1800006827.hg.1	1.00238	6.89892	5.79561	3.05183e-06	0.00100285	4.59353	2.0033	GREB1L
RABGAP1L	TC0100010672.hg.1	1.00884	7.16783	5.77809	3.20084e-06	0.00100285	4.54909	2.01229	RABGAP1L
LEPR,LEPROT	TC0100008621.hg.1	1.01464	5.56185	5.20681	1.52796e-05	0.00305467	3.09024	2.02041	LEPR,LEPROT
KIAA1107	TC0100009035.hg.1	1.03197	3.51837	3.58042	0.00126387	0.0403328	-1.01933	2.04482	KIAA1107
	TSUnmapped00000019.hg.1	1.03742	6.95849	5.15459	1.76359e-05	0.00348036	2.95627	2.05256
	HTA2-neg-47424053_st	1.03875	2.89635	2.74229	0.0104612	0.140044	-2.94278	2.05444
ALG14	TC0100014997.hg.1	1.03963	6.7853	4.93741	3.20334e-05	0.00451272	2.39873	2.0557	ALG14
KIF5A	TC1200012651.hg.1	1.04065	7.03031	5.11645	1.95841e-05	0.00356588	2.85839	2.05715	KIF5A
SCG2	TC0200015865.hg.1	1.04225	8.02372	3.74494	0.00081852	0.0313889	-0.618286	2.05943	SCG2
MFSD6	TC0200010264.hg.1	1.04294	6.43592	5.42875	8.31175e-06	0.00201404	3.65882	2.06042	MFSD6
GABBR1	TC0600014256.hg.1	1.05287	6.90263	2.93952	0.00647958	0.105367	-2.51223	2.07465	GABBR1
	TSUnmapped00000256.hg.1	1.05902	6.85476	5.28753	1.22425e-05	0.00260048	3.29721	2.08352
CAMK2N1	TC0100013182.hg.1	1.05988	8.40214	6.84361	1.84313e-07	0.000357949	7.19936	2.08476	CAMK2N1
GBP2	TC0100018451.hg.1	1.06283	6.87738	3.40484	0.0019977	0.0517735	-1.44038	2.08902	GBP2
THAP2	TC1200012665.hg.1	1.0676	4.75601	5.32255	1.11207e-05	0.00245698	3.38697	2.09595	THAP2
UHMK1	TC0100010379.hg.1	1.07206	8.21793	5.2538	1.34299e-05	0.00274547	3.21075	2.10244	UHMK1
THSD7A	TC0700010281.hg.1	1.07801	6.32169	4.01746	0.00039479	0.020682	0.0574304	2.11113	THSD7A
ELMO1	TC0700010760.hg.1	1.09236	7.46931	6.45624	5.1411e-07	0.00049282	6.24983	2.13222	ELMO1
RUFY3	TC0400007789.hg.1	1.10164	8.21001	7.18761	7.5136e-08	0.000222065	8.02662	2.14598	RUFY3
HIPK3	TC1100007227.hg.1	1.10165	6.53389	4.8141	4.49522e-05	0.00568468	2.08226	2.146	HIPK3
VEGFD,PIR-FIGF	TC0X00011354.hg.1	1.10525	5.96003	3.63552	0.00109333	0.0378201	-0.885677	2.15136	VEGFD,PIR-FIGF
RGS8	TC0100016633.hg.1	1.10612	5.04254	3.37467	0.00215973	0.0540624	-1.51191	2.15266	RGS8
SPOPL	TC0200009487.hg.1	1.10927	6.44131	6.17422	1.09486e-06	0.00059536	5.54787	2.15737	SPOPL
MAP3K13	TC0300009731.hg.1	1.11147	7.40867	8.02383	8.99895e-09	0.0001112	9.96801	2.16065	MAP3K13
HS3ST4	TC1600007285.hg.1	1.11584	6.80204	4.83836	4.20547e-05	0.0055002	2.14448	2.16721	HS3ST4
EGR1	TC0500008785.hg.1	1.12432	5.8335	5.42617	8.37053e-06	0.00201404	3.65224	2.17999	EGR1
NTRK3	TC1500010350.hg.1	1.13746	6.69223	3.29542	0.00264805	0.0608213	-1.69859	2.19993	NTRK3
	HTA2-neg-47419415_st	1.15009	2.74871	3.62849	0.00111376	0.0382348	-0.902754	2.21927
TMEM150C	TC0400011175.hg.1	1.15215	5.53216	4.5265	9.89346e-05	0.00933795	1.34588	2.22245	TMEM150C
NLGN3	TC0X00007558.hg.1	1.15419	6.05213	5.34383	1.04903e-05	0.00239682	3.44146	2.22559	NLGN3
TSHZ2	TC2000007760.hg.1	1.1733	4.67229	4.40865	0.000136544	0.01125	1.04542	2.25527	TSHZ2
YPEL5	TC0200007132.hg.1	1.18304	8.05935	10.101	6.84034e-11	1.85982e-06	14.326	2.27055	YPEL5
COL5A1	TC0900009127.hg.1	1.19851	5.78215	4.96697	2.9534e-05	0.00434054	2.47461	2.29502	COL5A1
SYNJ1	TC2100007964.hg.1	1.2019	6.51713	6.91917	1.51171e-07	0.000316168	7.3824	2.30043	SYNJ1
2011-03-01	TC0500013292.hg.1	1.20441	8.13007	4.57831	8.58471e-05	0.00861731	1.47826	2.30443	2011-03-01
WBSCR17	TC0700007925.hg.1	1.21268	5.88813	5.30599	1.16378e-05	0.00252023	3.34452	2.31768	WBSCR17
EPHB6	TC0700009472.hg.1	1.21398	6.70687	5.56909	5.66085e-06	0.00148433	4.01732	2.31976	EPHB6
ANGPT2	TC0800009418.hg.1	1.23168	4.96502	5.55518	5.88028e-06	0.00151491	3.98183	2.34841	ANGPT2
FHIT	TC0300011324.hg.1	1.24025	5.53237	6.20099	1.01874e-06	0.00059536	5.61485	2.3624	FHIT
ATG4A	TC0X00008081.hg.1	1.28274	5.34193	5.75775	3.38311e-06	0.00102204	4.49747	2.433	ATG4A
RAB3B	TC0100014191.hg.1	1.30755	6.65742	7.28524	5.8388e-08	0.000222065	8.25849	2.4752	RAB3B
GFRA3	TC0500012164.hg.1	1.31057	5.51895	3.72369	0.000865991	0.0323193	-0.670404	2.4804	GFRA3
CPEB2	TC0400006930.hg.1	1.37814	5.56855	6.40401	5.91043e-07	0.000498158	6.12047	2.59933	CPEB2
	HTA2-neg-47422335_st	1.42783	2.86392	3.94069	0.000485317	0.0234792	-0.134175	2.69042
TCP11L2	TC1200008726.hg.1	1.44463	4.4358	6.165	1.1224e-06	0.00059837	5.52477	2.72194	TCP11L2
SV2B	TC1500008350.hg.1	1.76274	5.79864	4.13794	0.000291519	0.017868	0.342884	3.39342	SV2B
