# Supplementary material for: JMJD6 is a tumorigenic factor and therapeutic target in neuroblastoma
Source: Nat Commun. 2019 Jul 25;10:3319. doi: 10.1038/s41467-019-11132-w (PMC6658504; doi:10.1038/s41467-019-11132-w)
Supplement: Supplementary file 5 — Supplementary Data 2 [file 41467_2019_11132_MOESM5_ESM.xls]

## Sheet: Supplementary Table Pol II orig
Supplementary Data 2. List of promoters with reduced RNA Pol II binding peaks after JMJD6
knockdown. ChIP sequencing experiments were performed with control IgG or anti-RNA Pol II
antibody in DOX-inducible JMJD6 shRNA-2 CHP134 cells 40 hours after treatment with vehicle
or DOX. Genome-wide RNA Pol II binding peaks were identified at genome assembly GRCh37
(hg19), expressed as normalised ChIP-sequencing reads per kilobase, and compared between
control-treated and DOX-treated samples. The experiments were performed in duplicates. A
paired Student’s t-test of normalised ChIP-sequencing reads per kilobase across all the listed
promoters was performed for replicates independently (P < 0.0001).
				Normalised reads/kilobase
				Average_	Average_
Chr	Position_A	Position_B	Gene	Pol II_Control	Pol II_DOX	Fold_change	p value
chr1	16173357	16175358	SPEN	48.6122	20.773	0.427322	0.0288363
chr1	16173641	16175642	FLJ37453	65.3616	23.5006	0.359548	0.0860149
chr1	21112180	21114181	HP1BP3	108.55	45.2763	0.417102	0.122601
chr1	22378118	22380119	CDC42	45.5015	21.5474	0.473553	0.14783
chr1	26184948	26186949	AUNIP	50.1806	23.9672	0.477618	0.0423983
chr1	33003744	33005745	ZBTB8A	67.8636	31.3333	0.46171	0.09853
chr1	33721172	33723173	ZNF362	63.3182	37.59	0.593669	0.289164
chr1	36183789	36185790	C1orf216	55.0185	42.5885	0.774076	0.286107
chr1	38021518	38023519	DNALI1	73.5937	33.2691	0.452065	0.063759
chr1	40915335	40917336	ZFP69B	105.68	49.1505	0.465086	0.051854
chr1	45243060	45245061	SNORD38B	73.2488	24.0615	0.32849	0.0340918
chr1	53685310	53687311	C1orf123	51.7191	44.9537	0.869188	0.664637
chr1	68697228	68699229	WLS	63.1657	27.201	0.430629	0.00651629
chr1	68697283	68699284	WLS	62.5833	27.201	0.434637	0.00732492
chr1	76261554	76263555	MSH4	96.8506	43.472	0.448857	0.0976831
chr1	89989395	89991396	LRRC8B	81.0248	29.1418	0.359666	0.0360138
chr1	116960180	116962181	ATP1A1-AS1	33.0338	23.1382	0.700441	0.135739
chr1	116960196	116962197	ATP1A1-AS1	33.2388	22.7238	0.683652	0.148578
chr1	116960204	116962205	ATP1A1-AS1	32.8451	22.3763	0.681267	0.132428
chr1	116960243	116962244	ATP1A1-AS1	32.8451	21.9618	0.668649	0.121339
chr1	120253417	120255418	PHGDH	97.8979	29.7697	0.30409	0.0120611
chr1	150207503	150209504	ANP32E	159.919	51.8507	0.324231	0.0301343
chr1	150546027	150548028	ADAMTSL4-AS1	159.781	28.097	0.175846	0.00702969
chr1	151253029	151255030	ZNF687	100.322	38.8011	0.386764	0.131538
chr1	151253404	151255405	LOC100507670	99.7725	37.4783	0.375637	0.110594
chr1	151253786	151255787	ZNF687	91.0367	32.2391	0.354134	0.138107
chr1	151511779	151513780	TUFT1	37.228	24.5132	0.65846	0.338513
chr1	151511783	151513784	TUFT1	37.228	24.5132	0.65846	0.338513
chr1	155161705	155163706	MUC1	43.172	28.6207	0.662946	0.393814
chr1	155176771	155178772	THBS3	107.519	49.9397	0.464475	0.029948
chr1	155177488	155179489	MTX1	100.989	46.3981	0.459439	0.0487277
chr1	156050788	156052789	MEX3A	89.1783	34.5944	0.387924	0.00738019
chr1	156051335	156053336	LMNA	76.7007	39.166	0.510634	0.0158977
chr1	156720084	156722085	HDGF	55.181	19.3038	0.349827	0.14456
chr1	156720542	156722543	HDGF	72.9489	22.7263	0.311537	0.111258
chr1	156721023	156723024	HDGF	83.6144	25.7343	0.307773	0.0665301
chr1	156721239	156723240	HDGF	87.1837	26.6029	0.305136	0.043313
chr1	173833567	173835568	SNORD79	169.963	37.0813	0.218172	0.0687221
chr1	173833823	173835824	SNORD78	174.352	34.4083	0.197349	0.0700294
chr1	179922906	179924907	CEP350	70.4668	34.927	0.495652	0.0111617
chr1	183386633	183388634	NMNAT2	62.5896	24.0888	0.384869	0.0673712
chr1	186343456	186345457	TPR	64.4967	40.3275	0.625265	0.177617
chr1	186343888	186345889	ODR4	64.3404	37.5875	0.584198	0.116252
chr1	190446388	190448389	LINC01351	68.2997	46.3162	0.678131	0.0336564
chr1	190446679	190448680	LINC01351	74.3124	49.6319	0.667883	0.0701293
chr1	197114823	197116824	ASPM	59.3039	31.1421	0.525128	0.219043
chr1	201122682	201124683	TMEM9	57.6117	31.3432	0.544042	0.0993681
chr1	202829880	202831881	LOC148709	76.4957	41.4642	0.542046	0.000548601
chr1	211847971	211849972	NEK2	57.1793	29.2981	0.512391	0.191594
chr1	211848102	211850103	LOC91548	57.0231	26.7716	0.469488	0.155067
chr1	214775530	214777531	CENPF	80.4362	42.8242	0.5324	0.199029
chr1	226496203	226498204	LIN9	58.6365	25.2503	0.430624	0.00827556
chr1	226496448	226498449	LIN9	57.4393	24.1012	0.419595	0.00998644
chr1	231003301	231005302	C1orf198	48.5209	22.9918	0.473853	0.0892229
chr1	231004334	231006335	C1orf198	54.1074	24.8879	0.459973	0.0807709
chr1	231375917	231377918	GNPAT	47.4086	23.2847	0.491148	0.115479
chr1	231375932	231377933	C1orf131	47.2199	23.2847	0.493111	0.11301
chr1	234858787	234860788	LINC01132	118.054	51.5677	0.436814	0.0124154
chr1	235489801	235491802	ARID4B	46.66	25.0766	0.537431	0.00842334
chr1	247494241	247496242	ZNF496	48.9209	24.9972	0.510971	0.312846
chr10	14049531	14051532	FRMD4A	52.2952	27.9505	0.534476	0.0268647
chr10	14919780	14921781	SUV39H2	50.1282	29.9286	0.597041	0.194941
chr10	14919863	14921864	SUV39H2	48.1598	27.8835	0.57898	0.142553
chr10	14919897	14921898	SUV39H2	47.4049	27.1216	0.572126	0.162161
chr10	15138177	15140178	RPP38	43.7056	25.7839	0.589944	0.160755
chr10	15138317	15140318	C10orf111	45.8302	25.6772	0.560267	0.130496
chr10	16858452	16860453	RSU1	52.2727	30.8642	0.590446	0.0841472
chr10	17243069	17245070	TRDMT1	66.1914	38.8036	0.586234	0.0306211
chr10	17270983	17272984	VIM-AS1	47.1837	9.85043	0.208768	0.0524519
chr10	25011596	25013597	ARHGAP21	54.0912	24.0342	0.444328	0.0501121
chr10	27442348	27444349	YME1L1	117.459	53.2802	0.453606	0.101647
chr10	27442751	27444752	MASTL	124.523	51.5156	0.413704	0.102273
chr10	31609062	31611063	ZEB1	73.99	47.309	0.639397	0.381629
chr10	31609548	31611549	ZEB1	86.6401	52.7616	0.608974	0.209866
chr10	35929179	35931180	MIR4683	26.9525	12.7939	0.474684	0.531608
chr10	35929361	35931362	FZD8	30.3819	15.7746	0.519212	0.480691
chr10	43632891	43634892	CSGALNACT2	72.8839	30.2636	0.415231	0.0735083
chr10	43902298	43904299	HNRNPF	87.3661	23.3269	0.267001	0.0198686
chr10	43903331	43905332	HNRNPF	66.6863	27.1489	0.407114	0.0493929
chr10	70165945	70167946	RUFY2	68.6184	30.0899	0.43851	0.074704
chr10	70166050	70168051	RUFY2	64.7792	29.6754	0.458101	0.0945369
chr10	74384948	74386949	MICU1	64.2854	28.3228	0.440579	0.255402
chr10	74855731	74857732	P4HA1	61.1386	32.6809	0.534538	0.0319593
chr10	75006088	75008089	DNAJC9	107.669	50.3418	0.467562	0.0268567
chr10	75006123	75008124	DNAJC9-AS1	105.183	50.3418	0.478612	0.0282906
chr10	104177900	104179901	PSD	66.5913	34.1924	0.513466	0.155153
chr10	105880814	105882815	SFR1	50.968	24.3816	0.478372	0.0335645
chr10	105880927	105882928	SFR1	50.968	23.8605	0.468146	0.035424
chr10	111968987	111970988	MXI1	78.0379	37.2004	0.476696	0.00185652
chr11	574884	576885	LOC143666	35.9295	17.7527	0.494096	0.13848
chr11	575444	577445	PHRF1	37.8167	16.7773	0.443648	0.129769
chr11	796509	798510	PANO1	69.2008	33.8598	0.489298	0.103326
chr11	796994	798995	SLC25A22	61.9909	30.6781	0.49488	0.0620671
chr11	797268	799269	SLC25A22	58.0704	29.2213	0.503204	0.0474304
chr11	14540990	14542991	PSMA1	88.3009	35.9694	0.40735	0.352696
chr11	32604311	32606312	EIF3M	41.3273	27.2159	0.658546	0.146708
chr11	43701141	43703142	HSD17B12	58.9752	28.5908	0.484794	0.0831736
chr11	44970758	44972759	TP53I11	49.8519	16.616	0.333306	0.0207774
chr11	44971454	44973455	TP53I11	46.0776	19.9044	0.431975	0.0359123
chr11	46402203	46404204	MDK	54.6373	14.3178	0.262051	0.243749
chr11	46402259	46404260	MDK	55.8346	14.3178	0.256432	0.257932
chr11	46866858	46868859	CKAP5	53.6487	43.9113	0.818496	0.261912
chr11	46866960	46868961	LRP4-AS1	52.5164	43.1891	0.822391	0.255826
chr11	47573791	47575792	CELF1	64.3955	33.6985	0.523305	0.0112016
chr11	57091412	57093413	TNKS1BP1	86.0939	37.6819	0.437683	0.00509452
chr11	57334179	57336180	UBE2L6	37.5855	22.3515	0.594685	0.370647
chr11	57334802	57336803	UBE2L6	36.232	22.9397	0.633134	0.42317
chr11	57416416	57418417	YPEL4	107.433	38.5927	0.359227	0.428145
chr11	61196382	61198383	CPSF7	77.7517	34.7806	0.447329	0.0109211
chr11	61196463	61198464	CPSF7	77.1693	34.9543	0.452956	0.0123466
chr11	61196595	61198596	SDHAF2	74.2898	33.9516	0.457016	0.0111191
chr11	61583528	61585529	FADS1	84.0993	30.6657	0.364637	0.0332598
chr11	65148856	65150857	SLC25A45	52.2465	32.7355	0.626559	0.00482887
chr11	65149144	65151145	SLC25A45	52.0415	30.9039	0.593832	0.00363722
chr11	67350064	67352065	GSTP1	56.0496	24.9848	0.445762	0.250309
chr11	74203428	74205429	LOC100287896	43.2632	27.8984	0.644854	0.233193
chr11	74203757	74205758	LIPT2	41.9747	29.529	0.703496	0.350991
chr11	102322648	102324649	LOC101928424	65.2116	21.5077	0.329813	0.188461
chr11	102322774	102324775	TMEM123	63.8419	22.6171	0.354267	0.19179
chr11	107798199	107800200	RAB39A	53.2288	24.5951	0.462063	0.127479
chr11	108368158	108370159	KDELC2	70.4081	27.2159	0.386545	0.0163844
chr12	24714523	24716524	SOX5	46.995	27.3499	0.581976	0.18795
chr12	31078836	31080837	TSPAN11	81.0311	32.1746	0.397065	0.0123053
chr12	39836191	39838192	KIF21A	75.8409	31.7081	0.418087	0.321582
chr12	45608768	45610769	ANO6	75.6659	33.2691	0.439684	0.0301727
chr12	45608788	45610789	PLEKHA8P1	77.0031	33.2691	0.432049	0.0252827
chr12	46383400	46385401	SCAF11	74.8298	29.5811	0.395312	0.00528713
chr12	68041510	68043511	DYRK2	53.6713	29.9981	0.558923	0.332082
chr12	76477812	76479813	NAP1L1	69.6207	32.2019	0.462534	0.0233944
chr12	92534488	92536489	LINC01619	100.133	40.2878	0.402344	0.13256
chr12	92535606	92537607	LINC01619	135.551	39.0593	0.288152	0.144033
chr12	93963755	93965756	SOCS2	38.6753	25.5209	0.659875	0.606737
chr12	93964173	93966174	SOCS2-AS1	40.5787	24.9327	0.614427	0.530135
chr12	93964455	93966456	SOCS2	40.185	24.7986	0.617111	0.511549
chr12	93965300	93967301	SOCS2	31.9178	14.8514	0.4653	0.128197
chr12	100535641	100537642	UHRF1BP1L	49.422	24.9972	0.505789	0.232061
chr12	106532810	106534811	NUAK1	71.2342	28.9681	0.40666	0.14208
chr12	109123618	109125619	CORO1C	81.441	34.0609	0.418227	0.048468
chr12	109124325	109126326	CORO1C	48.5309	25.4116	0.523617	0.05072
chr12	109534397	109536398	UNG	46.3476	25.0518	0.540519	0.189773
chr12	109534921	109536922	UNG	53.9937	26.4019	0.488981	0.114746
chr12	114210487	114212488	LINC01234	62.1084	34.8476	0.561077	0.0488545
chr12	123751800	123753801	CDK2AP1	60.2925	34.7533	0.576411	0.0963356
chr12	123753780	123755781	CDK2AP1	107.362	41.5064	0.386601	0.0457935
chr12	123754648	123756649	CDK2AP1	70.1245	30.5069	0.435039	0.330721
chr12	123848389	123850390	MIR8072	64.2005	27.8835	0.43432	0.0410643
chr12	123848755	123850756	SBNO1	69.0321	26.32	0.381272	0.0283045
chr12	123943249	123945250	SNRNP35	53.8637	25.5034	0.473481	0.0278924
chr12	124067873	124069874	LOC101927415	61.3535	32.8422	0.535295	0.0349589
chr12	124068074	124070075	TMED2	61.1323	34.7533	0.568493	0.0674897
chr12	124068076	124070077	TMED2	61.1323	34.7533	0.568493	0.0674897
chr12	132378277	132380278	ULK1	30.4831	14.1018	0.462612	0.0143606
chr13	20530544	20532545	ZMYM2	63.7182	30.0105	0.470988	0.321109
chr13	20530570	20532571	ZMYM2	63.9069	30.425	0.476083	0.322937
chr13	20530579	20532580	ZMYM2	63.9069	30.425	0.476083	0.322937
chr13	20530643	20532644	ZMYM2	63.1195	29.5563	0.46826	0.315872
chr13	20531808	20533809	ZMYM2	71.198	32.6462	0.458527	0.407263
chr13	20531846	20533847	ZMYM2	71.7642	32.82	0.457331	0.397352
chr13	20531863	20533864	ZMYM2	73.4951	32.82	0.44656	0.379294
chr13	30168824	30170825	SLC7A1	56.8757	18.862	0.331636	0.327263
chr13	31037463	31039464	HMGB1	75.161	30.3976	0.404434	0.258423
chr13	41634391	41636392	WBP4	82.0921	38.1633	0.464884	0.0461192
chr13	41884339	41886340	NAA16	74.0062	29.3677	0.396827	0.14483
chr13	41885173	41887174	MTRF1	70.3231	28.0722	0.399188	0.161301
chr13	44360115	44362116	ENOX1	51.1855	20.2643	0.395899	0.174682
chr13	45693629	45695630	GTF2F2	46.1851	36.9298	0.799604	0.533264
chr13	50264622	50266623	EBPL	40.0713	24.9972	0.623817	0.270607
chr13	50698676	50700677	DLEU2	73.0852	26.1761	0.358158	0.302722
chr13	53028493	53030494	CKAP2	78.4353	42.6927	0.544304	0.191308
chr13	53029105	53031106	CKAP2	84.4154	41.7173	0.494191	0.137394
chr13	92001857	92003858	MIR17	166.494	42.0276	0.252427	0.00562703
chr13	93878059	93880060	GPC6	77.8555	35.4482	0.455307	0.0517205
chr13	103045868	103047869	FGF14-IT1	54.706	28.6057	0.522899	0.0968538
chr13	103045926	103047927	FGF14-AS2	54.1399	28.1913	0.520712	0.105867
chr13	115046057	115048058	UPF3A	69.9232	30.5441	0.436823	0.0458179
chr13	115046384	115048385	UPF3A	57.5755	28.7671	0.499641	0.247283
chr14	23833841	23835842	EFS	62.6546	28.4171	0.453552	0.0916944
chr14	35590525	35592526	KIAA0391	113.756	61.2444	0.538383	0.0499285
chr14	35590747	35592748	PPP2R3C	111.443	62.7683	0.563233	0.056616
chr14	35590748	35592749	PPP2R3C	111.443	62.7683	0.563233	0.056616
chr14	35590756	35592757	KIAA0391	111.049	62.7683	0.565229	0.0591948
chr14	52326020	52328021	GNG2	41.5322	33.3361	0.802656	0.307408
chr14	53257385	53259386	GNPNAT1	45.619	25.0766	0.549696	0.0172174
chr14	54907147	54909148	CNIH1	56.7882	32.2566	0.568015	0.317598
chr14	59654379	59656380	DAAM1	113.438	44.0155	0.388015	0.036482
chr14	74110576	74112577	DNAL1	46.67	32.5196	0.696798	0.333471
chr14	95622758	95624759	DICER1	53.2226	19.6364	0.368948	0.00636757
chr14	95623023	95625024	DICER1-AS1	45.1828	21.2669	0.470686	0.0344685
chr14	95623346	95625347	DICER1	43.6244	23.5527	0.539898	0.0348568
chr14	100840926	100842927	WARS	73.5413	28.4047	0.386242	0.0172849
chr14	100841679	100843680	WARS	71.8203	26.6798	0.37148	0.00472594
chr14	100841751	100843752	WDR25	71.0817	26.6798	0.37534	0.00217212
chr14	100841811	100843812	WDR25	68.9733	26.5061	0.384295	0.001608
chr15	29361607	29363608	APBA2	54.7485	34.4455	0.629159	0.0357797
chr15	40885445	40887446	KNL1	64.7116	39.2032	0.605814	0.353339
chr15	51199867	51201868	AP4E1	48.4397	29.246	0.603762	0.0498362
chr15	52310409	52312410	MAPK6	44.6817	18.2589	0.408645	0.0827959
chr15	56034316	56036317	PRTG	42.6121	25.1188	0.589475	0.513896
chr15	56534482	56536483	RFX7	74.0974	38.1509	0.514875	0.158734
chr15	59396282	59398283	CCNB2	83.2181	30.7699	0.36975	0.116011
chr15	64672708	64674709	PCLAF	93.9549	34.6738	0.369048	0.0441957
chr15	65821825	65823826	HACD3	42.827	26.9628	0.629574	0.372677
chr15	66794651	66796652	SNORD18A	102.977	38.3793	0.372698	0.0443098
chr15	69451934	69453935	GLCE	45.3715	23.4063	0.515881	0.0629499
chr15	69705583	69707584	KIF23	48.2935	19.341	0.400489	0.0280642
chr15	69706367	69708368	LOC145694	54.9635	19.1276	0.348005	0.0375281
chr15	74906333	74908334	CLK3	47.6586	29.0227	0.608971	0.4223
chr15	75659967	75661968	MAN2C1	52.1553	30.41	0.583068	0.0768472
chr15	76602809	76604810	ETFA	61.4673	22.3639	0.363835	0.0159056
chr15	89877025	89879026	POLG	36.7494	20.3983	0.555064	0.13961
chr15	92936115	92938116	ST8SIA2	61.1836	35.9322	0.587284	0.414091
chr15	92936138	92938139	ST8SIA2	61.4048	35.9322	0.585168	0.430012
chr16	1876194	1878195	HAGH	47.5449	24.6497	0.518451	0.115556
chr16	1876223	1878224	FAHD1	47.3562	24.6497	0.520517	0.120603
chr16	2509113	2511114	TEDC2	61.1999	27.0844	0.442557	0.339317
chr16	2562725	2564726	ATP6V0C	47.2387	17.5119	0.370711	0.284001
chr16	2562869	2564870	ATP6V0C	47.4112	17.0974	0.36062	0.259568
chr16	3766597	3768598	TRAP1	74.5399	38.6597	0.518645	0.223457
chr16	5120808	5122809	ALG1	46.1589	30.3827	0.658221	0.088946
chr16	5121247	5123248	ALG1	46.8975	28.9929	0.618219	0.0380281
chr16	14723127	14725128	PARN	45.3815	25.5704	0.563455	0.0518501
chr16	23567695	23569696	EARS2	51.4591	32.4551	0.630696	0.00712649
chr16	23567860	23569861	UBFD1	53.7724	32.5618	0.605548	0.00147042
chr16	29822407	29824408	PRRT2	65.2766	37.8283	0.579507	0.390888
chr16	29826526	29828527	PAGR1	89.377	50.1779	0.561419	0.0815883
chr16	30102204	30104205	TBX6	51.8753	28.2459	0.544496	0.21876
chr16	30405431	30407432	ZNF48	80.335	21.3736	0.266057	0.000198851
chr16	30405738	30407739	ZNF48	73.0013	24.0069	0.328855	0.000761096
chr16	46722143	46724144	VPS35	95.8483	40.3548	0.421028	0.00938367
chr16	46722556	46724557	ORC6	87.9323	43.2685	0.492066	0.017856
chr16	46917290	46919291	GPT2	67.9773	20.4529	0.300878	0.114934
chr16	48398783	48400784	SIAH1	62.2934	22.0835	0.354507	0.0931123
chr16	57219027	57221028	FAM192A	85.489	37.9474	0.443886	0.0688758
chr16	57219194	57221195	RSPRY1	89.4682	37.6396	0.420704	0.0893844
chr16	58425296	58427297	GINS3	75.3084	35.0064	0.464841	0.0819134
chr16	74329671	74331672	PSMD7	85.0628	38.95	0.457898	0.089311
chr16	75466386	75468387	CFDP1	50.1644	23.9399	0.477229	0.0503224
chr16	87811753	87813754	LOC102724467	94.986	34.2594	0.360678	0.000152522
chr16	89555968	89557969	ANKRD11	39.6939	16.5092	0.415914	0.156125
chr16	89983285	89985286	MC1R	50.5444	31.8272	0.629688	0.4725
chr17	3570972	3572973	TAX1BP3	50.688	23.3666	0.460988	0.0404383
chr17	3571015	3573016	EMC6	49.3183	22.5376	0.456984	0.0311869
chr17	4612787	4614788	ARRB2	48.1173	23.1258	0.480614	0.268152
chr17	7480271	7482272	SNORA67	120.804	18.1944	0.150612	0.0166422
chr17	7481803	7483804	CD68	187.653	34.1676	0.182078	0.113826
chr17	7481804	7483805	CD68	187.653	34.1676	0.182078	0.113826
chr17	16343538	16345539	SNORD65	138.182	46.6115	0.337321	0.0768644
chr17	27049445	27051446	SNORD42A	93.4139	29.529	0.316109	0.136679
chr17	27049697	27051698	SNORD4B	107.655	31.0255	0.288194	0.0923063
chr17	35305173	35307174	AATF	63.8943	52.5009	0.821683	0.600544
chr17	38277788	38279789	MSL1	50.8893	32.9391	0.647269	0.523963
chr17	45727560	45729561	KPNB1	126.546	54.0272	0.426937	0.03262
chr17	45898146	45900147	OSBPL7	50.8343	33.8821	0.666521	0.360104
chr17	55054466	55056467	SCPEP1	69.5657	47.3585	0.680774	0.132124
chr17	62496430	62498431	MIR5047	198.019	44.8866	0.226678	0.0616447
chr17	74556188	74558189	SNORD1B	126.201	35.7584	0.283344	0.0206896
chr17	76209275	76211276	BIRC5	86.2014	43.7102	0.507071	0.0225075
chr17	78074323	78076324	GAA	87.8924	49.4582	0.562713	0.314448
chr18	656582	658583	TYMS	66.0902	28.2856	0.427985	0.185353
chr18	656602	658603	TYMS	66.4676	28.2856	0.425555	0.177516
chr18	657339	659340	TYMSOS	77.0844	29.9708	0.388805	0.0749454
chr18	711663	713664	ENOSF1	51.9665	28.2856	0.544304	0.108193
chr18	5294700	5296701	ZBTB14	35.4121	18.6213	0.525845	0.200982
chr18	5539554	5541555	EPB41L3	163.988	51.878	0.316352	0.0287218
chr18	12701775	12703776	CEP76	59.9638	25.3843	0.423327	0.0915707
chr18	12701985	12703986	PSMG2	60.3575	27.6701	0.458437	0.107542
chr18	22931213	22933214	ZNF521	43.3706	28.7249	0.662311	0.0240675
chr18	29670816	29672817	RNF138	51.6441	33.3113	0.645017	0.437421
chr18	29671567	29673568	RNF138	59.1078	31.3606	0.530567	0.405167
chr18	43683198	43685199	ATP5A1	68.9896	26.4664	0.383629	5.09555e-05
chr18	43683296	43685297	HAUS1	70.3268	25.1833	0.358089	0.000160735
chr18	43752986	43754987	C18orf25	57.0194	26.6004	0.466515	0.0696925
chr18	43913185	43915186	RNF165	80.7412	29.9584	0.371042	0.159606
chr18	47012643	47014644	C18orf32	121.399	36.2523	0.298622	0.0165219
chr18	47012741	47014742	MIR1539	123.129	35.0362	0.284548	0.0170851
chr18	51883285	51885286	C18orf54	50.7693	33.9367	0.66845	0.189147
chr18	51884142	51886143	C18orf54	47.6036	28.6702	0.60227	0.117382
chr18	56528830	56530831	ZNF532	97.1918	44.4052	0.456882	0.00602707
chr18	74202606	74204607	LOC101927989	56.4532	11.9104	0.210978	0.0397897
chr19	570275	572276	BSG	94.3024	36.6122	0.388242	0.046322
chr19	1567056	1569057	MEX3D	62.5921	17.5268	0.280016	0.348845
chr19	3499620	3501621	DOHH	49.0908	23.58	0.480335	0.16552
chr19	3499937	3501938	DOHH	49.6569	22.4036	0.451168	0.157314
chr19	3970120	3972121	DAPK3	78.7115	25.3322	0.321836	0.0323937
chr19	4909103	4911104	UHRF1	39.6776	15.5339	0.391503	0.154891
chr19	4909377	4911378	UHRF1	47.0275	18.6486	0.396547	0.150569
chr19	10945415	10947416	TMED1	59.6551	30.4224	0.509972	0.0216232
chr19	10945982	10947983	TMED1	65.0203	32.4278	0.498733	0.0251053
chr19	11265487	11267488	SPC24	48.7034	20.5447	0.421833	0.00684377
chr19	12844588	12846589	TRIR	54.911	21.2545	0.387072	0.0824574
chr19	13000941	13002942	GCDH	68.5797	25.0766	0.365656	0.00150408
chr19	13841572	13843573	CCDC130	41.2686	29.2336	0.708376	0.38084
chr19	14529194	14531195	DDX39A	98.959	51.3022	0.518419	0.0685995
chr19	18384318	18386319	IQCN	57.0031	27.3474	0.479753	0.0817796
chr19	19753475	19755476	GMIP	47.3174	17.9785	0.379955	0.0182719
chr19	33863573	33865574	CEBPG	74.0875	30.1718	0.407246	0.230542
chr19	41767379	41769380	HNRNPUL1	64.6429	32.7752	0.50702	0.0234733
chr19	41868869	41870870	TMEM91	63.1757	36.4111	0.576348	0.124607
chr19	41869077	41871078	B9D2	66.2601	36.5179	0.551129	0.105256
chr19	42462527	42464528	RABAC1	63.0058	25.6524	0.407143	0.188407
chr19	44528492	44530493	ZNF222	52.4352	30.5838	0.583268	0.008815
chr19	45592648	45594649	LOC105372419	47.2749	20.6117	0.435997	0.0133991
chr19	45595429	45597430	PPP1R37	69.487	42.9359	0.617898	0.243912
chr19	50430957	50432958	ATF5	81.766	31.2415	0.382084	0.183852
chr19	56109892	56111893	FIZ1	64.2167	19.8647	0.309338	0.0427445
chr19	56110704	56112705	ZNF524	64.4217	22.1902	0.344452	0.0343591
chr19	57351093	57353094	PEG3	40.8586	18.5146	0.453137	0.190408
chr19	57351096	57353097	ZIM2	40.8586	18.5146	0.453137	0.190408
chr19	57351268	57353269	MIMT1	38.7665	17.1645	0.442765	0.223844
chr19	57701866	57703867	ZNF264	42.912	26.8783	0.62636	0.27153
chr19	58399441	58401442	ZNF814	65.4203	24.9698	0.381684	0.0163083
chr19	59049277	59051278	ZBTB45	42.6546	20.5174	0.481013	0.226895
chr2	17934095	17936096	SMC6	68.7846	41.9457	0.609811	0.00555305
chr2	17934123	17936124	GEN1	70.8605	42.9483	0.606097	0.0157412
chr2	17934425	17936426	GEN1	79.9088	40.5558	0.507526	0.0120237
chr2	25473999	25476000	DNMT3A	63.833	24.5033	0.383865	0.155488
chr2	25474183	25476184	DNMT3A	61.5522	24.5703	0.399178	0.157049
chr2	28614777	28616778	FOSL2	40.6274	17.6459	0.434335	0.336658
chr2	28973612	28975613	PPP1CB	65.8852	28.978	0.439825	0.184138
chr2	28973624	28975625	PPP1CB	65.6803	28.978	0.441198	0.177469
chr2	38302322	38304323	CYP1B1	43.3607	16.9907	0.391847	0.144069
chr2	39346603	39348604	SOS1	33.9187	25.5183	0.752339	0.501652
chr2	45235541	45237542	SIX2	33.8537	16.2015	0.478574	0.136905
chr2	47400345	47402346	CALM2	131.785	31.2936	0.237459	0.118599
chr2	54557069	54559070	C2orf73	60.2113	33.8052	0.561443	0.0305523
chr2	55274801	55276802	RTN4	170.609	48.0957	0.281905	0.0143668
chr2	55275325	55277326	RTN4	159.615	43.0302	0.269587	0.0389268
chr2	60779632	60781633	BCL11A	64.148	18.527	0.288816	0.0335591
chr2	64068012	64070013	UGP2	68.2935	40.0073	0.585815	0.0357523
chr2	65214577	65216578	SLC1A4	68.771	26.1735	0.38059	0.255725
chr2	65215493	65217494	SLC1A4	63.1845	24.8507	0.393304	0.299384
chr2	66800160	66802161	LINC01798	72.3702	29.941	0.413719	0.014478
chr2	69239274	69241275	ANTXR1	32.8939	23.1779	0.704628	0.274791
chr2	70993846	70995847	ADD2	86.6988	27.7371	0.319925	0.0242895
chr2	70994374	70996375	ADD2	68.8821	22.7511	0.33029	0.0126913
chr2	85842213	85844214	USP39	44.8117	21.0411	0.469545	0.274205
chr2	96067446	96069447	FAHD2A	31.1954	23.4733	0.752459	0.499011
chr2	120516205	120518206	PTPN4	61.6885	37.8556	0.613657	0.0160164
chr2	130938329	130940330	SMPD4	42.5308	24.9053	0.585583	0.471709
chr2	130938493	130940494	MZT2B	42.1534	24.5579	0.582584	0.481937
chr2	130939322	130941323	SMPD4	32.2528	18.5146	0.574046	0.433606
chr2	131849530	131851531	FAM168B	55.4509	27.1638	0.489871	0.276947
chr2	131849655	131851656	FAM168B	56.222	28.0598	0.499089	0.29464
chr2	131850032	131852033	FAM168B	53.86	27.1638	0.504342	0.260164
chr2	136287299	136289300	ZRANB3	90.633	39.7393	0.438464	0.0781822
chr2	136287805	136289806	ZRANB3	92.0353	41.2904	0.448637	0.0560797
chr2	136288023	136290024	R3HDM1	90.428	42.2261	0.466958	0.0912607
chr2	148601084	148603085	ACVR2A	65.1241	26.454	0.406209	0.0590368
chr2	148601562	148603563	ACVR2A	49.7445	23.2599	0.467587	0.0590225
chr2	166059576	166061577	SCN3A	64.0768	36.6519	0.572	0.0230944
chr2	170549930	170551931	CCDC173	77.3643	34.6192	0.447483	0.0191529
chr2	170549939	170551940	PHOSPHO2-KLHL23	77.758	34.2048	0.439888	0.0220176
chr2	170549962	170551963	PHOSPHO2	77.758	34.2048	0.439888	0.0220176
chr2	180870779	180872780	CWC22	58.2953	35.3936	0.607142	0.280697
chr2	187557787	187559788	FAM171B	58.5841	30.142	0.514508	0.266041
chr2	192109000	192111001	MYO1B	73.2189	28.7274	0.392349	0.156596
chr2	202644894	202646895	ALS2	62.4433	28.164	0.451033	0.000253081
chr2	214147932	214149933	LOC100130451	58.4578	34.4728	0.589704	0.0547372
chr2	214148101	214150102	SPAG16	61.1485	36.5179	0.597199	0.0591009
chr2	215673434	215675435	BARD1	41.4997	24.9276	0.600669	0.157608
chr2	215673951	215675952	LOC101928103	42.6645	25.2751	0.592414	0.161593
chr2	216945538	216947539	PECR	58.4966	36.9993	0.632504	0.0558519
chr2	216945587	216947588	TMEM169	59.2677	37.5875	0.634199	0.0549473
chr2	224821119	224823120	MRPL44	48.7296	27.4814	0.563958	0.185886
chr20	2643868	2645869	IDH3B	68.4759	24.26	0.354285	0.102336
chr20	5092732	5094733	TMEM230	65.9052	26.171	0.397101	0.018315
chr20	5099230	5101231	PCNA-AS1	64.1155	25.6648	0.400289	0.0311943
chr20	5099646	5101647	PCNA	54.4036	21.7087	0.399031	0.0229055
chr20	21282920	21284921	XRN2	60.8036	20.5869	0.338581	0.0502947
chr20	21283134	21285135	XRN2	60.7711	21.0014	0.345582	0.0631189
chr20	30160065	30162066	HM13-AS1	76.3882	49.5922	0.649213	0.0533113
chr20	31070386	31072387	NOL4L	57.0844	21.0957	0.369553	0.162553
chr20	34286230	34288231	ROMO1	50.7855	36.5452	0.719598	0.11049
chr20	34286286	34288287	NFS1	53.8212	36.1977	0.672555	0.0290971
chr20	35806990	35808991	MROH8	89.2208	50.9671	0.571247	0.0550557
chr20	56802708	56804709	ANKRD60	45.2578	18.7801	0.414959	0.00459369
chr20	57606421	57608422	ATP5E	79.4176	48.937	0.616198	0.0740588
chr20	61667379	61669380	LINC00029	54.0524	36.1158	0.668163	0.14494
chr20	61668361	61670362	LINC01056	73.6262	45.5517	0.618689	0.174169
chr21	26978800	26980801	MRPL39	52.6176	27.6006	0.52455	0.173829
chr21	27010592	27012593	JAM2	84.9417	36.5576	0.430384	0.104162
chr21	30448790	30450791	MAP3K7CL	56.4107	33.284	0.59003	0.28955
chr21	30670114	30672115	BACH1	73.8175	26.6029	0.360388	0.173517
chr21	30670735	30672736	BACH1	108.478	38.687	0.356633	0.0537354
chr21	40176753	40178754	ETS2	44.1805	37.322	0.844761	0.670234
chr21	44494628	44496629	CBSL	62.0947	29.4223	0.473829	0.276363
chr21	44495039	44497040	CBS	67.1475	32.1498	0.478794	0.298272
chr21	44495054	44497055	CBSL	67.3362	32.9118	0.488768	0.302171
chr21	44495501	44497502	CBS	74.0387	32.604	0.440364	0.208406
chr21	44495540	44497541	CBSL	72.9064	32.1895	0.441519	0.225013
chr21	44495970	44497971	CBS	62.6871	29.5563	0.47149	0.163294
chr21	44496052	44498053	CBSL	58.4541	26.7891	0.458292	0.165387
chr21	47742770	47744771	C21orf58	71.3842	22.5376	0.315723	0.0166984
chr21	47742812	47744813	C21orf58	69.8257	22.1902	0.317794	0.0164309
chr21	47743034	47745035	PCNT	59.9313	21.3215	0.355766	0.0740251
chr21	47743800	47745801	PCNT	51.5466	17.8197	0.3457	0.161519
chr22	19434754	19436755	C22orf39	62.837	33.9392	0.540115	0.0142866
chr22	21270712	21272713	CRKL	68.2022	25.3843	0.372192	0.00437696
chr22	22895602	22897603	PRAME	102.655	24.5827	0.23947	0.0106078
chr22	22900748	22902749	LL22NC03-63E9.3	43.8555	26.5061	0.604396	0.0503327
chr22	22900767	22902768	PRAME	43.8555	26.5061	0.604396	0.0503327
chr22	25959859	25961860	GRK3	51.1042	25.9601	0.507984	0.197665
chr22	30751622	30753623	CCDC157	54.2573	24.7688	0.456506	0.016773
chr22	30751935	30753936	SF3A1	52.9201	22.8305	0.431414	0.0121481
chr22	35795114	35797115	MCM5	80.3712	25.3173	0.315005	0.0879362
chr22	36235516	36237517	RBFOX2	82.2421	31.5715	0.383885	0.131817
chr22	38301153	38303154	MICALL1	60.0126	21.9494	0.365748	0.112595
chr22	45404490	45406491	PHF21B	50.8568	24.744	0.486543	0.313299
chr22	45404580	45406581	PHF21B	54.0974	25.5059	0.471482	0.254745
chr22	45404808	45406809	PHF21B	59.0527	27.1365	0.45953	0.174504
chr22	46480875	46482876	MIRLET7BHG	104.542	33.9938	0.32517	0.0181035
chr22	50945134	50947135	LMF2	44.0217	20.5323	0.466413	0.247388
chr22	50945643	50947644	NCAPH2	49.4195	24.3816	0.493361	0.218881
chr3	9833177	9835178	ARPC4	52.5914	27.8289	0.529153	0.0232257
chr3	9833230	9835231	ARPC4-TTLL3	54.3061	28.4171	0.523277	0.0216666
chr3	9833230	9835231	ARPC4	54.3061	28.4171	0.523277	0.0216666
chr3	9833694	9835695	TADA3	59.6713	32.8546	0.550593	0.0401457
chr3	9833799	9835800	ARPC4	59.4989	33.3758	0.560949	0.0426056
chr3	10027575	10029576	EMC3-AS1	58.614	23.3517	0.398397	0.0423718
chr3	10066819	10068820	CIDECP	65.424	35.0064	0.53507	0.174987
chr3	10067069	10069070	FANCD2	72.1427	37.4659	0.51933	0.159913
chr3	10067150	10069151	FANCD2	74.0786	37.8804	0.511354	0.141414
chr3	10289175	10291176	TATDN2	45.814	33.284	0.726504	0.229473
chr3	15900052	15902053	ANKRD28	39.3327	27.3773	0.696043	0.460238
chr3	19189015	19191016	KCNH8	63.3119	18.1795	0.287142	0.0159983
chr3	25704862	25706863	TOP2B	59.3751	30.1569	0.507905	0.0351607
chr3	25704989	25706990	TOP2B	63.7968	31.5864	0.49511	0.00606236
chr3	25705429	25707430	MIR4442	60.5987	32.3484	0.533813	0.0335015
chr3	48281594	48283595	ZNF589	57.478	40.8909	0.711418	0.353056
chr3	71777268	71779269	EIF4E3	67.4149	30.5441	0.453076	0.00977146
chr3	77088292	77090293	ROBO2	34.781	27.7768	0.79862	0.298399
chr3	105586162	105588163	CBLB	55.8908	25.223	0.451291	0.0723508
chr3	105586224	105588225	CBLB	57.4167	24.2873	0.423001	0.0726091
chr3	105586402	105588403	CBLB	60.4849	28.0423	0.463625	0.107183
chr3	105586886	105588887	CBLB	56.3919	29.5389	0.523814	0.208572
chr3	105587265	105589266	CBLB	53.8149	29.6332	0.55065	0.09666
chr3	129146493	129148494	EFCAB12	53.5512	21.8278	0.407606	0.00184026
chr3	129829275	129831276	FAM86HP	47.3425	21.7782	0.460015	0.562498
chr3	129829548	129831549	LINC02021	47.7362	22.4061	0.469374	0.563642
chr3	135968165	135970166	PCCB	37.7092	22.0686	0.58523	0.134593
chr3	139257670	139259671	RBP1	57.5006	19.8771	0.345685	0.231699
chr3	150480262	150482263	SIAH2	74.0649	32.7777	0.442554	0.119708
chr3	169529573	169531574	LRRC34	81.7435	49.8206	0.609474	0.165373
chr3	183414604	183416605	YEATS2	93.6838	43.5787	0.465168	0.252688
chr3	184015884	184017885	PSMD2	49.9007	26.8659	0.538388	0.06446
chr3	186287331	186289332	TBCCD1	69.1133	29.2311	0.422945	0.0554018
chr3	186287463	186289464	DNAJB11	70.0894	33.8424	0.482846	0.0796897
chr3	186503110	186505111	SNORA63B	158.462	54.1092	0.341466	0.0884153
chr3	186504086	186506087	SNORA63	185.811	56.0599	0.301703	0.0622661
chr3	186504400	186506401	SNORA4	214.655	55.633	0.259174	0.0494021
chr3	188664427	188666428	TPRG1-AS1	47.9223	36.7189	0.766217	0.223649
chr3	196294544	196296545	WDR53	54.576	27.5088	0.504045	0.00733372
chr3	196294723	196296724	FBXO45	56.7007	29.2063	0.515097	0.00858261
chr3	197024116	197026117	DLG1-AS1	42.0009	22.9223	0.545757	0.140031
chr3	197024446	197026447	DLG1	42.2808	20.3834	0.482095	0.0892586
chr3	197025142	197027143	DLG1	42.0109	25.4885	0.606712	0.320747
chr4	3532875	3534876	LRPAP1	24.6429	16.3479	0.663393	0.0300955
chr4	3533223	3535224	LRPAP1	24.6754	14.3426	0.58125	0.0031061
chr4	3956154	3958155	FAM86EP	38.3629	18.2614	0.476019	0.449156
chr4	8441451	8443452	ACOX3	70.6681	37.8953	0.536243	0.176696
chr4	8441522	8443523	TRMT44	69.487	36.7859	0.529392	0.158097
chr4	8441530	8443531	TRMT44	69.8807	36.7859	0.52641	0.161592
chr4	26584544	26586545	TBC1D19	51.7878	36.7189	0.709026	0.0217803
chr4	39639617	39641618	SMIM14	76.6394	37.039	0.48329	0.198008
chr4	40317500	40319501	LINC02265	100.351	43.9783	0.438244	0.011409
chr4	44679410	44681411	GUF1	83.4294	37.6669	0.451483	0.0455153
chr4	44679431	44681432	GUF1	83.4294	37.2525	0.446515	0.0460704
chr4	52708164	52710165	DCUN1D4	49.3895	24.3146	0.492303	0.174082
chr4	52708743	52710744	DCUN1D4	43.2369	24.1955	0.559603	0.312566
chr4	77869865	77871866	2011-09-01	55.0085	31.8421	0.578858	0.296767
chr4	87812574	87814575	C4orf36	55.3309	29.8889	0.540184	0.0118341
chr4	96469360	96471361	UNC5C	52.6789	35.8378	0.680307	0.348243
chr4	99915786	99917787	METAP1	48.2085	29.395	0.609747	0.260853
chr4	105415057	105417058	CXXC4	76.7756	36.1034	0.470245	0.0180919
chr4	119808994	119810995	SYNPO2	75.9033	38.5108	0.507366	0.0550286
chr4	128553085	128555086	INTU	66.8425	43.7871	0.65508	0.271039
chr4	128801014	128803015	PLK4	108.346	47.572	0.439075	0.136015
chr4	128801397	128803398	PLK4	109.651	45.4599	0.414589	0.141939
chr4	139162502	139164503	SLC7A11	76.9706	22.5376	0.292808	0.01331
chr4	141347814	141349815	CLGN	64.6392	40.4094	0.625153	0.238947
chr4	144434989	144436990	SMARCA5-AS1	84.7729	33.1773	0.391367	0.00415864
chr4	146401456	146403457	SMAD1	94.6436	37.1905	0.392953	0.227871
chr4	146401800	146403801	SMAD1	108.966	43.0328	0.394919	0.225992
chr4	151499239	151501240	LOC729558	109.668	40.9058	0.372995	0.295632
chr4	153456246	153458247	FBXW7	45.9539	24.543	0.534078	0.105465
chr4	153456414	153458415	LINC02486	47.4961	24.7837	0.521805	0.1064
chr4	153456578	153458579	MIR4453	46.3313	24.0888	0.519925	0.119084
chr4	154264799	154266800	MND1	93.9512	25.6921	0.273462	0.00948718
chr4	156587147	156589148	GUCY1A3	63.3607	34.86	0.550183	0.0740528
chr4	159689145	159691146	FNIP2	65.8952	30.4523	0.462132	0.129172
chr4	171010182	171012183	AADAT	54.2536	21.8824	0.403336	0.159376
chr4	171010371	171012372	AADAT	45.8202	16.0278	0.349797	0.218731
chr4	171010537	171012538	AADAT	42.1534	15.0921	0.358028	0.244502
chr4	185457736	185459737	LINC02427	54.4461	42.5189	0.780937	0.184017
chr4	185569628	185571629	CASP3	100.907	33.7258	0.334225	0.0142045
chr4	185569765	185571766	PRIMPOL	103.862	34.6615	0.333727	0.00544667
chr5	91264	93265	PLEKHG4B	44.0018	18.46	0.419528	0.0187028
chr5	270638	272639	HRAT5	31.2867	17.6707	0.564801	0.0611191
chr5	270734	272735	PDCD6	30.9092	17.6707	0.571697	0.0765847
chr5	32173424	32175425	GOLPH3	69.2333	34.0212	0.491398	0.158791
chr5	38257509	38259510	EGFLAM	63.7344	29.6357	0.464988	0.319211
chr5	43556194	43558195	PAIP1	63.9981	27.9928	0.4374	0.24833
chr5	59994992	59996993	DEPDC1B	91.3679	40.2605	0.440641	0.00263331
chr5	68484373	68486374	CENPH	76.4144	21.2396	0.277953	0.00574208
chr5	73934846	73936847	HEXB	39.7913	21.1602	0.531779	0.312117
chr5	73936248	73938249	ENC1	67.1087	27.3623	0.407731	0.0773074
chr5	87971034	87973035	MEF2C-AS2	80.8487	40.9033	0.505924	0.113407
chr5	98107787	98109788	RGMB-AS1	76.0983	25.2106	0.33129	0.104132
chr5	102593735	102595736	C5orf30	44.0893	22.7263	0.51546	0.397426
chr5	102594056	102596057	C5orf30	44.8767	24.5703	0.547507	0.40381
chr5	107005595	107007596	EFNA5	38.9977	24.9698	0.64029	0.0808694
chr5	121296654	121298655	SRFBP1	85.8527	41.1713	0.479558	0.101011
chr5	124079804	124081805	ZNF608	95.7371	47.1178	0.492158	0.102814
chr5	130598700	130600701	CDC42SE2	39.209	25.8807	0.660071	0.519346
chr5	137666565	137668566	CDC25C	96.1807	39.4687	0.41036	0.202382
chr5	137666792	137668793	LOC100128966	96.1807	37.7984	0.392994	0.18296
chr5	139780397	139782398	ANKHD1-EIF4EBP3	74.6998	33.8449	0.453079	0.00554064
chr5	139780397	139782398	ANKHD1	74.6998	33.8449	0.453079	0.00554064
chr5	156568785	156570786	MED7	82.1671	41.1291	0.500555	0.108704
chr5	156568920	156570921	MED7	80.4687	42.787	0.531722	0.0989623
chr5	158525769	158527770	EBF1	101.607	43.055	0.42374	0.012333
chr5	158526489	158528490	LINC02202	99.2614	39.3918	0.396849	0.017509
chr5	158689073	158691074	UBLCP1	63.4556	36.9298	0.581979	0.308287
chr5	162886159	162888160	NUDCD2	149.868	48.5746	0.324116	0.0126396
chr5	162886515	162888516	HMMR	176.684	54.6701	0.309422	0.00651687
chr5	162931532	162933533	MAT2B	168.777	52.4389	0.310699	0.0487346
chr5	173042665	173044666	BOD1	80.27	34.5001	0.429801	0.00778094
chr5	176872794	176874795	PRR7	42.0622	19.3038	0.458935	0.42221
chr5	176873944	176875945	PRR7-AS1	48.9209	19.6637	0.401948	0.241317
chr5	176874324	176876325	PRR7	55.7471	21.1875	0.380065	0.113967
chr6	10554947	10556948	GCNT2	90.2556	37.5478	0.416017	0.0700621
chr6	10886062	10888063	SYCP2L	60.1788	32.7628	0.544425	0.020877
chr6	11093264	11095265	SMIM13	71.9666	38.5629	0.535845	0.0206598
chr6	15245204	15247205	JARID2	51.5304	28.1392	0.546069	0.269654
chr6	20402908	20404909	E2F3	84.5642	21.8427	0.258297	0.0725026
chr6	24718402	24720403	C6orf62	67.6199	30.075	0.444766	0.00286693
chr6	26457130	26459131	BTN2A1	45.1016	27.2953	0.605197	0.00347899
chr6	30292910	30294911	HCG17	59.8888	39.8361	0.665168	0.433383
chr6	30293619	30295620	TRIM39	50.808	35.9049	0.706677	0.46407
chr6	30293932	30295933	HCG18	48.7159	31.6411	0.649501	0.44663
chr6	30294006	30296007	TRIM39	46.3539	30.2239	0.652026	0.409318
chr6	30593617	30595618	ATAT1	45.469	31.9463	0.702595	0.275799
chr6	30593661	30595662	ATAT1	45.8627	33.1227	0.722214	0.307834
chr6	31938644	31940645	STK19	70.9318	46.5718	0.656572	0.191116
chr6	31939031	31941032	DXO	67.4212	45.3954	0.673311	0.174377
chr6	34205566	34207567	HMGA1	72.409	31.1323	0.42995	0.0356626
chr6	34359456	34361457	NUDT3	84.2356	33.8747	0.402143	0.168673
chr6	35437283	35439284	MIR7111	121.705	41.427	0.340389	0.0281552
chr6	37224412	37226413	TMEM217	50.493	26.8262	0.531286	0.13766
chr6	37224478	37226479	TBC1D22B	50.4768	26.171	0.518477	0.157313
chr6	37224930	37226931	TMEM217	50.1156	29.7399	0.593426	0.182225
chr6	41862098	41864099	USP49	75.2497	35.6368	0.473581	0.0187655
chr6	52148678	52150679	MCM3	84.4967	35.3837	0.418758	0.0846589
chr6	56707462	56709463	DST	59.2577	25.5456	0.431094	0.162064
chr6	56707782	56709783	LOC101930010	46.8388	22.8454	0.487745	0.175009
chr6	56818425	56820426	DST	58.4379	30.0775	0.514692	0.192317
chr6	56818771	56820772	BEND6	72.9389	27.7123	0.379939	0.22506
chr6	56953806	56955807	ZNF451	52.5227	32.6586	0.6218	0.43481
chr6	56953826	56955827	ZNF451	52.9164	32.4849	0.613891	0.431423
chr6	64344705	64346706	PHF3	53.3588	27.551	0.516334	0.31265
chr6	64345384	64347385	PHF3	61.571	28.5263	0.463308	0.164402
chr6	74227160	74229161	SNORD141B	97.2343	24.7316	0.254351	0.0309457
chr6	74227160	74229161	SNORD141A	97.2343	24.7316	0.254351	0.0309457
chr6	79942389	79944390	HMGN3-AS1	66.6176	30.5838	0.459095	0.0341283
chr6	79943454	79945455	HMGN3	63.6406	33.5372	0.526977	0.00838647
chr6	84561983	84563984	RIPPLY2	70.1444	46.4899	0.662774	0.127761
chr6	84562260	84564261	RIPPLY2	69.9882	47.1178	0.673225	0.178232
chr6	99796530	99798531	FAXC	58.4216	30.9064	0.529024	0.199625
chr6	105623129	105625130	POPDC3	87.3787	40.1935	0.459992	0.0750538
chr6	108278481	108280482	SEC63	73.2676	32.7504	0.446998	0.201592
chr6	109701941	109703942	CD164	56.9381	24.4611	0.429608	0.019866
chr6	109703014	109705015	CD164	46.8162	23.6321	0.504785	0.0081893
chr6	112193654	112195655	FYN	69.6071	27.4046	0.393704	0.312069
chr6	112407672	112409673	FAM229B	80.0875	45.3532	0.566296	0.0300342
chr6	112407750	112409751	TUBE1	80.8911	46.1822	0.570917	0.0428913
chr6	114289863	114291864	HDAC2-AS2	75.0573	22.3093	0.29723	0.0630704
chr6	114290887	114292888	HDAC2	98.8378	34.0336	0.344337	0.0753775
chr6	114291358	114293359	HDAC2	77.7805	32.7504	0.421062	0.114238
chr6	121654645	121656646	TBC1D32	54.2112	29.246	0.539484	0.366259
chr6	123109192	123111193	SMPDL3A	69.4483	36.6519	0.527758	0.0130248
chr6	127586825	127588826	RNF146	61.516	31.4946	0.511975	0.0987426
chr6	127586881	127588882	RNF146	67.3237	33.0185	0.490444	0.084903
chr6	127586981	127588982	RNF146	74.4686	33.5	0.449854	0.0766223
chr6	128840818	128842819	PTPRK	67.9773	24.7291	0.363785	0.11835
chr6	133137356	133139357	SNORA33	129.02	29.2908	0.227026	0.108107
chr6	139348817	139350818	ABRACL	57.7742	27.2829	0.472234	0.0787396
chr6	151772315	151774316	RMND1	53.8112	30.7699	0.571812	0.190703
chr7	5462176	5464177	TNRC18	57.9367	35.5574	0.613728	0.312142
chr7	5467557	5469558	LOC100129484	74.6636	36.7884	0.492722	0.172285
chr7	6616063	6618064	ZDHHC4	51.5341	27.9232	0.54184	0.0438161
chr7	16792349	16794350	TSPAN13	44.7142	26.6426	0.595843	0.335078
chr7	21466650	21468651	SP4	64.5742	30.2909	0.469087	0.109673
chr7	30633349	30635350	GARS	87.1313	39.7145	0.455801	0.153031
chr7	30633507	30635508	GARS	94.5786	43.1494	0.456227	0.190246
chr7	43151196	43153197	HECW1	30.8343	16.8567	0.546687	0.312399
chr7	94138168	94140169	CASD1	71.7679	39.6872	0.552994	0.147837
chr7	97909977	97911978	BRI3	37.1268	18.527	0.499019	0.105043
chr7	99690265	99692266	MIR25	190.553	31.3854	0.164707	0.164513
chr7	99690469	99692470	MIR93	189.707	31.6261	0.166711	0.14722
chr7	99690696	99692697	MIR106B	189.837	30.075	0.158425	0.124378
chr7	99715994	99717995	TAF6	68.8496	51.4188	0.746828	0.3703
chr7	99716020	99718021	TAF6	68.456	51.0713	0.746047	0.360932
chr7	99716263	99718264	CNPY4	68.8659	50.5899	0.734614	0.375768
chr7	99716480	99718481	TAF6	70.2519	51.1384	0.727929	0.326383
chr7	123388124	123390125	WASL	99.6351	41.8936	0.42047	0.0441852
chr7	138793464	138795465	ZC3HAV1	43.8131	28.4047	0.648316	0.0474551
chr7	148786868	148788869	ZNF786	47.5674	36.7065	0.771673	0.60091
chr7	148843558	148845559	ZNF398	69.2333	43.8443	0.633283	0.181415
chr7	158496521	158498522	NCAPG2	46.8975	22.4309	0.478297	0.0680414
chr8	6564729	6566730	MCPH1-AS1	57.413	32.4948	0.565983	0.103879
chr8	6564876	6566877	AGPAT5	56.8631	34.1924	0.60131	0.153071
chr8	9412443	9414444	TNKS	70.1093	30.9833	0.441929	0.192587
chr8	9759838	9761839	LINC00599	84.678	36.2945	0.428618	0.215187
chr8	9759981	9761982	MIR124-1	82.2997	33.8077	0.410788	0.169862
chr8	9910777	9912778	MSRA	44.1805	27.0149	0.611466	0.285657
chr8	17779364	17781365	PCM1	73.7662	35.5028	0.481288	0.0727627
chr8	19795580	19797581	LPL	49.7445	22.4036	0.450374	0.0168257
chr8	22223741	22225742	SLC39A14	40.3412	22.5773	0.559659	0.299523
chr8	22224035	22226036	SLC39A14	43.6794	25.1436	0.575639	0.355045
chr8	26434338	26436339	DPYSL2	92.5427	39.6475	0.428424	0.027588
chr8	38125737	38127738	PLPP5	60.3449	28.0299	0.464495	0.0528568
chr8	38125749	38127750	PLPP5	59.9675	28.2037	0.470316	0.0503119
chr8	56684789	56686790	TGS1	71.8366	35.0883	0.488447	0.00369871
chr8	56684965	56686966	TMEM68	70.9092	39.3521	0.554965	0.000193895
chr8	62199523	62201524	CLVS1	105.801	52.0492	0.491952	0.100805
chr8	72273466	72275467	EYA1	135.288	55.849	0.412814	0.0145296
chr8	86088275	86090276	LOC102723322	71.6179	31.5616	0.440695	0.272144
chr8	86088617	86090618	E2F5	85.3091	34.0485	0.399119	0.210745
chr8	89338716	89340717	MMP16	68.7159	38.069	0.554006	0.173687
chr8	93114453	93116454	RUNX1T1	60.65	32.4973	0.535817	0.411032
chr8	101320748	101322749	RNF19A	37.8979	23.8084	0.628223	0.312855
chr8	101321393	101323394	RNF19A	43.4419	24.811	0.571131	0.367075
chr8	104382741	104384742	CTHRC1	65.6703	25.2131	0.383935	0.299112
chr8	105600251	105602252	LRP12	52.3665	19.9044	0.380098	0.194377
chr8	120427550	120429551	NOV	35.0609	17.5119	0.499471	0.0916618
chr8	128746678	128748679	MYC	49.9007	24.0069	0.481093	0.000133363
chr8	145637974	145639975	SLC39A4	22.8532	13.4342	0.587848	0.254793
chr8	145751415	145753416	LRRC24	58.2942	29.9435	0.513661	0.481732
chr8	146011729	146013730	ZNF34	94.1724	39.9403	0.424119	0.0146778
chr8	146125845	146127846	ZNF250	56.9544	29.1294	0.511452	0.188242
chr9	2620772	2622773	VLDLR	51.6441	19.624	0.379984	0.240712
chr9	2621372	2623373	VLDLR-AS1	31.869	14.8514	0.466012	0.0742182
chr9	19407923	19409924	ACER2	61.916	24.6745	0.398516	0.0965012
chr9	23820477	23822478	ELAVL2	63.4382	18.1671	0.286375	0.27286
chr9	23820817	23822818	ELAVL2	60.305	17.1645	0.284627	0.260373
chr9	23820842	23822843	ELAVL2	59.329	17.1645	0.28931	0.260917
chr9	34611109	34613110	RPP25L	52.1553	24.6224	0.472098	0.0543126
chr9	35095545	35097546	PIGO	60.1751	29.4471	0.489357	0.279743
chr9	35095597	35097598	PIGO	60.38	29.9286	0.49567	0.292651
chr9	73028572	73030573	KLF9	54.7485	27.3896	0.500281	0.0234917
chr9	77112468	77114469	RORB-AS1	44.4479	23.0712	0.519062	0.221012
chr9	91002295	91004296	SPIN1	45.3028	15.3478	0.338781	0.310809
chr9	94185143	94187144	NFIL3	54.9985	22.5773	0.410508	0.284447
chr9	98268480	98270481	PTCH1	53.8337	29.2759	0.54382	0.416358
chr9	98268698	98270699	PTCH1	51.078	27.3375	0.535212	0.383716
chr9	98269321	98271322	PTCH1	43.7218	25.1982	0.576329	0.231327
chr9	99179668	99181669	ZNF367	71.3018	22.3391	0.313304	0.414198
chr9	100744487	100746488	ANP32B	104.583	31.2291	0.298606	0.25825
chr9	102583135	102585136	NR4A3	49.0446	24.7018	0.50366	0.223311
chr9	114936576	114938577	SUSD1	48.6284	25.0518	0.515167	0.149687
chr9	115248246	115250247	KIAA1958	56.9706	23.7811	0.417427	0.0602945
chr9	115248466	115250467	C9orf147	57.348	24.6497	0.429826	0.0508152
chr9	123638605	123640606	PHF19	60.6374	26.7741	0.441545	0.0343552
chr9	136023606	136025607	RALGDS	39.8988	27.752	0.69556	0.482696
