# Supplementary material for: JMJD6 is a tumorigenic factor and therapeutic target in neuroblastoma
Source: Nat Commun. 2019 Jul 25;10:3319. doi: 10.1038/s41467-019-11132-w (PMC6658504; doi:10.1038/s41467-019-11132-w)
Supplement: Supplementary file 6 — Supplementary Data 3 [file 41467_2019_11132_MOESM6_ESM.xls]

## Sheet: binding at promoters
Supplementary Data 3. Promoter regions bound by JMJD6, by N-Myc or by both JMJD6
and N-Myc. Supplementary Data 3 is composed of 3 sub-data, 3a-c.
Supplementary Data 3a. Promoter regions bound by both JMJD6 and N-Myc. ChIP-Seq
experiments were performed in triplicates with anti-JMJD6 or anti-N-Myc antibody in
CHP134 cells. Genome-wide JMJD6 and N-Myc binding peaks were identified at genome
assembly GRCh37 (hg19), and compared between triplicate JMJD6 antibody ChIP-Seq data
and triplicate N-Myc antibody ChIP-Seq data. Only peaks with false discovery rate q-value
< 0.05 were retained for analysis, and only promoter regions overlapping with peaks in
all three replicates of N-Myc and JMJD6 antibody ChIP-Seq were listed.
Chr	Position_A	Position_B	Gene	Strand
chr10	103112788	103114789	BTRC	+
chr10	103891749	103893750	PPRC1	+
chr10	111968987	111970988	MXI1	+
chr10	14878982	14880983	CDNF	-
chr10	14879157	14881158	HSPA14	+
chr11	107435460	107437461	ALKBH8	-
chr11	129871517	129873518	LINC00167	+
chr11	129871729	129873730	PRDM10	-
chr11	36615041	36617042	C11orf74	+
chr11	36615320	36617321	C11orf74	+
chr11	449278	451279	PTDSS2	+
chr1	151318484	151320485	GBAT2	+
chr1	151318768	151320769	RFX5	-
chr1	156022615	156024616	UBQLN4	-
chr1	156023515	156025516	LAMTOR2	+
chr1	156736272	156738273	PRCC	+
chr11	69454871	69456872	CCND1	+
chr11	72144727	72146728	CLPB	-
chr11	82867135	82869136	PCF11	+
chr1	205743609	205745610	RAB29	-
chr12	54120306	54122307	CALCOCO1	-
chr1	26323647	26325648	PAFAH2	-
chr12	6960093	6962094	CDCA3	-
chr12	6960283	6962284	USP5	+
chr12	6960289	6962290	USP5	+
chr1	28974110	28976111	RNU11	+
chr13	41705935	41707936	KBTBD6	-
chr13	41706062	41708063	LOC101929140	+
chr1	38411728	38413729	INPP5B	-
chr13	98085473	98087474	RAP2A	+
chr1	54303224	54305225	NDC1	-
chr1	566792	568793	MIR6723	-
chr16	29984186	29986187	TAOK2	+
chr16	87984036	87986037	BANP	+
chr17	38136019	38138020	PSMD3	+
chr17	43137496	43139497	DCAKD	-
chr17	43137665	43139666	NMT1	+
chr17	47491219	47493220	PHB	-
chr17	47491266	47493267	PHB	-
chr17	73779687	73781688	MIR4738	-
chr17	73779918	73781919	UNK	+
chr17	73850500	73852501	WBP2	-
chr17	73850892	73852893	WBP2	-
chr17	73851516	73853517	WBP2	-
chr17	75879168	75881169	LINC01973	-
chr17	76835608	76837609	USP36	-
chr18	108063	110064	ROCK1P1	+
chr18	71813998	71815999	FBXO15	-
chr18	71814099	71816100	FBXO15	-
chr18	71814744	71816745	TIMM21	+
chr19	1020140	1022141	TMEM259	-
chr19	1020519	1022520	RNU6-2	+
chr19	19495640	19497641	GATAD2A	+
chr19	36821619	36823620	LINC00665	-
chr19	45908465	45910466	CD3EAP	+
chr19	45908606	45910607	PPP1R13L	-
chr19	49139806	49141807	DBP	-
chr19	49140294	49142295	SEC1P	+
chr19	5679774	5681775	HSD11B1L	+
chr19	5679906	5681907	C19orf70	-
chr22	30986926	30988927	PES1	-
chr22	38053383	38055384	LOC101927051	-
chr22	38053735	38055736	PDXP	+
chr22	43009967	43011968	POLDIP3	-
chr22	43010249	43012250	RNU12	+
chr2	86332277	86334278	POLR1A	-
chr2	86332303	86334304	PTCD3	+
chr2	9770183	9772184	YWHAQ	-
chr4	18022497	18024498	LCORL	-
chr5	175963420	175965421	RNF44	-
chr6	116574260	116576261	TSPYL4	-
chr6	116574313	116576314	DSE	+
chr7	102388140	102390141	RASA4DP	-
chr7	102388397	102390398	FAM185A	+
chr7	92860510	92862511	HEPACAM2	-
chr7	92860651	92862652	VPS50	+
chr8	110345349	110347350	NUDCD1	-
chr8	110345550	110347551	ENY2	+
chr8	28746431	28748432	INTS9	-
chr8	28746697	28748698	INTS9	-
chr8	28746885	28748886	HMBOX1	+
chr8	28747223	28749224	HMBOX1	+
chr8	28747831	28749832	HMBOX1	+
chrM	671	2672	RNR2	+
Supplementary Data 3b. Promoter regions bound by JMJD6 protein. Anti-JMJD6 antibody
ChIP-Seq experiments were performed in triplicates in CHP134 cells. Genome-wide JMJD6
binding peaks were identified at genome assembly GRCh37 (hg19), and compared among
triplicate JMJD6 antibody ChIP-Seq data. Only peaks with false discovery rate q-value
< 0.05 were retained for analysis, and only promoter regions overlapping with peaks in all
three replicates of JMJD6 antibody ChIP-Seq were listed.
Chr	Position_A	Position_B	Gene	Strand
chr10	103112788	103114789	BTRC	+
chr10	103891749	103893750	PPRC1	+
chr10	104261511	104263512	ACTR1A	-
chr10	111968987	111970988	MXI1	+
chr10	14878982	14880983	CDNF	-
chr10	14879157	14881158	HSPA14	+
chr10	64132914	64134915	ZNF365	+
chr10	64133885	64135886	LOC283045	-
chr11	107435460	107437461	ALKBH8	-
chr11	129871517	129873518	LINC00167	+
chr11	129871729	129873730	PRDM10	-
chr11	36615041	36617042	C11orf74	+
chr11	36615320	36617321	C11orf74	+
chr11	449278	451279	PTDSS2	+
chr1	151318484	151320485	GBAT2	+
chr1	151318768	151320769	RFX5	-
chr1	156022615	156024616	UBQLN4	-
chr1	156023515	156025516	LAMTOR2	+
chr1	156736272	156738273	PRCC	+
chr11	62493855	62495856	HNRNPUL2-BSCL2	-
chr11	62493856	62495857	HNRNPUL2	-
chr11	62494543	62496544	TTC9C	+
chr11	62494950	62496951	TTC9C	+
chr11	6639691	6641692	TPP1	-
chr11	69454871	69456872	CCND1	+
chr11	71790375	71792376	LRTOMT	+
chr11	71790519	71792520	NUMA1	-
chr11	71790738	71792739	NUMA1	-
chr11	72144727	72146728	CLPB	-
chr11	72432402	72434403	ARAP1	-
chr1	181001559	181003560	MR1	+
chr11	82867135	82869136	PCF11	+
chr1	205743609	205745610	RAB29	-
chr1	249131375	249133376	ZNF672	+
chr12	49582106	49584107	TUBA1A	-
chr12	50504762	50506763	COX14	+
chr12	54120306	54122307	CALCOCO1	-
chr1	26323647	26325648	PAFAH2	-
chr12	67835338	67837339	LINC02420	-
chr12	6960093	6962094	CDCA3	-
chr12	6960283	6962284	USP5	+
chr12	6960289	6962290	USP5	+
chr1	28974110	28976111	RNU11	+
chr13	41705935	41707936	KBTBD6	-
chr13	41706062	41708063	LOC101929140	+
chr1	38411728	38413729	INPP5B	-
chr13	98085473	98087474	RAP2A	+
chr1	46048658	46050659	NASP	+
chr14	89289495	89291496	TTC8	+
chr1	51886792	51888793	EPS15	-
chr1	54303224	54305225	NDC1	-
chr15	45002683	45004684	B2M	+
chr15	45020184	45022185	LOC100419583	+
chr1	566792	568793	MIR6723	-
chr16	29984186	29986187	TAOK2	+
chr16	67839554	67841555	RANBP10	-
chr16	67839666	67841667	TSNAXIP1	+
chr16	67839779	67841780	TSNAXIP1	+
chr16	87984036	87986037	BANP	+
chr17	27277507	27279508	PHF12	-
chr17	38136019	38138020	PSMD3	+
chr17	42633810	42635811	FZD2	+
chr17	43137496	43139497	DCAKD	-
chr17	43137665	43139666	NMT1	+
chr17	47491219	47493220	PHB	-
chr17	47491266	47493267	PHB	-
chr17	73779687	73781688	MIR4738	-
chr17	73779918	73781919	UNK	+
chr17	73850500	73852501	WBP2	-
chr17	73850892	73852893	WBP2	-
chr17	73851516	73853517	WBP2	-
chr17	75879168	75881169	LINC01973	-
chr17	76835608	76837609	USP36	-
chr18	108063	110064	ROCK1P1	+
chr18	19179692	19181693	ESCO1	-
chr18	71813998	71815999	FBXO15	-
chr18	71814099	71816100	FBXO15	-
chr18	71814744	71816745	TIMM21	+
chr19	1020140	1022141	TMEM259	-
chr19	1020519	1022520	RNU6-2	+
chr19	19495640	19497641	GATAD2A	+
chr19	21687352	21689353	ZNF429	+
chr19	36102644	36104645	HAUS5	+
chr19	36821619	36823620	LINC00665	-
chr19	41098070	41100071	LTBP4	+
chr19	41283122	41285123	RAB4B	+
chr19	41283122	41285123	RAB4B-EGLN2	+
chr19	42568956	42570957	GRIK5	-
chr19	42568966	42570967	GRIK5	-
chr19	45416502	45418503	APOC1	+
chr19	45416810	45418811	APOC1	+
chr19	45429058	45431059	APOC1P1	+
chr19	45908465	45910466	CD3EAP	+
chr19	45908606	45910607	PPP1R13L	-
chr19	47352546	47354547	AP2S1	-
chr19	47353025	47355026	AP2S1	-
chr19	47353251	47355252	AP2S1	-
chr19	4790726	4792727	FEM1A	+
chr19	49077991	49079992	SULT2B1	+
chr19	49139806	49141807	DBP	-
chr19	49140294	49142295	SEC1P	+
chr19	49249165	49251166	IZUMO1	-
chr19	50935158	50937159	MYBPC2	+
chr19	55689810	55691811	SYT5	-
chr19	5679774	5681775	HSD11B1L	+
chr19	5679906	5681907	C19orf70	-
chr22	30986926	30988927	PES1	-
chr22	38053383	38055384	LOC101927051	-
chr22	38053735	38055736	PDXP	+
chr22	43009967	43011968	POLDIP3	-
chr22	43010249	43012250	RNU12	+
chr2	68693448	68695449	FBXO48	-
chr2	68693689	68695690	APLF	+
chr2	86332277	86334278	POLR1A	-
chr2	86332303	86334304	PTCD3	+
chr2	9770183	9772184	YWHAQ	-
chr3	25704862	25706863	TOP2B	-
chr3	25704989	25706990	TOP2B	-
chr3	25705429	25707430	MIR4442	-
chr4	18022497	18024498	LCORL	-
chr5	118603385	118605386	TNFAIP8	+
chr5	149791498	149793499	CD74	-
chr5	175963420	175965421	RNF44	-
chr6	116574260	116576261	TSPYL4	-
chr6	116574313	116576314	DSE	+
chr6	116600224	116602225	DSE	+
chr6	116600279	116602280	TSPYL1	-
chr6	26364385	26366386	BTN3A2	+
chr6	26382322	26384323	BTN2A2	+
chr6	26382327	26384328	BTN2A2	+
chr6	26382437	26384438	BTN2A2	+
chr6	26401463	26403464	BTN3A1	+
chr6	26420617	26422618	BTN2A3P	+
chr6	26439698	26441699	BTN3A3	+
chr6	26457130	26459131	BTN2A1	+
chr6	29690115	29692116	HLA-F	+
chr6	29909245	29911246	HLA-A	+
chr6	30180270	30182271	TRIM26	-
chr6	30226337	30228338	HLA-L	+
chr6	30456181	30458182	HLA-E	+
chr6	31238912	31240913	HLA-C	-
chr6	31324021	31326022	HLA-B	-
chr6	31429955	31431956	HCP5	+
chr6	32406617	32408618	HLA-DRA	+
chr6	32633465	32635466	HLA-DQB1	-
chr6	32810815	32812816	PSMB8	-
chr6	32810861	32812862	PSMB8-AS1	+
chr6	32811711	32813712	PSMB8	-
chr6	32820747	32822748	TAP1	-
chr6	32820936	32822937	PSMB9	+
chr6	32907846	32909847	HLA-DMB	-
chr6	32919898	32921899	HLA-DMA	-
chr6	32976388	32978389	HLA-DOA	-
chr6	33042701	33044702	HLA-DPB1	+
chr6	33079291	33081292	HLA-DPB2	+
chr6	42951235	42953236	PPP2R5D	+
chr7	102388140	102390141	RASA4DP	-
chr7	102388397	102390398	FAM185A	+
chr7	148683617	148685618	GHET1	+
chr7	150689890	150691891	NOS3	+
chr7	39772165	39774166	LINC00265	+
chr7	92860510	92862511	HEPACAM2	-
chr7	92860651	92862652	VPS50	+
chr8	110345349	110347350	NUDCD1	-
chr8	110345550	110347551	ENY2	+
chr8	28746431	28748432	INTS9	-
chr8	28746697	28748698	INTS9	-
chr8	28746885	28748886	HMBOX1	+
chr8	28747223	28749224	HMBOX1	+
chr8	28747831	28749832	HMBOX1	+
chr8	67578451	67580452	VCPIP1	-
chr8	67578785	67580786	C8orf44	+
chr8	67578785	67580786	C8orf44-SGK3	+
chr9	35071304	35073305	VCP	-
chr9	35071664	35073665	VCP	-
chr9	35071738	35073739	VCP	-
chrM	671	2672	RNR2	+
Supplementary Data 3c. Promoter regions bound by N-Myc protein. N-Myc antibody
ChIP-Seq experiments were performed in triplicates in CHP134 cells. Genome-wide N-Myc
binding peaks were identified at genome assembly GRCh37 (hg19), and compared among
triplicate N-Myc antibody ChIP-Seq data. Only peaks with false discovery rate q-value
< 0.05 were retained for analysis, and only promoter regions overlapping with peaks in
all three replicates of N-Myc antibody ChIP-Seq were listed.
Chr	Position_A	Position_B	Gene	Strand
chr10	101944733	101946734	ERLIN1	-
chr10	101944813	101946814	ERLIN1	-
chr10	102746271	102748272	MRPL43	-
chr10	102746275	102748276	MRPL43	-
chr10	102746291	102748292	TWNK	+
chr10	102757104	102759105	LZTS2	+
chr10	102758569	102760570	LZTS2	+
chr10	102825054	102827055	KAZALD1	+
chr10	103112788	103114789	BTRC	+
chr10	1033347	1035348	GTPBP4	+
chr10	103539125	103541126	FGF8	-
chr10	103542169	103544170	NPM3	-
chr10	103814931	103816932	C10orf76	-
chr10	103891749	103893750	PPRC1	+
chr10	103910931	103912932	NOLC1	+
chr10	104000230	104002231	PITX3	-
chr10	104177900	104179901	PSD	-
chr10	104178483	104180484	PSD	-
chr10	104178569	104180570	FBXL15	+
chr10	104178690	104180691	PSD	-
chr10	104473189	104475190	ARL3	-
chr10	104473273	104475274	SFXN2	+
chr10	104677073	104679074	CNNM2	+
chr10	105155269	105157270	USMG5	-
chr10	105155410	105157411	PDCD11	+
chr10	111968987	111970988	MXI1	+
chr10	112326447	112328448	SMC3	+
chr10	115612974	115614975	DCLRE1A	-
chr10	115613162	115615163	DCLRE1A	-
chr10	115613389	115615390	NHLRC2	+
chr10	121136482	121138483	MIR4681	+
chr10	122356459	122358460	LINC01561	+
chr10	12236959	12238960	CDC123	+
chr10	12237142	12239143	NUDT5	-
chr10	12390540	12392541	CAMK1D	+
chr10	124712918	124714919	C10orf88	-
chr10	124767202	124769203	IKZF5	-
chr10	124767365	124769366	IKZF5	-
chr10	124767427	124769428	ACADSB	+
chr10	124912758	124914759	BUB3	+
chr10	131908080	131910081	C10orf143	-
chr10	131908084	131910085	C10orf143	-
chr10	13202552	13204553	MCM10	+
chr10	13389297	13391298	SEPHS1	-
chr10	13627937	13629938	PRPF18	+
chr10	14049531	14051532	FRMD4A	-
chr10	14115281	14117282	LOC101928453	+
chr10	14878982	14880983	CDNF	-
chr10	14879157	14881158	HSPA14	+
chr10	14995430	14997431	DCLRE1C	-
chr10	15138177	15140178	RPP38	+
chr10	15138317	15140318	C10orf111	-
chr10	1567823	1569824	ADARB2-AS1	+
chr10	16858452	16860453	RSU1	-
chr10	17243069	17245070	TRDMT1	-
chr10	17658372	17660373	HACD1	-
chr10	18939565	18941566	NSUN6	-
chr10	18947184	18949185	NSUN6	-
chr10	18947262	18949263	ARL5B	+
chr10	21784569	21786570	MIR1915	-
chr10	21813610	21815611	SKIDA1	-
chr10	22291649	22293650	DNAJC1	-
chr10	23632771	23634772	C10orf67	-
chr10	23632773	23634774	C10orf67	-
chr10	24496718	24498719	KIAA1217	+
chr10	25304084	25306085	ENKUR	-
chr10	25304506	25306507	THNSL1	+
chr10	27528807	27530808	ACBD5	-
chr10	30637266	30639267	MTPAP	-
chr10	30980201	30982202	SVILP1	+
chr10	31608474	31610475	ZEB1	+
chr10	31609062	31611063	ZEB1	+
chr10	31609548	31611549	ZEB1	+
chr10	32634975	32636976	EPC1	-
chr10	32635145	32637146	EPC1	-
chr10	32635290	32637291	LOC102031319	+
chr10	33245821	33247822	ITGB1	-
chr10	33246292	33248293	ITGB1	-
chr10	38145563	38147564	ZNF248	-
chr10	38146011	38148012	ZNF248	-
chr10	3826472	3828473	KLF6	-
chr10	38382262	38384263	ZNF37A	+
chr10	42969937	42971938	LINC00839	+
chr10	43133284	43135285	ZNF33B	-
chr10	43276952	43278953	BMS1	+
chr10	43891278	43893279	HNRNPF	-
chr10	43891793	43893794	HNRNPF	-
chr10	43902298	43904299	HNRNPF	-
chr10	43903331	43905332	HNRNPF	-
chr10	44100853	44102854	ZNF485	+
chr10	45495271	45497272	ZNF22	+
chr10	45495357	45497358	C10orf25	-
chr10	46950470	46952471	LOC102724593	+
chr10	50603061	50605062	DRGX	-
chr10	50746168	50748169	ERCC6	-
chr10	50746583	50748584	ERCC6	-
chr10	51826562	51828563	FAM21EP	-
chr10	51826646	51828647	WASHC2A	+
chr10	5453512	5455513	NET1	+
chr10	5707557	5709558	ASB13	-
chr10	5725799	5727800	FAM208B	+
chr10	60027860	60029861	CISD1	+
chr10	60143901	60145902	TFAM	+
chr10	60935223	60937224	CCEPR	-
chr10	60935346	60937347	PHYHIPL	+
chr10	61121351	61123352	FAM13C	-
chr10	61121660	61123661	FAM13C	-
chr10	61121938	61123939	FAM13C	-
chr10	6129947	6131948	RBM17	+
chr10	6130307	6132308	RBM17	+
chr10	61665413	61667414	CCDC6	-
chr10	62537087	62539088	CDK1	+
chr10	62537210	62539211	CDK1	+
chr10	62703032	62705033	RHOBTB1	-
chr10	62703519	62705520	RHOBTB1	-
chr10	69596936	69598937	DNAJC12	-
chr10	69834102	69836103	HERC4	-
chr10	70090448	70092449	HNRNPH3	+
chr10	70090766	70092767	HNRNPH3	+
chr10	70091568	70093569	HNRNPH3	+
chr10	70091683	70093684	PBLD	-
chr10	70479899	70481900	CCAR1	+
chr10	70660032	70662033	DDX50	+
chr10	70714877	70716878	DDX21	+
chr10	70715194	70717195	DDX21	+
chr10	70747475	70749476	KIF1BP	+
chr10	70938958	70940959	SUPV3L1	+
chr10	71905495	71907496	TYSND1	-
chr10	71992189	71994190	PPA1	-
chr10	72140669	72142670	LRRC20	-
chr10	72141405	72143406	LRRC20	-
chr10	72237562	72239563	PALD1	+
chr10	73570638	73572639	CDH23	+
chr10	74032675	74034676	DDIT4	+
chr10	74113906	74115907	DNAJB12	-
chr10	7450302	7452303	SFMBT2	-
chr10	75011450	75013451	MRPS16	-
chr10	75011497	75013498	DNAJC9-AS1	+
chr10	75384816	75386817	USP54	-
chr10	75503129	75505130	SEC24C	+
chr10	75909548	75911549	AP3M1	-
chr10	75909842	75911843	AP3M1	-
chr10	75909941	75911942	ADK	+
chr10	75935245	75937246	ADK	+
chr10	76585169	76587170	KAT6B	+
chr10	76968910	76970911	VDAC2	+
chr10	79788297	79790298	POLR3A	-
chr10	79792516	79794517	RPS24	+
chr10	8093453	8095454	GATA3-AS1	-
chr10	8093457	8095458	GATA3-AS1	-
chr10	91010664	91012665	LIPA	-
chr10	91010795	91012796	LIPA	-
chr10	91402647	91404648	PANK1	-
chr10	93668257	93670258	FGFBP3	-
chr10	95461328	95463329	FRA10AC1	-
chr10	95461715	95463716	FRA10AC1	-
chr10	97848991	97850992	ENTPD1-AS1	-
chr10	99160126	99162127	RRP12	-
chr10	99204773	99206774	EXOSC1	-
chr10	99204886	99206887	ZDHHC16	+
chr10	99495876	99497877	ZFYVE27	+
chr1	100597650	100599651	SASS6	-
chr1	100597704	100599705	TRMT13	+
chr1	101490361	101492362	DPH5	-
chr1	101490400	101492401	LOC102606465	+
chr1	10269762	10271763	KIF1B	+
chr1	10458047	10460048	PGD	+
chr1	10458173	10460174	PGD	+
chr1	10531612	10533613	DFFA	-
chr1	109233930	109235931	PRPF38B	+
chr1	109505120	109507121	CLCC1	-
chr1	109641813	109643814	SCARNA2	+
chr1	109824765	109826766	PSRC1	-
chr1	109824789	109826790	PSRC1	-
chr1	109968069	109970070	PSMA5	-
chr1	109968080	109970081	PSMA5	-
chr1	109968107	109970108	PSMA5	-
chr1	110025525	110027526	ATXN7L2	+
chr1	110161433	110163434	AMPD2	+
chr1	110162201	110164202	AMPD2	+
chr11	102961943	102963944	DCUN1D5	-
chr11	102979158	102981159	DYNC2H1	+
chr1	110526385	110528386	AHCYL1	+
chr11	105479798	105481799	GRIA4	+
chr11	105480409	105482410	GRIA4	+
chr1	110576221	110578222	STRIP1	+
chr11	105947290	105949291	AASDHPPT	+
chr11	105947464	105949465	KBTBD3	-
chr11	106888170	106890171	GUCY1A2	-
chr11	107435460	107437461	ALKBH8	-
chr11	107798199	107800200	RAB39A	+
chr11	107878457	107880458	CUL5	+
chr11	107991256	107993257	ACAT1	+
chr11	108092364	108094365	NPAT	-
chr11	108092557	108094558	ATM	+
chr11	108093254	108095255	ATM	+
chr11	10829581	10831582	EIF4G2	-
chr11	10829842	10831843	LOC101928053	+
chr11	108534750	108536751	DDX10	+
chr1	110880792	110882793	RBM15-AS1	-
chr1	110880943	110882944	RBM15	+
chr11	111748946	111750947	C11orf1	+
chr11	111749180	111751181	FDXACB1	-
chr11	111894536	111896537	DLAT	+
chr11	111943894	111945895	PIH1D2	-
chr11	111943966	111945967	NKAPD1	+
chr11	111956521	111958522	TIMM8B	-
chr11	111956546	111958547	SDHD	+
chr11	112830967	112832968	NCAM1	+
chr11	113844795	113846796	HTR3A	+
chr11	114309106	114311107	REXO2	+
chr11	115374240	115376241	CADM1	-
chr11	11642560	11644561	GALNT18	-
chr11	117013998	117015999	PAFAH1B2	+
chr11	118306203	118308204	KMT2A	+
chr11	118400489	118402490	LOC101929089	-
chr11	118400801	118402802	TMEM25	+
chr11	118400808	118402809	LOC101929089	-
chr11	118435790	118437791	IFT46	-
chr11	118867841	118869842	CCDC84	+
chr11	118888056	118890057	RPS25	-
chr11	118888177	118890178	TRAPPC4	+
chr11	118888652	118890653	MIR3656	+
chr11	118900615	118902616	SLC37A4	-
chr11	118937461	118939462	VPS11	+
chr11	118954585	118956586	HMBS	+
chr11	118971784	118973785	DPAGT1	-
chr11	118991231	118993232	HINFP	+
chr11	119251435	119253436	USP2	-
chr11	119251486	119253487	USP2-AS1	+
chr11	119292271	119294272	THY1	-
chr1	111990741	111992742	ATP5F1	+
chr1	111990929	111992930	WDR77	-
chr11	120893779	120895780	TBCEL	+
chr1	112281045	112283046	FAM212B	-
chr1	112281461	112283462	FAM212B-AS1	+
chr11	122932042	122934043	HSPA8	-
chr1	112297130	112299131	LOC101928718	-
chr1	112297188	112299189	DDX20	+
chr1	112297418	112299419	FAM212B	-
chr11	123429968	123431969	GRAMD1B	+
chr11	124823015	124825016	CCDC15	+
chr11	125494029	125496030	CHEK1	+
chr11	125494317	125496318	CHEK1	+
chr11	125495117	125497118	CHEK1	+
chr11	125495122	125497123	CHEK1	+
chr11	125495249	125497250	CHEK1	+
chr11	126080586	126082587	RPUSD4	-
chr11	126080617	126082618	FAM118B	+
chr11	129871517	129873518	LINC00167	+
chr11	129871729	129873730	PRDM10	-
chr1	113008161	113010162	WNT2B	+
chr1	11321607	11323608	MTOR	-
chr1	11332253	11334254	UBIAD1	+
chr1	113392264	113394265	LINC01356	-
chr11	134093425	134095426	NCAPD3	-
chr11	134093497	134095498	VPS26B	+
chr1	113497684	113499685	SLC16A1	-
chr1	113497974	113499975	SLC16A1	-
chr1	113498035	113500036	SLC16A1-AS1	+
chr11	13689204	13691205	FAR1	+
chr1	114354097	114356098	RSBN1	-
chr1	114354232	114356233	AP4B1-AS1	+
chr1	114446239	114448240	DCLRE1B	+
chr1	114446544	114448545	AP4B1	-
chr1	114446745	114448746	AP4B1	-
chr1	114446913	114448914	DCLRE1B	+
chr11	14540990	14542991	PSMA1	-
chr1	114694061	114696062	SYT6	-
chr1	114695471	114697472	SYT6	-
chr11	14912750	14914751	CYP2R1	-
chr1	115299670	115301671	CSDE1	-
chr11	16759146	16761147	C11orf58	+
chr11	17098219	17100220	RPS13	-
chr11	17228542	17230543	PIK3C2A	-
chr1	117601111	117603112	LOC101929099	-
chr1	117601947	117603948	TTF2	+
chr1	117663410	117665411	TRIM45	-
chr1	11795140	11797141	AGTRAP	+
chr11	18342720	18344721	HPS5	-
chr11	18342814	18344815	GTF2H1	+
chr11	18414934	18416935	LDHA	+
chr1	118471301	118473302	GDAP2	-
chr1	118471370	118473371	WDR3	+
chr1	11865151	11867152	CLCN6	+
chr1	11865159	11867160	MTHFR	-
chr11	18655019	18657020	SPTY2D1	-
chr1	11906839	11908840	NPPA	-
chr11	192078	194079	SCGB1C1	+
chr11	192078	194079	SCGB1C2	+
chr11	19261506	19263507	E2F8	-
chr11	19262166	19264167	E2F8	-
chr11	19262201	19264202	E2F8	-
chr1	119682017	119684018	LOC101929147	+
chr1	119682294	119684295	WARS2	-
chr11	19733879	19735880	NAV2	+
chr11	206421	208422	BET1L	-
chr11	206509	208510	RIC8A	+
chr1	120838003	120840004	FAM72B	+
chr1	120838410	120840411	FAM72B	+
chr11	22646386	22648387	FANCF	-
chr11	22849924	22851925	SVIP	-
chr11	22850116	22852117	SVIP	-
chr11	22850407	22852408	SVIP	-
chr1	1239191	1241192	SNORD167	-
chr11	2420716	2422717	TSSC4	+
chr11	2421246	2423247	TSSC4	+
chr11	3012606	3014607	NAP1L4	-
chr11	30343644	30345645	ARL14EP	+
chr11	3077680	3079681	CARS	-
chr11	3238560	3240561	MRGPRG-AS1	+
chr11	3252615	3254616	MRGPRE	-
chr11	32913722	32915723	QSER1	+
chr11	33059961	33061962	TCP11L1	+
chr11	33060559	33062560	TCP11L1	+
chr11	33182036	33184037	CSTF3	-
chr11	33182201	33184202	CSTF3-AS1	+
chr11	3399451	3401452	ZNF195	-
chr11	34126109	34128110	NAT10	+
chr11	34459470	34461471	CAT	+
chr11	35440104	35442105	SLC1A2	-
chr11	35440609	35442610	SLC1A2	-
chr11	35638733	35640734	FJX1	+
chr11	36309998	36311999	COMMD9	-
chr11	36615041	36617042	C11orf74	+
chr11	36615320	36617321	C11orf74	+
chr11	3662545	3664546	ART5	-
chr11	3817952	3819953	PGAP2	+
chr11	3818021	3820022	NUP98	-
chr11	3818047	3820048	PGAP2	+
chr11	3861212	3863213	RHOG	-
chr11	43289918	43291919	HNRNPKP3	-
chr11	43901355	43903356	ALKBH3	+
chr1	143912142	143914143	FAM72D	-
chr1	143912159	143914160	FAM72C	-
chr1	143913383	143915384	FAM72D	-
chr11	43963104	43965105	C11orf96	+
chr11	447266	449267	PTDSS2	+
chr11	449278	451279	PTDSS2	+
chr1	144931031	144933032	PDE4DIP	-
chr1	144931364	144933365	PDE4DIP	-
chr1	145381403	145383404	LINC01719	-
chr1	145437436	145439437	TXNIP	+
chr1	145438345	145440346	TXNIP	+
chr1	145506555	145508556	RBM8A	+
chr1	145507261	145509262	LIX1L-AS1	-
chr1	145514744	145516745	GNRHR2	-
chr1	145514898	145516899	GNRHR2	-
chr1	145515075	145517076	GNRHR2	-
chr1	145515163	145517164	PEX11B	+
chr1	145515558	145517559	PEX11B	+
chr1	145515629	145517630	PEX11B	+
chr1	145609667	145611668	POLR3C	-
chr1	145609988	145611989	RNF115	+
chr1	145610043	145612044	POLR3C	-
chr11	46401616	46403617	MDK	+
chr11	46402203	46404204	MDK	+
chr11	46402259	46404260	MDK	+
chr1	146555302	146557303	RNVU1-8	-
chr11	46637776	46639777	HARBI1	-
chr11	46637824	46639825	ATG13	+
chr1	146713289	146715290	CHD1L	+
chr1	146713790	146715791	CHD1L	+
chr11	47206431	47208432	PACSIN3	-
chr11	47207009	47209010	PACSIN3	-
chr11	47268849	47270850	NR1H3	+
chr11	47269178	47271179	ACP2	-
chr11	47269397	47271398	ACP2	-
chr11	47269447	47271448	NR1H3	+
chr11	47447023	47449024	PSMC3	-
chr11	47573791	47575792	CELF1	-
chr11	47788029	47790030	FNBP4	-
chr11	47869095	47871096	NUP160	-
chr1	149870133	149872134	BOLA1	+
chr1	150038348	150040349	VPS45	+
chr1	150038723	150040724	VPS45	+
chr1	150240608	150242609	APH1A	-
chr1	150253941	150255942	CIART	+
chr1	150254130	150256131	CIART	+
chr1	150265260	150267261	MRPS21	+
chr1	150292915	150294916	PRPF3	+
chr1	150335585	150337586	RPRD2	+
chr1	150458838	150460839	TARS2	+
chr1	150487231	150489232	FALEC	+
chr1	150897813	150899814	SETDB1	+
chr1	151042052	151044053	GABPB2	+
chr1	151042078	151044079	GABPB2	+
chr1	151137369	151139370	LYSMD1	-
chr1	151137423	151139424	LYSMD1	-
chr1	151137496	151139497	SCNM1	+
chr1	151161688	151163689	VPS72	-
chr1	151226174	151228175	PSMD4	+
chr1	151226195	151228196	PSMD4	+
chr1	151253029	151255030	ZNF687	+
chr1	151253404	151255405	LOC100507670	-
chr1	151253786	151255787	ZNF687	+
chr1	151318484	151320485	GBAT2	+
chr1	151318768	151320769	RFX5	-
chr1	151687791	151689792	CELF3	-
chr1	151688295	151690296	CELF3	-
chr1	153642503	153644504	ILF2	-
chr1	153699541	153701542	INTS3	+
chr1	153939207	153941208	SLC39A1	-
chr1	153939313	153941314	CREB3L4	+
chr1	153939659	153941660	SLC39A1	-
chr1	153939673	153941674	CREB3L4	+
chr1	153949450	153951451	JTB	-
chr1	154154724	154156725	TPM3	-
chr1	154191646	154193647	UBAP2L	+
chr1	154192272	154194273	C1orf43	-
chr1	154192323	154194324	UBAP2L	+
chr1	154297034	154299035	ATP8B2	+
chr1	154530119	154532120	UBE2Q1	-
chr1	154579723	154581724	ADAR	-
chr1	154599455	154601456	ADAR	-
chr1	15477959	15479960	TMEM51-AS1	-
chr1	15478026	15480027	TMEM51	+
chr1	15479205	15481206	TMEM51	+
chr1	15479227	15481228	TMEM51	+
chr1	154945958	154947959	SHC1	-
chr1	154946116	154948117	CKS1B	+
chr1	154947167	154949168	MIR4258	+
chr1	154954768	154956769	FLAD1	+
chr1	155144803	155146804	KRTCAP2	-
chr1	155145261	155147262	TRIM46	+
chr1	155161705	155163706	MUC1	-
chr1	155163966	155165967	MIR92B	+
chr1	155176771	155178772	THBS3	-
chr1	155177488	155179489	MTX1	+
chr1	155196324	155198325	GBAP1	-
chr1	155213652	155215653	GBA	-
chr1	155231175	155233176	SCAMP3	-
chr1	155531323	155533324	ASH1L	-
chr1	155578959	155580960	MSTO1	+
chr1	155578977	155580978	MSTO2P	+
chr1	155657446	155659447	YY1AP1	-
chr1	155657514	155659515	YY1AP1	-
chr1	155657564	155659565	YY1AP1	-
chr1	155657567	155659568	YY1AP1	-
chr1	155657763	155659764	YY1AP1	-
chr1	155657818	155659819	YY1AP1	-
chr1	155657822	155659823	YY1AP1	-
chr1	155657880	155659881	DAP3	+
chr1	155657883	155659884	DAP3	+
chr1	155714557	155716558	MSTO2P	+
chr1	156022615	156024616	UBQLN4	-
chr1	156023515	156025516	LAMTOR2	+
chr1	156050788	156052789	MEX3A	-
chr1	156051335	156053336	LMNA	+
chr1	156251619	156253620	SMG5	-
chr1	156251680	156253681	SMG5	-
chr1	156251702	156253703	TMEM79	+
chr1	156306103	156308104	TSACC	+
chr1	156307205	156309206	CCT3	-
chr1	156307229	156309230	TSACC	+
chr1	156307381	156309382	TSACC	+
chr1	156307691	156309692	TSACC	+
chr1	156570278	156572279	GPATCH4	-
chr1	156697230	156699231	ISG20L2	-
chr1	156697261	156699262	RRNAD1	+
chr1	156709922	156711923	MRPL24	-
chr1	156736272	156738273	PRCC	+
chr11	57091412	57093413	TNKS1BP1	-
chr11	57281357	57283358	SLC43A1	-
chr11	57282191	57284192	SLC43A1	-
chr11	57297231	57299232	TIMM10	-
chr11	57424214	57426215	CLP1	+
chr11	57478794	57480795	MED19	-
chr11	57478993	57480994	TMX2	+
chr11	57478993	57480994	TMX2-CTNND1	+
chr11	57507720	57509721	SELENOH	+
chr11	58345585	58347586	ZFP91	+
chr11	58345585	58347586	ZFP91-CNTF	+
chr1	15852306	15854307	DNAJC16	+
chr1	159914385	159916386	IGSF9	-
chr11	60608427	60610428	CCDC86	+
chr1	16067985	16069986	TMEM82	+
chr11	60680369	60682370	TMEM109	+
chr11	60690911	60692912	TMEM132A	+
chr1	161086860	161088861	NIT1	+
chr1	161086865	161088866	PFDN2	-
chr1	161086905	161088906	NIT1	+
chr1	161086906	161088907	NIT1	+
chr11	61099652	61101653	TKFC	+
chr11	61099683	61101684	DDB1	-
chr1	161122532	161124533	UFC1	+
chr11	61128471	61130472	TMEM138	+
chr11	61128754	61130755	CYB561A3	-
chr1	161194727	161196728	TOMM40L	+
chr1	161195974	161197975	MIR5187	+
chr11	61347343	61349344	SYT7	-
chr1	161493328	161495329	HSPA6	+
chr11	61559032	61561033	MIR611	-
chr11	61559084	61561085	TMEM258	-
chr11	61559107	61561108	FEN1	+
chr11	61594503	61596504	FADS2	+
chr1	161718556	161720557	DUSP12	+
chr1	161735032	161737033	ATF6	+
chr11	61890443	61892444	INCENP	+
chr11	62340459	62342460	EEF1G	-
chr11	62358108	62360109	TUT1	-
chr11	62379211	62381212	ROM1	+
chr11	62379236	62381237	EML3	-
chr11	62388646	62390647	B3GAT3	-
chr11	62438124	62440125	UQCC3	+
chr11	62438240	62440241	LBHD1	-
chr11	62474064	62476065	GNG3	+
chr11	62474178	62476179	BSCL2	-
chr11	62598562	62600563	STX5	-
chr11	62598704	62600705	LOC105369332	+
chr11	62606130	62608131	WDR74	-
chr11	62606627	62608628	WDR74	-
chr11	62621554	62623555	SNORD27	-
chr11	62621837	62623838	SNORD26	-
chr11	62622102	62624103	SNORD25	-
chr11	62622359	62624360	SNHG1	-
chr11	62622482	62624483	SLC3A2	+
chr1	163290580	163292581	RGS5	-
chr1	163290721	163292722	NUF2	+
chr11	63683315	63685316	RCOR2	-
chr11	63951742	63953743	STIP1	+
chr11	63952585	63954586	STIP1	+
chr11	64013412	64015413	PPP1R14B	-
chr11	64013524	64015525	LOC105369340	+
chr11	64071998	64073999	ESRRA	+
chr11	64072697	64074698	ESRRA	+
chr11	64084555	64086556	TRMT112	-
chr11	64084558	64086559	PRDX5	+
chr11	64215527	64217528	LOC100996455	+
chr11	64577034	64579035	MEN1	-
chr11	64577187	64579188	MEN1	-
chr11	64577212	64579213	MEN1	-
chr11	64577765	64579766	MEN1	-
chr11	64807374	64809375	SAC3D1	+
chr11	64862585	64864586	VPS51	+
chr11	64884209	64886210	ZNHIT2	-
chr11	65081287	65083288	CDC42EP2	+
chr11	65148856	65150857	SLC25A45	-
chr11	65149144	65151145	SLC25A45	-
chr11	65153039	65155040	FRMD8	+
chr11	65189267	65191268	NEAT1	+
chr11	65264207	65266208	MALAT1	+
chr11	65273902	65275903	TALAM1	-
chr11	65336883	65338884	SSSCA1-AS1	-
chr11	65336928	65338929	SSSCA1	+
chr11	65382781	65384782	PCNX3	+
chr11	65478471	65480472	KAT5	+
chr1	165599108	165601109	MGST3	+
chr11	65600408	65602409	SNX32	+
chr1	16562658	16564659	RSG1	-
chr11	65728158	65730159	SART1	+
chr11	66055637	66057638	YIF1A	-
chr11	66083514	66085515	CD248	-
chr1	166134991	166136992	FAM78B	-
chr11	66138290	66140291	SLC29A2	-
chr11	6623879	6625880	RRP8	-
chr11	6623936	6625937	ILK	+
chr11	6624038	6626039	ILK	+
chr11	66246482	66248483	DPP3	+
chr11	66246719	66248720	LOC101928069	-
chr11	66312708	66314709	ZDHHC24	-
chr11	66312864	66314865	ACTN3	+
chr11	66313310	66315311	ACTN3	+
chr11	66405086	66407087	RBM4	+
chr11	66724846	66726847	PC	-
chr11	6676079	6678080	DCHS1	-
chr1	166807639	166809640	POGK	+
chr1	166844653	166846654	TADA1	-
chr1	16692523	16694524	SZRD1	+
chr11	67006504	67008505	KDM2A	+
chr11	6703631	6705632	MRPL17	-
chr11	67084308	67086309	LOC100130987	+
chr1	167189064	167191065	POU2F1	+
chr1	167189121	167191122	POU2F1	+
chr11	67571806	67573807	FAM86C2P	-
chr1	16766165	16768166	NECAP2	+
chr1	167904438	167906439	MPC2	-
chr1	167904475	167906476	DCAF6	+
chr1	167904795	167906796	DCAF6	+
chr1	167905306	167907307	MPC2	-
chr11	68038468	68040469	C11orf24	-
chr11	68079075	68081076	LRP5	+
chr1	168194253	168196254	SFT2D2	+
chr1	169336115	169338116	BLZF1	+
chr1	169336200	169338201	NME7	-
chr1	16939099	16941100	NBPF1	-
chr1	169454207	169456208	SLC19A2	-
chr11	69454871	69456872	CCND1	+
chr11	69489164	69491165	ORAOV1	-
chr11	70243610	70245611	CTTN	+
chr11	71158476	71160477	DHCR7	-
chr11	71163215	71165216	NADSYN1	+
chr1	171453664	171455665	PRRC2C	+
chr11	71497555	71499556	FAM86C1	+
chr11	71523904	71525905	ALG1L9P	-
chr11	71638492	71640493	LOC100133315	-
chr11	71638766	71640767	RNF121	+
chr1	171749759	171751760	METTL13	+
chr11	71813432	71815433	LAMTOR1	-
chr11	71822277	71824278	ANAPC15	-
chr11	71822317	71824318	ANAPC15	-
chr11	71822343	71824344	ANAPC15	-
chr11	71822821	71824822	ANAPC15	-
chr11	71822825	71824826	ANAPC15	-
chr11	72144727	72146728	CLPB	-
chr11	72384496	72386497	PDE2A	-
chr1	172412229	172414230	PIGC	-
chr1	17247443	17249444	CROCC	+
chr11	73471200	73473201	RAB6A	-
chr11	73497915	73499916	MRPL48	+
chr11	73586742	73588743	PAAF1	+
chr11	73586889	73588890	COA4	-
chr11	73587012	73589013	PAAF1	+
chr1	173683078	173685079	KLHL20	+
chr11	73692888	73694889	UCP2	-
chr1	173792269	173794270	CENPL	-
chr1	173792776	173794777	CENPL	-
chr1	173792795	173794796	DARS2	+
chr1	17379664	17381665	SDHB	-
chr1	173834852	173836853	SNORD76	-
chr1	173835075	173837076	SNORD75	-
chr1	173835882	173837883	SNORD74	-
chr1	173836124	173838125	GAS5	-
chr1	173836218	173838219	ZBTB37	+
chr1	173836433	173838434	ZBTB37	+
chr11	73881063	73883064	C2CD3	-
chr11	73881106	73883107	PPME1	+
chr11	74108509	74110510	PGM2L1	-
chr11	74109280	74111281	MIR548AL	+
chr11	74659231	74661232	XRRA1	-
chr11	74659290	74661291	SPCS2	+
chr1	174768033	174770034	RABGAP1L	+
chr1	174967569	174969570	CACYBP	+
chr1	174967890	174969891	CACYBP	+
chr1	174991590	174993591	MRPS14	-
chr11	75061874	75063875	ARRB1	-
chr11	75109533	75111534	RPS3	+
chr11	75110433	75112434	SNORD15A	+
chr11	75478691	75480692	LOC283214	-
chr11	75478776	75480777	DGAT2	+
chr11	76431832	76433833	GUCY2EP	-
chr11	76492355	76494356	TSKU	+
chr11	76493105	76495106	LOC101928837	-
chr11	76493283	76495284	TSKU	+
chr11	77347850	77349851	CLNS1A	-
chr11	77530879	77532880	RSF1	-
chr11	77531158	77533159	AAMDC	+
chr1	17764058	17766059	RCC2	-
chr1	17765249	17767250	RCC2	-
chr11	77704716	77706717	INTS4	-
chr11	77849698	77851699	ALG8	-
chr11	77849837	77851838	KCTD21-AS1	+
chr1	178061862	178063863	RASAL2	+
chr1	178062127	178064128	RASAL2-AS1	-
chr11	78284908	78286909	NARS2	-
chr1	17865328	17867329	ARHGEF10L	+
chr1	179333853	179335854	AXDND1	+
chr1	179334105	179336106	AXDND1	+
chr11	796509	798510	PANO1	+
chr11	796994	798995	SLC25A22	-
chr11	797268	799269	SLC25A22	-
chr1	179850175	179852176	TOR1AIP1	+
chr1	179922906	179924907	CEP350	+
chr11	8007865	8009866	EIF3F	+
chr1	180471021	180473022	ACBD6	-
chr1	18080806	18082807	ACTL8	+
chr11	808934	810935	RPLP2	+
chr11	8101907	8103908	TUB	+
chr11	82610644	82612645	PRCP	-
chr11	82611735	82613736	DDIAS	+
chr11	82611781	82613782	PRCP	-
chr11	82744610	82746611	RAB30	-
chr1	182757582	182759583	NPL	+
chr11	82781503	82783504	RAB30	-
chr11	82781964	82783965	RAB30	-
chr11	82782106	82784107	RAB30-AS1	+
chr1	182807725	182809726	LOC647070	-
chr11	82867135	82869136	PCF11	+
chr1	182991593	182993594	LAMC1	+
chr11	82996449	82998450	CCDC90B	-
chr1	183440116	183442117	SMG7-AS1	-
chr1	183440504	183442505	SMG7	+
chr11	85338380	85340381	DLG2	-
chr11	85338615	85340616	TMEM126B	+
chr1	186343456	186345457	TPR	-
chr1	186343888	186345889	ODR4	+
chr11	86382239	86384240	ME3	-
chr11	86382426	86384427	ME3	-
chr11	86382677	86384678	ME3	-
chr11	88069954	88071955	CTSC	-
chr11	8985220	8987221	TMEM9B-AS1	+
chr11	8985319	8987320	TMEM9B	-
chr11	8985557	8987558	TMEM9B	-
chr11	89866816	89868817	NAALAD2	+
chr11	89955531	89957532	CHORDC1	-
chr1	19228292	19230293	ALDH4A1	-
chr11	924807	926808	AP2A2	+
chr1	193025544	193027545	SCARNA18B	-
chr1	193027522	193029523	UCHL5	-
chr1	193027550	193029551	TROVE2	+
chr1	193027661	193029662	UCHL5	-
chr1	193028002	193030003	TROVE2	+
chr1	193028236	193030237	UCHL5	-
chr1	193073413	193075414	GLRX2	-
chr1	193073607	193075608	GLRX2	-
chr1	193074186	193076187	GLRX2	-
chr1	193074243	193076244	GLRX2	-
chr11	93473702	93475703	TAF1D	-
chr11	93473758	93475759	C11orf54	+
chr11	9405167	9407168	IPO7	+
chr11	94226039	94228040	MRE11	-
chr11	94226073	94228074	MRE11	-
chr11	94226151	94228152	ANKRD49	+
chr11	94500506	94502507	AMOTL1	+
chr11	9481244	9483245	LOC644656	-
chr11	9481510	9483511	ZNF143	+
chr1	19535745	19537746	UBR4	-
chr1	19535878	19537879	LOC101927895	+
chr11	95521953	95523954	FAM76B	-
chr11	95521954	95523955	FAM76B	-
chr11	95522623	95524624	CEP57	+
chr1	19577052	19579053	EMC1	-
chr1	19577073	19579074	MRTO4	+
chr11	9594226	9596227	WEE1	+
chr1	196576705	196578706	KCNT2	-
chr1	197114823	197116824	ASPM	-
chr11	9780079	9782080	LOC440028	-
chr1	19922325	19924326	LOC105378614	-
chr1	19922469	19924470	MINOS1	+
chr1	19922469	19924470	MINOS1-NBL1	+
chr1	200637633	200639634	LOC101929224	+
chr1	200637863	200639864	DDX59	-
chr1	200638125	200640126	DDX59	-
chr1	201083499	201085500	ASCL5	-
chr1	202136177	202138178	PTPRVP	+
chr1	202310093	202312094	UBE2T	-
chr1	202316828	202318829	PPP1R12B	+
chr1	202975392	202977393	LOC100506747	-
chr1	202975493	202977494	TMEM183A	+
chr1	202975534	202977535	TMEM183B	+
chr1	202975757	202977758	TMEM183A	+
chr1	203054165	203056166	MYOG	-
chr1	203763663	203765664	ZC3H11A	+
chr1	203829711	203831712	SNRPE	+
chr1	203829976	203831977	SNRPE	+
chr1	204182219	204184220	GOLT1A	-
chr1	204328056	204330057	PLEKHA6	-
chr1	204379944	204381945	PPP1R15B	-
chr1	204484505	204486506	MDM4	+
chr1	205090149	205092150	RBBP5	-
chr1	205179726	205181727	DSTYK	-
chr1	205424184	205426185	LOC284577	+
chr1	205424213	205426214	BLACAT1	-
chr1	205743609	205745610	RAB29	-
chr1	206136263	206138264	FAM72A	+
chr1	206137438	206139439	FAM72C	+
chr1	206137453	206139454	FAM72A	+
chr1	20958946	20960947	PINK1	+
chr1	20959170	20961171	MIR6084	+
chr1	210000310	210002311	DIEXF	+
chr12	101672903	101674904	UTP20	+
chr12	104322988	104324989	TTC41P	-
chr12	104323110	104325111	HSP90B1	+
chr12	104323201	104325202	MIR3652	+
chr12	104349992	104351993	C12orf73	-
chr12	104358591	104360592	TDG	+
chr12	104531039	104533040	NFYB	-
chr12	104679458	104681459	TXNRD1	+
chr12	105477340	105479341	ALDH1L2	-
chr12	1057887	1059888	RAD52	-
chr1	21058132	21060133	SH2D5	-
chr12	106750434	106752435	POLR3B	+
chr12	106750858	106752859	POLR3B	+
chr12	107379943	107381944	MTERF2	-
chr12	107486634	107488635	CRY1	-
chr12	10764576	10766577	MAGOHB	-
chr12	10765207	10767208	MAGOHB	-
chr12	108078507	108080508	PWP1	+
chr12	108078817	108080818	PWP1	+
chr12	108990893	108992894	TMEM119	-
chr12	109123618	109125619	CORO1C	-
chr12	109124325	109126326	CORO1C	-
chr12	109458044	109460045	SVOP	-
chr12	109489373	109491374	USP30	+
chr12	109530292	109532293	ALKBH2	-
chr12	110010357	110012358	MMAB	-
chr12	110010498	110012499	MVK	+
chr12	110561138	110563139	IFT81	+
chr12	110840534	110842535	ANAPC7	-
chr12	110887215	110889216	ARPC3	-
chr12	110905088	110907089	GPN3	-
chr12	110905230	110907231	FAM216A	+
chr12	110905525	110907526	GPN3	-
chr12	110938944	110940945	VPS29	-
chr12	110939003	110941004	RAD9B	+
chr12	110939146	110941147	RAD9B	+
chr12	111179782	111181783	PPP1CC	-
chr12	112279030	112281031	MAPKAPK5	+
chr12	112279705	112281706	MAPKAPK5-AS1	-
chr12	112450022	112452023	TMEM116	-
chr12	112450150	112452151	ERP29	+
chr12	112545634	112547635	NAA25	-
chr12	112846122	112848123	RPL6	-
chr12	112846444	112848445	RPL6	-
chr12	113657898	113659899	IQCD	-
chr12	113658241	113660242	TPCN1	+
chr1	211431617	211433618	RCOR3	+
chr1	211432287	211434288	RCOR3	+
chr12	115120968	115122969	TBX3	-
chr12	117347759	117349760	FBXW8	+
chr1	211847971	211849972	NEK2	-
chr1	211848102	211850103	LOC91548	+
chr12	119418298	119420299	SRRM4	+
chr12	119740184	119742185	LINC00934	-
chr1	212003301	212005302	LOC102723727	+
chr12	120104759	120106760	PRKAB1	+
chr12	120638013	120640014	RPLP0	-
chr12	120638092	120640093	PXN-AS1	+
chr12	120883214	120885215	TRIAP1	-
chr12	120883239	120885240	GATC	+
chr12	121123925	121125926	MLEC	+
chr12	121789264	121791265	ANAPC5	-
chr12	122063453	122065454	ORAI1	+
chr1	212207893	212209894	DTL	+
chr1	212208001	212210002	INTS7	-
chr12	122149656	122151657	TMEM120B	+
chr12	122325516	122327517	HPD	-
chr12	122325635	122327636	PSMD9	+
chr12	122355461	122357462	WDR66	+
chr12	122500194	122502195	LOC100506691	+
chr12	122709987	122711988	LOC101593348	+
chr12	122710114	122712115	DIABLO	-
chr12	122711080	122713081	DIABLO	-
chr12	122749875	122751876	VPS33A	-
chr12	122750369	122752370	VPS33A	-
chr12	122984548	122986549	ZCCHC8	-
chr12	122984619	122986620	ZCCHC8	-
chr12	123010559	123012560	RSRC2	-
chr12	123010791	123012792	KNTC1	+
chr12	123318260	123320261	HIP1R	+
chr12	123318983	123320984	HIP1R	+
chr12	123463605	123465606	ARL6IP4	+
chr12	123716784	123718785	MPHOSPH9	-
chr12	123716842	123718843	C12orf65	+
chr12	123717026	123719027	C12orf65	+
chr12	123717289	123719290	C12orf65	+
chr12	123751800	123753801	CDK2AP1	-
chr12	123848389	123850390	MIR8072	-
chr12	123848755	123850756	SBNO1	-
chr12	123941649	123943650	SNRNP35	+
chr12	124117284	124119285	GTF2H3	+
chr12	124117322	124119323	EIF2B1	-
chr12	12418810	12420811	LRP6	-
chr1	212457362	212459363	LOC101929541	-
chr1	212457877	212459878	PPP2R5A	+
chr12	125051009	125053010	NCOR2	-
chr12	12509000	12511001	LOH12CR2	-
chr12	12509011	12511012	BORCS5	+
chr12	125398586	125400587	UBC	-
chr12	125399091	125401092	MIR5188	+
chr12	125472666	125474667	DHX37	-
chr12	125477192	125479193	BRI3BP	+
chr1	212587242	212589243	TMEM206	-
chr1	212587266	212589267	TMEM206	-
chr1	212780968	212782969	ATF3	+
chr12	12877849	12879850	APOLD1	+
chr1	212964138	212966139	NSL1	-
chr1	212964168	212966169	TATDN3	+
chr1	213030479	213032480	FLVCR1-AS1	-
chr1	213030595	213032596	FLVCR1	+
chr12	13042954	13044955	GPRC5A	+
chr12	131199849	131201850	RIMBP2	-
chr12	131322818	131324819	STX2	-
chr1	213187850	213189851	ANGEL2	-
chr1	213188216	213190217	ANGEL2	-
chr12	132412743	132414744	PUS1	+
chr12	132412796	132414797	PUS1	+
chr12	132412811	132414812	PUS1	+
chr12	132567826	132569827	EP400NL	+
chr12	133612807	133614808	LOC101928597	-
chr12	133612870	133614871	ZNF84	+
chr12	133613166	133615167	ZNF84	+
chr12	133655787	133657788	ZNF140	+
chr12	133756993	133758994	ZNF268	+
chr12	133757058	133759059	ZNF268	+
chr1	214453563	214455564	SMYD2	+
chr1	214775530	214777531	CENPF	+
chr1	21502380	21504381	EIF4G3	-
chr1	215177883	215179884	KCNK2	+
chr1	215739720	215741721	KCTD3	+
chr12	16063104	16065105	DERA	+
chr1	21671033	21673034	ECE1	-
chr12	1702330	1704331	FBXL14	-
chr1	217261986	217263987	ESRRG	-
chr1	217262195	217264196	ESRRG	-
chr1	217262888	217264889	ESRRG	-
chr12	1799245	1801246	ADIPOR2	+
chr1	218457627	218459628	RRP15	+
chr1	218517624	218519625	TGFB2	+
chr1	218518019	218520020	TGFB2-AS1	-
chr1	220218999	220221000	EPRS	-
chr1	220262194	220264195	BPNT1	-
chr1	221051741	221053742	HLX	+
chr1	221052481	221054482	HLX-AS1	-
chr12	2112700	2114701	DCP1B	-
chr12	21589536	21591537	PYROXD1	+
chr12	21589847	21591848	PYROXD1	+
chr12	2161414	2163415	CACNA1C	+
chr12	21809727	21811728	LDHB	-
chr12	21809788	21811789	LDHB	-
chr12	21926754	21928755	KCNJ8	-
chr12	22486647	22488648	ST8SIA1	-
chr1	22262789	22264790	HSPG2	-
chr12	22696479	22698480	C2CD5	-
chr1	222790442	222792443	MIA3	+
chr1	224370211	224372212	DEGS1	+
chr1	224803177	224805178	CNIH3	+
chr12	25101392	25103393	BCAT1	-
chr1	225839844	225841845	ENAH	-
chr1	225964513	225966514	SRP9	+
chr1	226249406	226251407	H3F3A	+
chr1	226249426	226251427	H3F3AP4	+
chr1	226270274	226272275	LINC01703	+
chr1	226735499	226737500	STUM	+
chr1	227126936	227128937	COQ8A	+
chr12	27676043	27678044	PPFIBP1	+
chr1	22777342	22779343	ZBTB40	+
chr12	27932185	27934186	KLHL42	+
chr1	228269849	228271850	ARF1	+
chr1	228780865	228782866	MIR7641-2	-
chr12	2920785	2922786	ITFG2	+
chr12	2920786	2922787	ITFG2	+
chr12	2921089	2923090	ITFG2-AS1	-
chr12	29533142	29535143	ERGIC2	-
chr12	30847928	30849929	IPO8	-
chr1	231003301	231005302	C1orf198	-
chr1	231004334	231006335	C1orf198	-
chr12	31078836	31080837	TSPAN11	+
chr1	231113617	231115618	TTC13	-
chr1	231113793	231115794	ARV1	+
chr12	31225777	31227778	DDX11	+
chr12	31225780	31227781	DDX11-AS1	-
chr12	31476248	31478249	FLJ13224	+
chr12	31478120	31480121	SINHCAF	-
chr12	31478158	31480159	SINHCAF	-
chr1	231663397	231665398	TSNAX	+
chr1	231663397	231665398	TSNAX-DISC1	+
chr1	231761559	231763560	DISC1	+
chr12	31881107	31883108	AMN1	-
chr12	32653975	32655976	FGD4	+
chr12	32831132	32833133	DNM1L	+
chr12	32907886	32909887	YARS2	-
chr1	23344939	23346940	KDM1A	+
chr12	34174214	34176215	ALG10	+
chr1	234858787	234860788	LINC01132	+
chr1	235291255	235293256	TOMM20	-
chr1	235529673	235531674	TBCE	+
chr1	235666780	235668781	B3GALNT2	-
chr1	235675123	235677124	MIR5096	+
chr1	23669856	23671857	HNRNPR	-
chr1	236766840	236768841	HEATR1	-
chr1	236957579	236959580	MTR	+
chr1	23856711	23858712	E2F2	-
chr12	38709555	38711556	ALG10B	+
chr12	39298419	39300420	CPNE8	-
chr1	239549228	239551229	CHRM3	+
chr1	24017267	24019268	RPL11	+
chr1	24103786	24105787	ELOA-AS1	-
chr1	24103874	24105875	PITHD1	+
chr1	242011031	242013032	EXO1	+
chr1	24285299	24287300	PNRC2	+
chr1	24305952	24307953	SRSF10	-
chr12	44151560	44153561	PUS7L	-
chr12	44151575	44153576	PUS7L	-
chr12	44151619	44153620	PUS7L	-
chr12	44151745	44153746	IRAK4	+
chr1	244213559	244215560	ZBTB18	+
chr1	244614435	244616436	ADSS	-
chr1	244997606	244999607	COX20	+
chr1	244997629	244999630	COX20	+
chr1	244997776	244999777	COX20	+
chr12	45268443	45270444	NELL2	-
chr12	45269246	45271247	NELL2	-
chr12	45269632	45271633	NELL2	-
chr12	46120703	46122704	LINC00938	-
chr12	46122490	46124491	ARID2	+
chr12	46383400	46385401	SCAF11	-
chr12	46660769	46662770	SLC38A1	-
chr12	46662207	46664208	SLC38A1	-
chr1	246728564	246730565	TFB2M	-
chr1	246728637	246730638	CNST	+
chr12	46765644	46767645	SLC38A2	-
chr1	246886376	246888377	SCCPDH	+
chr1	247170394	247172395	ZNF695	-
chr12	48151180	48153181	RAPGEF3	-
chr12	48151243	48153244	RAPGEF3	-
chr12	48151888	48153889	RAPGEF3	-
chr12	48512011	48514012	PFKM	+
chr12	49109780	49111781	CCNT1	-
chr12	49244956	49246957	DDX23	-
chr12	49317663	49319664	FKBP11	-
chr12	49318329	49320330	FKBP11	-
chr12	49350251	49352252	ARF3	-
chr12	49391128	49393129	DDN-AS1	+
chr12	49392087	49394088	DDN	-
chr12	49462807	49464808	RHEBL1	-
chr12	49503682	49505683	LMBR1L	-
chr1	24968592	24970593	SRRM1	+
chr1	24969048	24971049	SRRM1	+
chr12	497514	499515	CCDC77	+
chr12	497620	499621	KDM5A	-
chr12	49960927	49962928	MCRS1	-
chr12	50016195	50018196	PRPF40B	+
chr12	50016401	50018402	PRPF40B	+
chr12	50221207	50223208	NCKAP5L	-
chr12	50221324	50223325	BCDIN3D-AS1	+
chr12	50235911	50237912	BCDIN3D	-
chr12	50418339	50420340	RACGAP1	-
chr12	50477981	50479982	SMARCD1	+
chr12	50615487	50617488	LIMA1	-
chr12	50793590	50795591	LARP4	+
chr12	50793889	50795890	LARP4	+
chr12	50794188	50796189	LARP4	+
chr12	509739	511740	CCDC77	+
chr12	51610538	51612539	POU6F1	-
chr12	52344449	52346450	ACVR1B	+
chr12	52346162	52348163	ACVR1B	+
chr12	52403274	52405275	GRASP	+
chr12	53399040	53401041	EIF4B	+
chr12	53472203	53474204	SPRYD3	-
chr12	53688233	53690234	PFDN5	+
chr12	53692468	53694469	C12orf10	+
chr12	53772977	53774978	SP1	+
chr12	53773426	53775427	SP1	+
chr12	53844884	53846885	PCBP2	+
chr12	54018779	54020780	ATF7	-
chr12	54019198	54021199	ATF7	-
chr12	54068202	54070203	ATP5G2	-
chr12	54069108	54071109	ATP5G2	-
chr12	54069511	54071512	ATP5G2	-
chr12	54120306	54122307	CALCOCO1	-
chr12	54331574	54333575	HOXC13	+
chr12	54332426	54334427	HOXC13-AS	-
chr12	54392793	54394794	HOXC-AS1	-
chr12	54392901	54394902	HOXC9	+
chr12	54401888	54403889	HOXC8	+
chr12	54518853	54520854	LINC02381	+
chr12	54652328	54654329	CBX5	-
chr12	54652369	54654370	CBX5	-
chr12	54672914	54674915	CBX5	-
chr12	54673472	54675473	HNRNPA1	+
chr12	54673531	54675532	HNRNPA1P10	+
chr12	54717872	54719873	COPZ1	+
chr1	25573009	25575010	RSRP1	-
chr12	56121433	56123434	CD63	-
chr12	56121760	56123761	CD63	-
chr12	56121921	56123922	CD63	-
chr12	56122456	56124457	CD63	-
chr12	56222390	56224391	TMEM198B	+
chr12	56222419	56224420	DNAJC14	-
chr12	56413687	56415688	IKZF4	+
chr12	56434637	56436638	RPS26	+
chr12	56497101	56499102	PA2G4	+
chr12	56509372	56511373	RPL41	+
chr12	56511002	56513003	ZC3H10	+
chr12	56511342	56513343	ZC3H10	+
chr12	56520984	56522985	ESYT1	+
chr12	56551043	56553044	MYL6	+
chr12	56582357	56584358	SMARCC2	-
chr12	56709131	56711132	CNPY2	-
chr12	56842248	56844249	TIMELESS	-
chr12	56861299	56863300	SPRYD4	+
chr12	57023114	57025115	BAZ2A	-
chr12	57080780	57082781	PTGES3	-
chr12	57081191	57083192	PTGES3	-
chr12	57118075	57120076	NACA	-
chr12	57118325	57120326	NACA	-
chr12	57145145	57147146	PRIM1	-
chr12	57622354	57624355	SHMT2	+
chr12	57622826	57624827	SHMT2	+
chr12	57623109	57625110	SHMT2	+
chr12	57623141	57625142	SHMT2	+
chr12	57623147	57625148	SHMT2	+
chr12	57633474	57635475	NDUFA4L2	-
chr12	57848072	57850073	INHBE	+
chr12	57880734	57882735	MARS	+
chr12	57881596	57883597	ARHGAP9	-
chr12	57915657	57917658	MBD6	+
chr12	58086736	58088737	OS9	+
chr12	58145229	58147230	CDK4	-
chr12	58164913	58166914	METTL1	-
chr12	58165381	58167382	EEF1AKMT3	+
chr12	59988819	59990820	SLC16A7	+
chr1	26231643	26233644	STMN1	-
chr1	26231944	26233945	MIR3917	-
chr1	26231992	26233993	STMN1	-
chr1	26232367	26234368	STMN1	-
chr12	62653119	62655120	USP15	+
chr12	62653138	62655139	MIR6125	+
chr12	62996213	62998214	LINC01465	-
chr12	62996464	62998465	MIRLET7I	+
chr12	6307871	6309872	CD9	+
chr12	6308480	6310481	CD9	+
chr1	26323647	26325648	PAFAH2	-
chr12	64061353	64063354	DPY19L2	-
chr12	64172581	64174582	TMEM5	+
chr12	64172904	64174905	TMEM5	+
chr12	64797126	64799127	XPOT	+
chr1	26559642	26561643	CEP85	+
chr12	6559682	6561683	CD27-AS1	-
chr12	6559838	6561839	TAPBPL	+
chr12	6560175	6562176	TAPBPL	+
chr12	6601470	6603471	MRPL51	-
chr12	6602296	6604297	NCAPD2	+
chr12	6642569	6644570	GAPDH	+
chr12	6642823	6644824	GAPDH	+
chr12	6643383	6645384	GAPDH	+
chr12	6676497	6678498	NOP2	-
chr1	26757771	26759772	DHDDS	+
chr12	67662059	67664060	CAND1	+
chr12	6797540	6799541	ZNF384	-
chr12	6797737	6799738	ZNF384	-
chr1	26797900	26799901	HMGN2	+
chr12	6832148	6834149	COPS7A	+
chr12	6832447	6834448	COPS7A	+
chr12	6861081	6863082	MLF2	-
chr12	6861635	6863636	MLF2	-
chr12	69079638	69081639	LOC100507250	-
chr12	69079729	69081730	NUP107	+
chr12	6936536	6938537	P3H3	+
chr12	6960093	6962094	CDCA3	-
chr12	6960283	6962284	USP5	+
chr12	6960289	6962290	USP5	+
chr12	69977501	69979502	MIR3913-2	+
chr12	69977602	69979603	MIR3913-1	-
chr12	69978206	69980207	CCT2	+
chr12	69978460	69980461	CCT2	+
chr1	27019621	27021622	LOC101928728	-
chr12	7032624	7034625	ATN1	+
chr12	7051599	7053600	C12orf57	+
chr12	7051663	7053664	C12orf57	+
chr12	7051978	7053979	C12orf57	+
chr12	7078915	7080916	PHB2	-
chr12	7078942	7080943	EMG1	+
chr1	27113452	27115453	PIGV	+
chr1	27113677	27115678	PIGV	+
chr12	72232485	72234486	TBC1D15	+
chr1	27247211	27249212	NUDC	+
chr1	27338332	27340333	FAM46B	-
chr12	75723111	75725112	CAPS2	-
chr12	75904417	75906418	KRR1	-
chr12	79256771	79258772	SYT1	+
chr12	79257447	79259448	SYT1	+
chr12	79438431	79440432	SYT1	+
chr12	80083359	80085360	PAWR	-
chr1	28051488	28053489	FAM76A	+
chr12	81991149	81993150	PPFIA2	-
chr12	82151285	82153286	PPFIA2	-
chr12	82151473	82153474	PPFIA2	-
chr12	82152108	82154109	PPFIA2	-
chr12	8233805	8235806	NECAP1	+
chr1	28240307	28242308	RPA2	-
chr12	82751198	82753199	CCDC59	-
chr12	82751274	82753275	METTL25	+
chr12	82751583	82753584	CCDC59	-
chr12	85305607	85307608	SLC6A15	-
chr1	28558541	28560542	DNAJC8	-
chr12	85673034	85675035	ALX1	+
chr1	28654511	28656512	MED18	+
chr1	28695063	28697064	PHACTR4	+
chr12	88428266	88430267	C12orf29	+
chr1	28843743	28845744	RCC1	+
chr12	88534992	88536993	CEP290	-
chr12	88535071	88537072	TMTC3	+
chr1	28878527	28880528	TRNAU1AP	+
chr1	28906564	28908565	SNORA16A	-
chr1	28907384	28909385	SNHG12	-
chr1	28908494	28910495	SNHG12	-
chr1	28968603	28970604	TAF12	-
chr1	28968766	28970767	LINC01715	+
chr1	28974110	28976111	RNU11	+
chr1	29062131	29064132	YTHDF2	+
chr1	29062134	29064135	YTHDF2	+
chr1	29062450	29064451	YTHDF2	+
chr12	9101356	9103357	M6PR	-
chr12	9101638	9103639	KLRG1	+
chr1	29240086	29242087	EPB41	+
chr12	93835025	93837026	UBE2N	-
chr12	93860264	93862265	MRPL42	+
chr12	9435251	9437252	LOC642846	+
chr12	94852763	94854764	CEP83	-
chr12	94852777	94854778	CEP83-AS1	+
chr12	95396488	95398489	NDUFA12	-
chr12	95466403	95468404	NR2C1	-
chr12	95610239	95612240	FGD6	-
chr12	95610520	95612521	VEZT	+
chr1	29562026	29564027	PTPRU	+
chr12	95866820	95868821	METAP2	+
chr12	96251616	96253617	LOC105369921	-
chr12	96251707	96253708	SNRPF	+
chr12	96882347	96884348	CFAP54	+
chr12	98896632	98898633	LINC02453	-
chr12	98908349	98910350	TMPO	+
chr12	98909003	98911004	TMPO-AS1	-
chr13	100152316	100154317	LINC00449	-
chr13	100152626	100154627	TM9SF2	+
chr13	103053123	103055124	FGF14	-
chr13	103053381	103055382	FGF14	-
chr13	103053383	103055384	FGF14	-
chr13	103053777	103055778	FGF14	-
chr13	103450397	103452398	BIVM	+
chr13	103450403	103452404	KDELC1	-
chr13	111266805	111268806	NAXD	+
chr13	111266929	111268930	NAXD	+
chr13	111357526	111359527	CARS2	-
chr13	111357861	111359862	CARS2	-
chr13	111366782	111368783	ING1	+
chr13	113861505	113863506	CUL4A	+
chr13	113861929	113863930	PCID2	-
chr13	113861961	113863962	PCID2	-
chr13	113862006	113864007	CUL4A	+
chr13	113862084	113864085	CUL4A	+
chr13	113862233	113864234	PCID2	-
chr13	113916232	113918233	MIR8075	+
chr13	114999318	115001319	CDC16	+
chr13	115046057	115048058	UPF3A	+
chr1	31190617	31192618	MATN1-AS1	+
chr1	31537563	31539564	PUM1	-
chr1	31768643	31770644	SNRNP40	-
chr1	31768827	31770828	ZCCHC17	+
chr13	20530544	20532545	ZMYM2	+
chr13	20530570	20532571	ZMYM2	+
chr13	20530579	20532580	ZMYM2	+
chr13	20530643	20532644	ZMYM2	+
chr13	20532952	20534953	ZMYM2	+
chr13	21475912	21477913	XPO4	-
chr13	21749370	21751371	MRPL57	+
chr13	21749740	21751741	SKA3	-
chr1	32228663	32230664	ADGRB2	-
chr13	24006866	24008867	SACS	-
chr1	32402987	32404988	PTP4A2	-
chr1	32478293	32480294	KHDRBS1	+
chr1	32536630	32538631	TMEM39B	+
chr1	32537498	32539499	TMEM39B	+
chr1	32664985	32666986	CCDC28B	+
chr13	26827239	26829240	CDK8	+
chr13	27333921	27335922	GPR12	-
chr13	27824690	27826691	RPL21	+
chr13	27824691	27826692	RPL21P28	+
chr1	32859061	32861062	BSDC1	-
chr13	31190733	31192734	HMGB1	-
chr13	31190814	31192815	USPL1	+
chr13	31190828	31192829	USPL1	+
chr13	31735157	31737158	HSPH1	-
chr13	31735524	31737525	HSPH1	-
chr1	33282041	33284042	S100PBP	+
chr1	33282117	33284118	S100PBP	+
chr1	33282632	33284633	YARS	-
chr13	32888615	32890616	BRCA2	+
chr13	34391204	34393205	RFC3	+
chr1	33501511	33503512	AK2	-
chr13	35515422	35517423	NBEA	+
chr13	36049831	36051832	MAB21L1	-
chr13	36049884	36051885	NBEA	+
chr13	36919566	36921567	SPART-AS1	+
chr13	36919645	36921646	SPART	-
chr13	36919933	36921934	SPART	-
chr13	37572503	37574504	ALG5	-
chr13	37573676	37575677	EXOSC8	+
chr1	33814498	33816499	PHC2	-
chr1	33814951	33816952	LOC101929464	+
chr1	33937230	33939231	ZSCAN20	+
chr13	39611212	39613213	PROSER1	-
chr13	39611446	39613447	NHLRC3	+
chr13	41634391	41636392	WBP4	+
chr13	41705935	41707936	KBTBD6	-
chr13	41706062	41708063	LOC101929140	+
chr13	41884339	41886340	NAA16	+
chr13	41885173	41887174	MTRF1	-
chr13	42845287	42847288	AKAP11	+
chr13	44360115	44362116	ENOX1	-
chr13	45562612	45564613	NUFIP1	-
chr13	45562663	45564664	GPALPP1	+
chr13	47370366	47372367	ESD	-
chr13	48610701	48612702	NUDT15	+
chr13	50017261	50019262	CAB39L	-
chr13	50017427	50019428	SETDB2	+
chr13	50017427	50019428	SETDB2-PHF11	+
chr13	50264622	50266623	EBPL	-
chr13	50366056	50368057	KPNA3	-
chr13	50655303	50657304	DLEU1	+
chr13	51482812	51484813	RNASEH2B	+
chr13	51483847	51485848	RNASEH2B-AS1	-
chr13	51795468	51797469	FAM124A	+
chr13	52157482	52159483	WDFY2	+
chr13	52418287	52420288	TMEM272	-
chr13	52732669	52734670	NEK3	-
chr13	52732995	52734996	NEK3	-
chr13	52767601	52769602	MRPS31P5	-
chr13	53190603	53192604	HNRNPA1L2	+
chr13	53225824	53227825	SUGT1	+
chr1	35323645	35325646	SMIM12	-
chr1	35324337	35326338	SMIM12	-
chr1	35324416	35326417	SMIM12	-
chr1	35657742	35659743	SFPQ	-
chr1	35657745	35659746	SFPQ	-
chr1	36022036	36024037	KIAA0319L	-
chr1	36022391	36024392	NCDN	+
chr13	60969589	60971590	TDRD3	+
chr13	60970425	60972426	TDRD3	+
chr1	36106151	36108152	PSMB2	-
chr1	36106444	36108445	PSMB2	-
chr1	3613608	3615609	TP73	+
chr1	36183789	36185790	C1orf216	-
chr1	36347794	36349795	AGO1	+
chr1	36614114	36616115	TRAPPC3	-
chr1	36689011	36691012	THRAP3	+
chr1	36689015	36691016	THRAP3	+
chr1	36850527	36852528	STK40	-
chr1	36862559	36864560	LSM10	-
chr1	36929039	36931040	MRPS15	-
chr13	72440329	72442330	DACH1	-
chr13	73355159	73357160	PIBF1	+
chr13	73355265	73357266	DIS3	-
chr13	76111007	76113008	COMMD6	-
chr13	76122574	76124575	COMMD6	-
chr13	76122614	76124615	UCHL3	+
chr13	76122884	76124885	UCHL3	+
chr13	77900176	77902177	MYCBP2	-
chr1	38018944	38020945	SNIP1	-
chr1	38060585	38062586	GNL2	-
chr1	38155266	38157267	C1orf109	-
chr1	38156945	38158946	C1orf109	-
chr1	38157071	38159072	CDCA8	+
chr1	3815966	3817967	LINC01134	+
chr1	38229823	38231824	EPHA10	-
chr1	38324291	38326292	MTF1	-
chr1	38411728	38413729	INPP5B	-
chr1	38454781	38456782	SF3A3	-
chr1	38477382	38479383	UTP11	+
chr1	38511449	38513450	POU3F1	-
chr13	88323868	88325869	SLITRK5	+
chr1	39324494	39326495	RRAGC	-
chr13	93878059	93880060	GPC6	+
chr1	39490965	39492966	NDUFS5	+
chr13	95952699	95954700	ABCC4	-
chr13	96295959	96297960	DZIP1	-
chr13	98085473	98087474	RAP2A	+
chr13	99851677	99853678	UBAC2	+
chr13	99852008	99854009	UBAC2-AS1	-
chr13	99852010	99854011	UBAC2-AS1	-
chr13	99852161	99854162	UBAC2	+
chr1	40024369	40026370	PPIEL	-
chr1	40203515	40205516	PPIE	+
chr1	40722720	40724721	ZMPSTE24	+
chr1	40838376	40840377	SMAP2	+
chr1	40839303	40841304	SMAP2	+
chr1	40915335	40917336	ZFP69B	+
chr14	102604701	102606702	WDR20	+
chr14	102605085	102607086	HSP90AA1	-
chr14	102605187	102607188	WDR20	+
chr14	104180822	104182823	XRCC3	-
chr14	104181079	104183080	ZFYVE21	+
chr14	104688919	104690920	C14orf144	+
chr14	105486424	105488425	CDCA4	-
chr14	105952255	105954256	CRIP1	+
chr14	105955190	105957191	TEDC1	+
chr14	105955518	105957519	TEDC1	+
chr14	105956584	105958585	TEDC1	+
chr1	41156240	41158241	NFYC	+
chr1	41156678	41158679	NFYC	+
chr1	41156932	41158933	NFYC-AS1	-
chr14	20800470	20802471	CCNB1IP1	-
chr14	20810569	20812570	RPPH1	-
chr14	20810771	20812772	PARP2	+
chr14	20922266	20924267	OSGEP	-
chr14	20922288	20924289	APEX1	+
chr14	20928770	20930771	PIP4P1	-
chr14	21571862	21573863	ZNF219	-
chr14	21736637	21738638	HNRNPC	-
chr14	21851424	21853425	SUPT16H	-
chr14	21978516	21980517	METTL3	-
chr14	23298090	23300091	MRPL52	+
chr14	23397793	23399794	PRMT5	-
chr14	23397816	23399817	LOC101926933	+
chr1	42383377	42385378	HIVEP3	-
chr14	23833841	23835842	EFS	-
chr1	42383495	42385496	HIVEP3	-
chr14	24024189	24026190	THTPA	+
chr14	24421942	24423943	DHRS4	+
chr14	24422405	24424406	DHRS4-AS1	-
chr14	24504619	24506620	DHRS4L1	+
chr14	24582904	24584905	DCAF11	+
chr14	24582984	24584985	DCAF11	+
chr14	24583222	24585223	NRL	-
chr14	24583490	24585491	DCAF11	+
chr14	24583492	24585493	DCAF11	+
chr14	24609796	24611797	EMC9	-
chr14	24614854	24616855	PSME2	-
chr14	24615082	24617083	RNF31	+
chr14	24615657	24617658	RNF31	+
chr14	24629420	24631421	IRF9	+
chr14	24657123	24659124	IPO4	-
chr14	24684275	24686276	MDP1	-
chr14	24710879	24712880	TINF2	-
chr1	43123046	43125047	PPIH	+
chr1	43146904	43148905	YBX1	+
chr1	43147656	43149657	YBX1	+
chr14	32029589	32031590	NUBPL	+
chr14	32671474	32673475	RNU6-2	-
chr1	43311242	43313243	ZNF691	+
chr14	35451102	35453103	SRP54	+
chr14	35590525	35592526	KIAA0391	+
chr14	35590747	35592748	PPP2R3C	-
chr14	35590748	35592749	PPP2R3C	-
chr14	35590756	35592757	KIAA0391	+
chr14	35760521	35762522	PSMA6	+
chr14	36294595	36296596	BRMS1L	+
chr1	43636382	43638383	MIR6733	-
chr1	43636985	43638986	EBNA1BP2	-
chr1	43636999	43639000	CFAP57	+
chr1	43637240	43639241	EBNA1BP2	-
chr1	43832408	43834409	ELOVL1	-
chr1	43832744	43834745	ELOVL1	-
chr14	39643385	39645386	PNN	+
chr1	44434651	44436652	DPH2	+
chr1	44443872	44445873	B4GALT2	+
chr1	44444606	44446607	B4GALT2	+
chr1	44445175	44447176	B4GALT2	+
chr14	45721604	45723605	MIS18BP1	-
chr1	44678123	44680124	DMAP1	+
chr14	50052133	50054134	RPS29	-
chr14	50064413	50066414	LRR1	+
chr14	50064427	50066428	RPS29	-
chr14	50086402	50088403	RPL36AL	-
chr14	50086487	50088488	MGAT2	+
chr14	50100947	50102948	DNAAF2	-
chr14	50318920	50320921	NEMF	-
chr14	50319631	50321632	RN7SL3	-
chr14	50358734	50360735	ARF6	+
chr14	51025741	51027742	ATL1	+
chr14	51561421	51563422	TRIM9	-
chr14	51705884	51707885	TMX1	+
chr1	45240244	45242245	RPS8	+
chr1	45240535	45242536	SNORD55	+
chr1	45241162	45243163	SNORD46	+
chr1	45264895	45266896	PLK3	+
chr14	53018300	53020301	TXNDC16	-
chr14	53018864	53020865	GPR137C	+
chr14	53172894	53174895	PSMC6	+
chr14	53257385	53259386	GNPNAT1	-
chr1	45451393	45453394	EIF2B3	-
chr1	45476026	45478027	HECTD3	-
chr1	45476803	45478804	UROD	+
chr14	55877575	55879576	ATG14	-
chr14	57734604	57736605	AP5M1	+
chr14	57734616	57736617	EXOC5	-
chr1	45791543	45793544	HPDL	+
chr1	45804340	45806341	TOE1	+
chr1	45804628	45806629	MUTYH	-
chr1	45804786	45806787	MUTYH	-
chr1	45804787	45806788	MUTYH	-
chr1	45805141	45807142	MUTYH	-
chr14	58710521	58712522	PSMA3	+
chr14	58763854	58765855	PSMA3-AS1	-
chr14	58764220	58766221	ARID4A	+
chr14	58892959	58894960	TIMM9	-
chr14	58893101	58895102	KIAA0586	+
chr14	58893331	58895332	TIMM9	-
chr14	58893392	58895393	KIAA0586	+
chr1	45955839	45957840	TESK2	-
chr1	45964750	45966751	CCDC163	-
chr1	45964854	45966855	MMACHC	+
chr14	59654379	59656380	DAAM1	+
chr1	45986609	45988610	PRDX1	-
chr14	59949292	59951293	L3HYPDH	-
chr14	59950072	59952073	L3HYPDH	-
chr14	59950159	59952160	JKAMP	+
chr1	46015453	46017454	AKR1A1	+
chr14	60385429	60387430	LRRC9	+
chr14	60557627	60559628	PCNX4	+
chr14	60714964	60716965	PPM1A	+
chr14	61189851	61191852	SIX4	-
chr14	61200457	61202458	MNAT1	+
chr14	61446796	61448797	TRMT5	-
chr14	61446830	61448831	SLC38A6	+
chr14	61446963	61448964	SLC38A6	+
chr14	61447407	61449408	TRMT5	-
chr14	62161117	62163118	HIF1A	+
chr14	62161540	62163541	HIF1A-AS1	-
chr14	64107640	64109641	WDR89	-
chr14	64804267	64806268	ESR2	-
chr14	64853757	64855758	MTHFD1	+
chr14	65380077	65382078	CHURC1	+
chr14	65380077	65382078	CHURC1-FNTB	+
chr14	65568261	65570262	MAX	-
chr14	65568412	65570413	MAX	-
chr1	46597379	46599380	PIK3R3	-
chr1	46597466	46599467	PIK3R3	-
chr1	46597707	46599708	PIK3R3	-
chr1	46598041	46600042	LOC101929626	+
chr14	66973123	66975124	GPHN	+
chr1	46712365	46714366	RAD54L	+
chr1	46768037	46770038	LRRC41	-
chr1	46768283	46770284	UQCRH	+
chr14	67825719	67827720	ATP6V1D	-
chr14	67826032	67828033	EIF2S1	+
chr1	46804847	46806848	NSUN4	+
chr1	46805848	46807849	NSUN4	+
chr14	69657192	69659193	EXD2	+
chr14	69657481	69659482	EXD2	+
chr14	69864020	69866021	ERH	-
chr14	69864094	69866095	SLC39A9	+
chr14	69864383	69866384	SLC39A9	+
chr14	70040599	70042600	CCDC177	-
chr14	70825447	70827448	COX16	-
chr14	73392038	73394039	DCAF4	+
chr14	73492919	73494920	ZFYVE1	-
chr14	74024650	74026651	HEATR4	-
chr14	74317532	74319533	PTGR2	+
chr14	74317545	74319546	PTGR2	+
chr14	74317619	74319620	PTGR2	+
chr14	74550195	74552196	ALDH6A1	-
chr14	74550654	74552655	LIN52	+
chr14	75517234	75519235	MLH3	-
chr14	75529751	75531752	ACYP1	-
chr14	75535185	75537186	ACYP1	-
chr14	75535278	75537279	ZC2HC1C	+
chr14	75642348	75644349	TMED10	-
chr1	47643920	47645921	LINC00853	+
chr14	76447364	76449365	TGFB3	-
chr14	76448353	76450354	TGFB3	-
chr14	77278282	77280283	ANGEL1	-
chr14	77506390	77508391	LINC02288	+
chr14	77563576	77565577	CIPC	+
chr14	77647100	77649101	TMEM63C	+
chr14	77922982	77924983	VIPAS39	-
chr14	77923218	77925219	AHSA1	+
chr14	77923371	77925372	AHSA1	+
chr14	78082109	78084110	SPTLC2	-
chr14	78173355	78175356	ALKBH1	-
chr14	78173412	78175413	SLIRP	+
chr14	78265424	78267425	ADCK1	+
chr1	47900687	47902688	FOXD2	+
chr1	47901988	47903989	LINC01389	-
chr14	81686295	81688296	GTF2A1	-
chr14	81686560	81688561	LOC101928504	+
chr14	81686574	81688575	GTF2A1	-
chr14	81892555	81894556	STON2	-
chr14	81892747	81894748	STON2	-
chr14	89882453	89884454	FOXN3	-
chr14	89882696	89884697	FOXN3-AS1	+
chr14	90419900	90421901	EFCAB11	-
chr14	90420120	90422121	EFCAB11	-
chr14	90421244	90423245	TDP1	+
chr14	90421311	90423312	TDP1	+
chr14	91525477	91527478	RPS6KA5	-
chr14	91525992	91527993	RPS6KA5	-
chr14	91579355	91581356	DGLUCY	+
chr14	91579977	91581978	DGLUCY	+
chr14	91580042	91582043	DGLUCY	+
chr14	93259574	93261575	GOLGA5	+
chr14	93798437	93800438	BTBD7	-
chr14	93798563	93800564	UNC79	+
chr14	94546557	94548558	DDX24	-
chr14	94546637	94548638	IFI27L1	+
chr14	95998965	96000966	SCARNA13	-
chr14	96000208	96002209	SNHG10	-
chr14	96000321	96002322	GLRX5	+
chr14	96857423	96859424	AK7	+
chr14	96967662	96969663	LOC730202	-
chr14	96967711	96969712	PAPOLA	+
chr14	96968200	96970201	PAPOLA	+
chr14	99737049	99739050	BCL11B	-
chr1	50568580	50570581	ELAVL4	+
chr15	100104804	100106805	MEF2A	+
chr15	100105131	100107132	MEF2A	+
chr15	100105694	100107695	MEF2A	+
chr15	100881209	100883210	ADAMTS17	-
chr15	101141444	101143445	LINS1	-
chr15	101141753	101143754	ASB7	+
chr15	101458418	101460419	LRRK1	+
chr15	101458487	101460488	LOC101927751	-
chr15	101834486	101836487	SNRPA1	-
chr1	51424935	51426936	FAF1	-
chr1	51795235	51797236	TTC39A	-
chr15	23809452	23811453	MKRN3	+
chr1	52520842	52522843	TXNDC12	-
chr1	52520855	52522856	BTF3L4	+
chr1	52606764	52608765	ZFYVE9	+
chr15	28343457	28345458	OCA2	-
chr15	29361607	29363608	APBA2	+
chr15	30917349	30919350	ARHGAP11B	+
chr15	31195053	31197054	FAN1	+
chr15	31195074	31197075	FAN1	+
chr1	53163037	53165038	COA7	-
chr15	32321684	32323685	CHRNA7	+
chr15	32905946	32907947	LOC101928042	-
chr15	32906343	32908344	ARHGAP11A	+
chr15	32906675	32908676	ARHGAP11A	+
chr15	34330302	34332303	AVEN	-
chr15	34516196	34518197	EMC4	+
chr15	34634361	34636362	NOP10	-
chr15	34634514	34636515	NUTM1	+
chr15	34728666	34730667	GOLGA8A	-
chr15	35260994	35262995	AQR	-
chr15	35279496	35281497	ZNF770	-
chr15	36886068	36888069	C15orf41	+
chr15	38544050	38546051	SPRED1	+
chr15	38745326	38747327	FAM98B	+
chr15	40212092	40214093	GPR176	-
chr15	40452208	40454209	BUB1B	+
chr15	40649434	40651435	DISP2	+
chr15	40860490	40862491	RPUSD2	+
chr15	40885445	40887446	KNL1	+
chr15	41061157	41063158	C15orf62	+
chr15	41220529	41222530	DLL4	+
chr15	41244345	41246346	CHAC1	+
chr15	41407443	41409444	INO80	-
chr15	41575199	41577200	OIP5-AS1	+
chr15	41623818	41625819	OIP5	-
chr15	41623890	41625891	NUSAP1	+
chr15	41693657	41695658	NDUFAF1	-
chr15	41708300	41710301	RTF1	+
chr1	54303224	54305225	NDC1	-
chr15	43212006	43214007	TTBK2	-
chr15	43621547	43623548	ADAL	+
chr15	43621552	43623553	ADAL	+
chr15	43621819	43623820	LCMT2	-
chr15	43662255	43664256	TUBGCP4	+
chr15	43808804	43810805	MAP1A	+
chr15	44083038	44085039	SERF2	+
chr15	44083172	44085173	SERF2	+
chr15	44083172	44085173	SERF2-C15ORF63	+
chr15	44083573	44085574	SERF2	+
chr15	44718577	44720578	CTDSPL2	+
chr15	44828097	44830098	EIF3J-AS1	-
chr15	44828120	44830121	EIF3J-AS1	-
chr15	44828264	44830265	EIF3J	+
chr15	44954875	44956876	SPG11	-
chr1	54518110	54520111	TMEM59	-
chr1	54518243	54520244	TCEANC2	+
chr1	54518245	54520246	TMEM59	-
chr1	54518750	54520751	MIR4781	+
chr15	45314300	45316301	SORD	+
chr15	45492372	45494373	SHF	-
chr15	45878319	45880320	BLOC1S6	+
chr15	45878756	45880757	BLOC1S6	+
chr15	45878968	45880969	BLOC1S6	+
chr15	45996391	45998392	LOC105370802	+
chr15	47475401	47477402	SEMA6D	+
chr15	49461211	49463212	GALK2	+
chr15	49912117	49914118	FAM227B	-
chr15	49912127	49914128	FAM227B	-
chr15	49912224	49914225	DTWD1	+
chr1	55012805	55014806	ACOT11	+
chr15	50645369	50647370	GABPB1-AS1	+
chr15	50646075	50648076	GABPB1-IT1	-
chr15	50646604	50648605	GABPB1	-
chr15	50646625	50648626	GABPB1	-
chr15	50715572	50717573	USP8	+
chr15	51972548	51974549	SCG3	+
chr15	52262997	52264998	LEO1	-
chr15	55488230	55490231	RSL24D1	-
chr15	55581012	55583013	RAB27A	-
chr15	57997717	57999718	POLR2M	+
chr15	60689184	60691185	ANXA2	-
chr15	60770358	60772359	ICE2	-
chr15	60770375	60772376	RORA-AS1	+
chr15	62358174	62360175	C2CD4A	+
chr15	63673308	63675309	CA12	-
chr15	63795708	63797709	USP3	+
chr15	64125146	64127147	HERC1	-
chr15	64387081	64389082	SNX1	+
chr15	64678885	64680886	PCLAF	-
chr15	64679001	64681002	TRIP4	+
chr15	64679007	64681008	TRIP4	+
chr15	65280843	65282844	SPG21	-
chr15	65281283	65283284	SPG21	-
chr15	65808675	65810676	DPP8	-
chr15	65809050	65811051	DPP8	-
chr15	65902485	65904486	INTS14	-
chr15	65902626	65904627	INTS14	-
chr15	65902741	65904742	SLC24A1	+
chr15	66083630	66085631	DENND4A	-
chr15	66160795	66162796	RAB11A	+
chr1	566792	568793	MIR6723	-
chr15	66796192	66798193	RPL4	-
chr15	66796419	66798420	ZWILCH	+
chr15	68521079	68523080	CLN6	-
chr15	70388090	70390091	TLE3	-
chr15	70389255	70391256	TLE3	-
chr15	71183771	71185772	THAP10	-
chr15	71183780	71185781	LRRC49	+
chr15	72521062	72523063	PKM	-
chr15	72667452	72669453	HEXA-AS1	+
chr15	72667813	72669814	HEXA	-
chr15	74420994	74422995	ISLR2	+
chr15	74421588	74423589	ISLR2	+
chr15	74421741	74423742	ISLR2	+
chr15	75164719	75166720	SCAMP2	-
chr15	75181344	75183345	MPI	+
chr15	75181350	75183351	MPI	+
chr15	75286874	75288875	SCAMP5	+
chr15	75314894	75316895	PPCDC	+
chr15	75627335	75629336	COMMD4	+
chr15	75627423	75629424	COMMD4	+
chr15	75659967	75661968	MAN2C1	-
chr15	75931663	75933664	IMP3	-
chr15	76031417	76033418	DNM1P35	-
chr15	76195198	76197199	FBXO22	+
chr15	78728771	78730772	IREB2	+
chr15	78729516	78731517	IREB2	+
chr15	78729762	78731763	IREB2	+
chr15	78798904	78800905	HYKK	+
[truncated: 3,399 more rows]
