# Supplementary material for: JMJD6 is a tumorigenic factor and therapeutic target in neuroblastoma
Source: Nat Commun. 2019 Jul 25;10:3319. doi: 10.1038/s41467-019-11132-w (PMC6658504; doi:10.1038/s41467-019-11132-w)
Supplement: Supplementary file 7 — Supplementary Data 4 [file 41467_2019_11132_MOESM7_ESM.xls]

## Sheet: binding at enhancers
Supplementary Data 4. Typical enhancer regions bound by JMJD6, by N-Myc or by both JMJD6
and N-Myc. Supplementary Data 4 is composed of 3 sub-data, 4a-c.
Supplementary Data 4a. Typical enhancer regions bound by both JMJD6 and N-Myc. ChIP-Seq
experiments were performed in triplicates with anti-JMJD6 or anti-N-Myc antibody in CHP134
cells. Genome-wide JMJD6 and N-Myc binding peaks were identified at genome assembly
GRCh37 (hg19), and compared between triplicate JMJD6 antibody ChIP-Seq data and triplicate
N-Myc antibody ChIP-Seq data. Only peaks with false discovery rate q-value < 0.05 were retained
for analysis, and only typical enhancer regions overlapping with peaks in all three replicates of
N-Myc and JMJD6 antibody ChIP-Seq were listed.
Chr	Position_A	Position_B	Two nearest genes
chr10	103873215	103895051	PPRC1 (-8654), LDB1 (-3923)
chr10	111967774	111971366	MXI1 (+2207), SMNDC1 (+95139)
chr10	14879016	14881373	SUV39H2 (-40693), HSPA14 (+32)
chr11	107435397	107436844	CWF19L2 (-107551), ALKBH8 (+351)
chr11	129870728	129874038	NFRKB (-109479), PRDM10 (+347)
chr1	11967871	11970380	NPPB (-50138), KIAA2013 (+17354)
chr11	447775	451702	ANO9 (-7728), PTDSS2 (-541)
chr1	151318744	151320268	PI4KB (-19373), RFX5 (+221)
chr1	156022774	156025347	LAMTOR2 (-482), UBQLN4 (-476)
chr1	156736076	156739447	PRCC (+470), SH2D2A (+48878)
chr11	69454136	69459173	CCND1 (+800), ORAOV1 (+33460)
chr12	14409115	14413472	GRIN2B (-278241), ATF7IP (-107322)
chr12	49580620	49595728	TUBA1C (-70516), TUBA1A (-5067)
chr1	26314257	26325494	STMN1 (-86919), PAFAH2 (+4772)
chr12	6861507	6878810	MLF2 (-7438), PTMS (-5384)
chr12	6960652	6963162	TPI1 (-14376), USP5 (+615)
chr1	28558670	28586290	SESN2 (-13558), ATPIF1 (+9836)
chr13	41706511	41707741	KBTBD6 (-244), KBTBD7 (+61576)
chr13	45008922	45011941	SERP2 (+62454), TSC22D1 (+140269)
chr1	38412442	38413063	INPP5B (-30), SF3A3 (+43840)
chr13	98084390	98088099	RAP2A (-231), MBNL2 (+211636)
chr14	57474018	57477777	AP5M1 (-259729), OTX2 (-198711)
chr1	54303215	54304493	GLIS1 (-103977), NDC1 (+679)
chr15	65577862	65597043	PARP16 (-8243), IGDCC3 (+82925)
chr16	87978794	87986903	BANP (-20775), CA5A (-12727)
chr17	2238396	2252952	SGSM2 (+4868), MNT (+58738)
chr17	38136891	38139197	CSF3 (-33653), PSMD3 (+994)
chr17	41437264	41447592	ARL4D (-33899), TMEM106A (+78534)
chr17	43127915	43151251	NMT1 (+10605), PLCD3 (+70308)
chr17	47491860	47492886	NGFR (-80282), PHB (-131)
chr17	56736622	56770783	SEPT4 (-135524), TEX14 (+15681)
chr17	73774726	73782663	H3F3B (-2835), UNK (-2157)
chr17	73850672	73852995	UNC13D (-11036), WBP2 (+754)
chr17	75879961	75884106	TNRC6C (-119103), SEPT9 (+604542)
chr17	76835066	76837865	CYTH1 (-58090), USP36 (+503)
chr18	19179285	19193452	SNRPD1 (-5859), ESCO1 (-5672)
chr18	71814583	71816923	TIMM21 (+7), CYB5A (+143498)
chr19	1019922	1021988	TMEM259 (+162), GRIN3B (+20537)
chr19	19495656	19497378	SUGP1 (-64864), GATAD2A (-125)
chr19	36821926	36822600	ZNF565 (-116280), ZFP14 (+47838)
chr19	45908853	45910887	PPP1R13L (-263), ERCC1 (+16954)
chr19	47353674	47365667	ARHGAP35 (-62262), AP2S1 (-5422)
chr19	49121319	49142010	RPL18 (-8872), DBP (+9030)
chr19	50370895	50381161	PNKP (-5206), TBC1D17 (-4654)
chr19	5680115	5691208	RPL36 (+4469), LONP1 (+34639)
chr19	58891452	58921052	ENSG00000269855 (-1205), RPS5 (+7596)
chr2	15011550	15014292	NBAS (+688533)
chr2	15157070	15158106	NBAS (+543866)
chr2	15996199	15996385	MYCN (-84394), DDX1 (+264990)
chr22	30986539	30988257	GAL3ST1 (-26278), PES1 (+529)
chr22	38053625	38058706	LGALS1 (-15449), PDXP (+1432)
chr22	41839978	41845442	TOB2 (+317), TEF (+64777)
chr2	86331842	86334700	ST3GAL5 (-217134), POLR1A (+7)
chr4	18011679	18024436	LCORL (+5425), NCAPG (+205533)
chr5	175962223	175971329	CDHR2 (-2736), RNF44 (-2355)
chr5	35359534	35371387	SPEF2 (-252485), PRLR (-134770)
chr5	71360191	71362557	MAP1B (-41687), CARTPT (+346384)
chr6	116571660	116576971	COL10A1 (-127253), TSPYL4 (+945)
chr7	75946610	75948735	HSPB1 (+15812), YWHAG (+40675)
chr8	110345116	110347306	ENY2 (-342), TRHR (+247361)
chr8	28746522	28749467	HMBOX1 (+74), KIF13B (+372595)
chr8	29742596	29745774	DUSP4 (-536000), TMEM66 (+196538)
chr8	40226618	40231955	C8orf4 (+218298), ZMAT4 (+526057)
chr9	35070926	35080510	VCP (-2472), FANCG (+4295)
chr9	92276798	92294590	GADD45G (+65766)
Supplementary Data 4b. Typical enhancer regions bound by JMJD6 protein. Anti-JMJD6 antibody
ChIP-Seq experiments were performed in triplicates in CHP134 cells. Genome-wide JMJD6
binding peaks were identified at genome assembly GRCh37 (hg19), and compared among triplicate
JMJD6 antibody ChIP-Seq data. Only peaks with false discovery rate q-value < 0.05 were retained
for analysis, and only typical enhancer regions overlapping with peaks in all three replicates of
JMJD6 antibody ChIP-Seq were listed.
Chr	Position_A	Position_B	Two nearest genes
chr10	103873215	103895051	PPRC1 (-8654), LDB1 (-3923)
chr10	104262103	104264288	ACTR1A (-728), SUFU (-548)
chr10	111967774	111971366	MXI1 (+2207), SMNDC1 (+95139)
chr10	14879016	14881373	SUV39H2 (-40693), HSPA14 (+32)
chr11	107435397	107436844	CWF19L2 (-107551), ALKBH8 (+351)
chr11	129870728	129874038	NFRKB (-109479), PRDM10 (+347)
chr1	11967871	11970380	NPPB (-50138), KIAA2013 (+17354)
chr11	447775	451702	ANO9 (-7728), PTDSS2 (-541)
chr1	151318744	151320268	PI4KB (-19373), RFX5 (+221)
chr1	156022774	156025347	LAMTOR2 (-482), UBQLN4 (-476)
chr1	156736076	156739447	PRCC (+470), SH2D2A (+48878)
chr11	62491884	62496875	BSCL2 (-17334), HNRNPUL2 (+441)
chr11	69454136	69459173	CCND1 (+800), ORAOV1 (+33460)
chr11	71791872	71792607	NUMA1 (-507), LAMTOR1 (+22193)
chr1	210547517	210547902	HHAT (+45460), KCNH1 (+759605)
chr12	14409115	14413472	GRIN2B (-278241), ATF7IP (-107322)
chr1	249119552	249133334	OR14I1 (-280814), ZNF672 (-6036)
chr12	49580620	49595728	TUBA1C (-70516), TUBA1A (-5067)
chr1	26314257	26325494	STMN1 (-86919), PAFAH2 (+4772)
chr12	6861507	6878810	MLF2 (-7438), PTMS (-5384)
chr12	6960652	6963162	TPI1 (-14376), USP5 (+615)
chr1	28558670	28586290	SESN2 (-13558), ATPIF1 (+9836)
chr13	41706511	41707741	KBTBD6 (-244), KBTBD7 (+61576)
chr13	45008922	45011941	SERP2 (+62454), TSC22D1 (+140269)
chr1	38412442	38413063	INPP5B (-30), SF3A3 (+43840)
chr13	98084390	98088099	RAP2A (-231), MBNL2 (+211636)
chr14	57474018	57477777	AP5M1 (-259729), OTX2 (-198711)
chr1	46049266	46051648	NASP (+725), GPBP1L1 (+101845)
chr14	75724851	75727854	TMED10 (-83019), FOS (-19124)
chr1	51887107	51887770	TTC39A (-76651), EPS15 (+97561)
chr1	54303215	54304493	GLIS1 (-103977), NDC1 (+679)
chr15	65577862	65597043	PARP16 (-8243), IGDCC3 (+82925)
chr16	67839892	67841354	TSNAXIP1 (-404), RANBP10 (-68)
chr16	87978794	87986903	BANP (-20775), CA5A (-12727)
chr17	2238396	2252952	SGSM2 (+4868), MNT (+58738)
chr17	27275848	27280204	DHRS13 (-47937), PHF12 (+763)
chr17	38136891	38139197	CSF3 (-33653), PSMD3 (+994)
chr17	41437264	41447592	ARL4D (-33899), TMEM106A (+78534)
chr17	43127915	43151251	NMT1 (+10605), PLCD3 (+70308)
chr17	47491860	47492886	NGFR (-80282), PHB (-131)
chr17	56736622	56770783	SEPT4 (-135524), TEX14 (+15681)
chr17	64825611	64826682	CACNG5 (-5088), PRKCA (+527203)
chr17	73774726	73782663	H3F3B (-2835), UNK (-2157)
chr17	73850672	73852995	UNC13D (-11036), WBP2 (+754)
chr17	75879961	75884106	TNRC6C (-119103), SEPT9 (+604542)
chr17	76835066	76837865	CYTH1 (-58090), USP36 (+503)
chr18	19179285	19193452	SNRPD1 (-5859), ESCO1 (-5672)
chr18	71814583	71816923	TIMM21 (+7), CYB5A (+143498)
chr19	1019922	1021988	TMEM259 (+162), GRIN3B (+20537)
chr19	19495656	19497378	SUGP1 (-64864), GATAD2A (-125)
chr19	21688398	21688860	ZNF429 (+263), ZNF100 (+261801)
chr19	36821926	36822600	ZNF565 (-116280), ZFP14 (+47838)
chr19	41282634	41285147	RAB4B (-230), MIA (+2609)
chr19	45908853	45910887	PPP1R13L (-263), ERCC1 (+16954)
chr19	47353674	47365667	ARHGAP35 (-62262), AP2S1 (-5422)
chr19	4791547	4791899	DPP9 (-67848), FEM1A (-5)
chr19	49121319	49142010	RPL18 (-8872), DBP (+9030)
chr19	50370895	50381161	PNKP (-5206), TBC1D17 (-4654)
chr19	5680115	5691208	RPL36 (+4469), LONP1 (+34639)
chr19	58891452	58921052	ENSG00000269855 (-1205), RPS5 (+7596)
chr2	100496831	100497240	REV1 (-390539), AFF3 (+225009)
chr21	38806767	38809223	DYRK1A (+15393), KCNJ6 (+480754)
chr21	39226809	39243042	KCNJ6 (+53823), DYRK1A (+442324)
chr2	15011550	15014292	NBAS (+688533)
chr2	15157070	15158106	NBAS (+543866)
chr2	15996199	15996385	MYCN (-84394), DDX1 (+264990)
chr2	218298538	218300343	TNP1 (-574654), TNS1 (+509410)
chr22	30986539	30988257	GAL3ST1 (-26278), PES1 (+529)
chr22	38053625	38058706	LGALS1 (-15449), PDXP (+1432)
chr22	41839978	41845442	TOB2 (+317), TEF (+64777)
chr22	43010035	43011319	POLDIP3 (+291), SERHL2 (+60752)
chr2	86331842	86334700	ST3GAL5 (-217134), POLR1A (+7)
chr3	25704661	25707501	TOP2B (-91), NGLY1 (+118961)
chr4	166299441	166321791	TLL1 (-483794), CPE (+10522)
chr4	18011679	18024436	LCORL (+5425), NCAPG (+205533)
chr5	118603907	118604224	TNFAIP8 (-85943)
chr5	175962223	175971329	CDHR2 (-2736), RNF44 (-2355)
chr5	35359534	35371387	SPEF2 (-252485), PRLR (-134770)
chr5	71360191	71362557	MAP1B (-41687), CARTPT (+346384)
chr5	88013987	88025587	TMEM161B (-455122), MEF2C (+180112)
chr6	116571660	116576971	COL10A1 (-127253), TSPYL4 (+945)
chr6	116600182	116602029	DSE (-90415), TSPYL1 (-40)
chr6	26402511	26402708	BTN3A3 (-38090), BTN3A1 (+145)
chr6	26457694	26458583	BTN2A1 (-14), BTN3A3 (+17439)
chr6	42945920	42953056	PPP2R5D (-2749), PEX6 (-2530)
chr7	148679952	148684652	EZH2 (-100932), PDIA4 (+43431)
chr7	75946610	75948735	HSPB1 (+15812), YWHAG (+40675)
chr8	110345116	110347306	ENY2 (-342), TRHR (+247361)
chr8	28746522	28749467	HMBOX1 (+74), KIF13B (+372595)
chr8	29742596	29745774	DUSP4 (-536000), TMEM66 (+196538)
chr8	40226618	40231955	C8orf4 (+218298), ZMAT4 (+526057)
chr8	67578708	67580700	VCPIP1 (-252), C8orf44-SGK3 (-147)
chr8	80107172	80108462	STMN2 (-415570), IL7 (-390059)
chr9	35070926	35080510	VCP (-2472), FANCG (+4295)
chr9	92276798	92294590	GADD45G (+65766)
chrX	153597091	153608392	FLNA (+252), TKTL1 (+78718)
Supplementary Data 4c. Typical enhancer regions bound by N-Myc protein. Anti-N-Myc antibody
ChIP-Seq experiments were performed in triplicates in CHP134 cells. Genome-wide N-Myc
binding peaks were identified at genome assembly GRCh37 (hg19), and compared among triplicate
N-Myc antibody ChIP-Seq data. Only peaks with false discovery rate q-value < 0.05 were retained
for analysis, and only typical enhancer regions overlapping with peaks in all three replicates of
N-Myc antibody ChIP-Seq were listed.
Chr	Position_A	Position_B	Two nearest genes
chr10	101944827	101946559	CPN1 (-104059), ERLIN1 (+2398)
chr10	102746598	102760133	LZTS2 (-5867), C10orf2 (+5583)
chr10	103244915	103247314	POLL (+101912), BTRC (+132295)
chr10	1033215	1035519	GTPBP4 (+29), IDI2 (+37432)
chr10	103542403	103543463	FGF8 (-7217), NPM3 (+237)
chr10	103575346	103591417	MGEA5 (-5207), KCNIP2 (+19943)
chr10	103661555	103664923	KCNIP2 (-59914), C10orf76 (+152711)
chr10	103815271	103816382	KCNIP2 (-212502), C10orf76 (+123)
chr10	103873215	103895051	PPRC1 (-8654), LDB1 (-3923)
chr10	103911369	103913420	ELOVL3 (-73690), NOLC1 (+462)
chr10	104173098	104192546	FBXL15 (+3251), CUEDC2 (+9596)
chr10	104401398	104406123	TRIM8 (-492), SUFU (+140017)
chr10	104473144	104475211	SFXN2 (-119), ARL3 (-14)
chr10	105041235	105042236	INA (+4816), PCGF6 (+69155)
chr10	105155663	105157021	USMG5 (-562), PDCD11 (-63)
chr10	106488813	106489315	SORCS3 (+88205)
chr10	108781430	108794054	SORCS1 (+136542)
chr10	109673874	109679548	SORCS1 (-752427)
chr10	111967774	111971366	MXI1 (+2207), SMNDC1 (+95139)
chr10	112326244	112328871	RBM20 (-76597), SMC3 (+109)
chr10	112369658	112370067	RBM20 (-34292), SMC3 (+42414)
chr10	115613952	115615363	ADRB1 (-189148), DCLRE1A (-799)
chr10	118480385	118482656	HSPA12A (+20564), PNLIPRP1 (+131040)
chr10	119262243	119263700	PDZD8 (-127994), EMX2 (-38983)
chr10	119867159	119868426	RAB11FIP2 (-61679), PRLHR (+487367)
chr10	12236338	12239419	CDC123 (-86), SEC61A2 (+66181)
chr10	123899802	123908825	PLEKHA1 (-229898), TACC2 (+155605)
chr10	12392164	12392495	CAMK1D (+849), CCDC3 (+651367)
chr10	124767282	124767707	IKZF5 (+838), PSTK (+27939)
chr10	130338332	130340128	MGMT (-926218), MKI67 (-414581)
chr10	131662015	131671043	EBF3 (+95576), MGMT (+401081)
chr10	131908174	131909212	EBF3 (-146588), GLRX3 (-25970)
chr10	13388197	13391593	PHYH (-47794), SEPHS1 (+402)
chr10	134201026	134212199	INPP5A (-144711), STK32C (-85169)
chr10	13714241	13716219	PRPF18 (+86303), FRMD4A (+657653)
chr10	13800157	13802040	PRPF18 (+172172), FRMD4A (+571784)
chr10	13876894	13877080	PRPF18 (+248060), FRMD4A (+495896)
chr10	13889980	13891238	PRPF18 (+261682), FRMD4A (+482274)
chr10	14214944	14227449	FRMD4A (+151686), PRPF18 (+592270)
chr10	14792580	14794695	FRMD4A (-420755), CDNF (+86433)
chr10	14879016	14881373	SUV39H2 (-40693), HSPA14 (+32)
chr10	15000882	15003332	OLAH (-83855), MEIG1 (+669)
chr10	15138888	15140434	RPP38 (+280), NMT2 (+71031)
chr10	15427152	15430377	FAM171A1 (-15707), ITGA8 (+333359)
chr10	16221488	16226294	FAM188A (-321372), PTER (-255092)
chr10	16858698	16860381	RSU1 (-158), CUBN (+312290)
chr10	17241279	17244178	CUBN (-70899), TRDMT1 (+952)
chr10	18401775	18416889	CACNB2 (-20274), SLC39A12 (+168564)
chr10	18916084	18916812	NSUN6 (+24103), CACNB2 (+486842)
chr10	18938589	18949767	ARL5B (-4156), NSUN6 (-3627)
chr10	20255405	20256862	PLXDC2 (+150966), NEBL (+930397)
chr10	20743144	20747374	NEBL (+441272), PLXDC2 (+640091)
chr10	21784865	21786127	NEBL (-598965), SKIDA1 (+29115)
chr10	21936877	21939713	MLLT10 (+115023), DNAJC1 (+354359)
chr10	22016556	22016965	MLLT10 (+193489), DNAJC1 (+275893)
chr10	22292804	22293369	COMMD3 (-311816), DNAJC1 (-433)
chr10	23697004	23698232	OTUD1 (-30580), PTF1A (+216362)
chr10	24498073	24498561	KIAA1217 (+224), ARHGAP21 (+514280)
chr10	24631926	24635138	KIAA1217 (+135439), ARHGAP21 (+379065)
chr10	25002282	25013507	ARHGAP21 (+4702), KIAA1217 (+509802)
chr10	25147242	25148824	ARHGAP21 (-135436), PRTFDC1 (+93500)
chr10	25304142	25306853	ENKUR (-413), THNSL1 (-89)
chr10	27528981	27532584	ACBD5 (-1039), PTCHD3 (+172514)
chr10	30582842	30584620	KIAA1462 (-235278), MTPAP (+54517)
chr10	30636272	30638225	KIAA1462 (-288796), MTPAP (+999)
chr10	31410946	31425101	ZEB1 (-190077), ZNF438 (-97158)
chr10	31607209	31612138	ZEB1 (+1573), ARHGAP12 (+608061)
chr10	3168362	3170200	PITRM1 (+45722), PFKP (+59569)
chr10	31890626	31893739	ZEB1 (+284082), ARHGAP12 (+325552)
chr10	31938079	31940071	ARHGAP12 (+278660), ZEB1 (+330974)
chr10	32634495	32636998	KIF5B (-290388), EPC1 (+366)
chr10	33245004	33248886	ITGB1 (-123), NRP1 (+378245)
chr10	33469031	33470356	ITGB1 (-222872), NRP1 (+155496)
chr10	34830051	34830268	PARD3 (+274089)
chr10	34855949	34866560	PARD3 (+242994)
chr10	35559957	35563340	CCNY (-64153), CREM (+145261)
chr10	35744618	35746172	GJD4 (-148943), CCNY (+119593)
chr10	38146105	38147562	ZNF248 (-296), ZNF25 (+118727)
chr10	3825232	3828959	PITRM1 (-612093), KLF6 (+371)
chr10	42971044	42972582	ZNF33B (+162179)
chr10	43133266	43134369	ZNF33B (+174)
chr10	43277569	43279066	RET (-294157), BMS1 (+69)
chr10	43890869	43904277	ZNF487 (-35001), HNRNPF (-5294)
chr10	44435087	44436399	ZNF32 (-291591), CXCL12 (+444754)
chr10	45495775	45497600	C10orf25 (-352), OR13A1 (+314368)
chr10	50568221	50568674	C10orf128 (-172044), DRGX (+31459)
chr10	50821678	50848532	CHAT (+13022), OGDHL (+135264)
chr10	54380973	54382358	MBL2 (+149794), DKK1 (+307610)
chr10	5453035	5460120	NET1 (+2064), CALML5 (+84955)
chr10	5726017	5735411	ASB13 (-22173), GDI2 (+124798)
chr10	58776151	58776703	ZWINT (-655391)
chr10	593424	594039	DIP2C (+141874), ZMYND11 (+413308)
chr10	60026698	60030189	IPMK (-750), CISD1 (-374)
chr10	60145157	60146136	BICC1 (-127253), TFAM (+865)
chr10	60935006	60940475	PHYHIPL (+1391), SLC16A9 (+532096)
chr10	61120268	61123343	PHYHIPL (+185456), SLC16A9 (+348031)
chr10	61366004	61366280	SLC16A9 (+103695), PHYHIPL (+429792)
chr10	61665048	61667127	SLC16A9 (-196251), CCDC6 (+326)
chr10	62280585	62286887	CDK1 (-254476), ANK3 (-134248)
chr10	62537431	62539391	CDK1 (+199), RHOBTB1 (+165594)
chr10	62701816	62705361	RHOBTB1 (+416), CDK1 (+165377)
chr10	64879007	64894224	EGR2 (-310501), NRBF2 (-6434)
chr10	65025760	65029912	NRBF2 (+134786), JMJD1C (+197805)
chr10	65417353	65431040	REEP3 (+143074)
chr10	65461813	65476721	REEP3 (+188144)
chr10	660586	669000	DIP2C (+70813), ZMYND11 (+484369)
chr10	66641401	66642512	NONE
chr10	69595455	69609899	CTNNA3 (-146750), SIRT1 (-41750)
chr10	69834742	69834979	HERC4 (+179), SIRT1 (+190434)
chr10	70087345	70094169	ATOH7 (-98886), HNRNPH3 (-1075)
chr10	70359324	70361699	CCAR1 (-120459), TET1 (+40099)
chr10	70479977	70482333	STOX1 (-106143), CCAR1 (+184)
chr10	70659957	70662221	DDX21 (-54795), DDX50 (+55)
chr10	70714990	70717512	KIAA1279 (-32236), DDX21 (+367)
chr10	70938734	70941191	SUPV3L1 (-25), VPS26A (+56695)
chr10	71637690	71637896	H2AFY2 (-174759), COL13A1 (+76105)
chr10	71905679	71907202	TYSND1 (-99), SAR1A (+16346)
chr10	71991984	71994519	PPA1 (-69), NPFFR1 (+50188)
chr10	72140579	72142852	NPFFR1 (-98276), EIF4EBP2 (-22419)
chr10	72237043	72239335	NODAL (-36766), PALD1 (-388)
chr10	72439211	72439464	ADAMTS14 (+6779), TBATA (+105819)
chr10	72992332	73001814	SLC29A3 (-81942), UNC5B (+24746)
chr10	73020730	73026964	SLC29A3 (-55168), UNC5B (+51520)
chr10	73594467	73621260	PSAP (+3262), CDH23 (+52336)
chr10	74018880	74035905	ASCC1 (-51360), DDIT4 (-6285)
chr10	74078649	74095821	DNAJB12 (+27672), DDIT4 (+53557)
chr10	74113295	74115397	DNAJB12 (+561), DDIT4 (+80668)
chr10	7450672	7453376	SFMBT2 (-721), ITIH5 (+256910)
chr10	7474782	7476497	SFMBT2 (-24337), ITIH5 (+233294)
chr10	75005928	75013333	DNAJC9 (-1011), MRPS16 (+2820)
chr10	75385763	75386579	USP54 (-763), MYOZ1 (+15344)
chr10	75407318	75408090	MYOZ1 (-6189), SYNPO2L (+8126)
chr10	75489934	75505212	AGAP5 (-40019), SEC24C (-6576)
chr10	75909817	75912095	AP3M1 (-135), ADK (-31)
chr10	75935147	75937442	KAT6B (-650088), ADK (+25308)
chr10	76584755	76598631	KAT6B (+5310), DUPD1 (+226579)
chr10	76969394	76972241	VDAC2 (+212), COMTD1 (+24951)
chr10	77268468	77268831	C10orf11 (-273869), ZNF503 (-106986)
chr10	78155690	78156013	C10orf11 (+613333)
chr10	79090864	79093360	KCNMA1 (+305288)
chr10	79788572	79795014	POLR3A (-2490), RPS24 (-1725)
chr10	80052304	80062926	ZMIZ1 (-771177), RPS24 (+264097)
chr10	80561987	80565593	ZMIZ1 (-265002), RPS24 (+770272)
chr10	80691476	80692443	ZMIZ1 (-136832), RPS24 (+898442)
chr10	80732397	80734687	ZMIZ1 (-95250), RPS24 (+940024)
chr10	80798111	80799585	ZMIZ1 (-29944)
chr10	80987881	81004578	PPIF (-111004), ZMIZ1 (+167438)
chr10	81033945	81035632	PPIF (-72445), ZMIZ1 (+205997)
chr10	8216400	8223577	GATA3 (+123333)
chr10	8374129	8374872	GATA3 (+277845)
chr10	90039530	90048242	KLLN (-420692), RNLS (+299084)
chr10	90803121	90804212	ACTA2 (-52520), CH25H (+163404)
chr10	95461138	95463095	FRA10AC1 (+212), PDE6C (+89772)
chr10	99160220	99161069	FRAT2 (-66187), RRP12 (+455)
chr10	99419100	99419776	PI4K2A (+18995), AVPI1 (+27642)
chr1	100598774	100599317	TRMT13 (+327), DBT (+116344)
chr1	100828756	100829520	GPR88 (-174555), CDC14A (+11091)
chr1	101490403	101492516	S1PR1 (-210984), DPH5 (-132)
chr1	10269410	10272744	PGD (-188060), KIF1B (+214)
chr1	10459051	10460389	APITD1-CORT (-30439), PGD (+583)
chr1	10484627	10491197	APITD1-CORT (-2247), PGD (+28775)
chr1	10531628	10535618	PEX14 (-1321), DFFA (-1040)
chr1	10731273	10739467	CASZ1 (+121335), PEX14 (+200426)
chr1	107599372	107601206	NTNG1 (-83153), PRMT6 (+988)
chr1	107881907	107886306	NTNG1 (+200665), VAV3 (+623659)
chr1	109233756	109236991	FNDC7 (-19905), PRPF38B (+429)
chr1	109632607	109643940	KIAA1324 (-18349), TMEM167B (+4917)
chr1	110026601	110027776	CYB561D1 (-9547), SYPL2 (+17939)
chr11	100463562	100464899	ARHGAP42 (-94176)
chr11	100508076	100508574	ARHGAP42 (-50082)
chr1	11006315	11006738	CASZ1 (-149822), TARDBP (-66172)
chr11	101052897	101053946	PGR (-52167), TRPC6 (+401237)
chr1	110161704	110164448	GNAT2 (-7397), AMPD2 (-200)
chr11	102960982	102963238	MMP13 (-135647), DCUN1D5 (+834)
chr11	103405673	103409251	DDI1 (-499846), DYNC2H1 (+427158)
chr1	110527284	110528728	STRIP1 (-49232), AHCYL1 (+698)
chr11	105480905	105485535	GRIA4 (+2420), MSANTD4 (+409734)
chr11	105694126	105696529	MSANTD4 (+197626), GRIA4 (+214528)
chr1	110576846	110578104	STRIP1 (+237), ALX3 (+35847)
chr11	105946210	105950042	MSANTD4 (-55172), AASDHPPT (-90)
chr11	106889387	106889855	GUCY1A2 (-450), CWF19L2 (+438949)
chr11	107435397	107436844	CWF19L2 (-107551), ALKBH8 (+351)
chr11	107799320	107800896	CUL5 (-79351), RAB39A (+879)
chr11	107818844	107829569	CUL5 (-55252), RAB39A (+24978)
chr11	107879219	107880831	ACAT1 (-112218), CUL5 (+566)
chr11	107992517	107993217	ACAT1 (+624), NPAT (+100502)
chr11	108092055	108095539	ATM (+238), KDELC2 (+275362)
chr11	108148190	108150433	ATM (+55753), KDELC2 (+219847)
chr11	10828616	10832099	EIF4G2 (-838), ZBED5 (+49262)
chr11	108535174	108536677	C11orf87 (-756920), DDX10 (+174)
chr1	110879646	110883399	RBM15 (+395), SLC16A4 (+52181)
chr11	109643059	109644297	ZC3H12C (-320409), C11orf87 (+350832)
chr11	109998776	110004660	ZC3H12C (+37631), RDX (+165719)
chr1	111080308	111081398	KCNA10 (-19056), KCNA2 (+69198)
chr11	111631272	111632405	PPP2R1B (+5267), SIK2 (+158724)
chr11	111652809	111664231	PPP2R1B (-21414), ALG9 (+83068)
chr11	111748922	111750805	ALG9 (-8276), FDXACB1 (+40)
chr11	111826862	111829370	DLAT (-67422), DIXDC1 (+20189)
chr11	111895274	111897097	SDHD (-61311), DLAT (+648)
chr11	111944486	111958570	SDHD (-5969), DLAT (+55990)
chr11	112741032	112752717	C11orf34 (-615292), NCAM1 (-85283)
chr11	113845925	113846487	ZBTB16 (-84109), HTR3A (+409)
chr11	115187648	115189347	CADM1 (+186635), NXPE2 (+639390)
chr11	115374473	115375877	CADM1 (-42)
chr11	115614466	115617799	CADM1 (-241000)
chr11	117014254	117016271	SIDT2 (-34186), PAFAH1B2 (+280)
chr11	117399189	117399623	CEP164 (+200835), DSCAML1 (+268570)
chr11	118304653	118309069	KMT2A (-344), ATP5L (+34992)
chr11	118400813	118402370	TMEM25 (-332), KMT2A (+94387)
chr11	118436336	118444411	IFT46 (-3624), ARCN1 (-2794)
chr11	118536705	118538266	TREH (+12895), PHLDB1 (+60331)
chr11	118795546	118799852	UPK2 (-29327), BCL9L (-16086)
chr11	118861457	118869742	TRAPPC4 (-23542), FOXR1 (+23183)
chr11	118887576	118890108	TRAPPC4 (-300), FOXR1 (+46425)
chr11	118926841	118939185	VPS11 (-5480), HYOU1 (-5165)
chr11	118954971	118977900	C2CD2L (-11657), H2AFX (-259)
chr11	118991036	118992944	DPAGT1 (-12949), HINFP (-307)
chr11	119234336	119253286	C1QTNF5 (-26428), USP2 (+8625)
chr11	119292991	119303838	THY1 (-3577), PVRL1 (+301379)
chr11	119382119	119384210	THY1 (-88327), PVRL1 (+216629)
chr11	119572699	119581712	THY1 (-282368), PVRL1 (+22588)
chr11	119597814	119599257	THY1 (-303698), PVRL1 (+1258)
chr1	111990654	111993395	C1orf162 (-24389), WDR77 (-27)
chr11	120894122	120895802	TECTA (-76920), TBCEL (+132)
chr11	121592243	121593910	SORL1 (+270165), BLID (+393846)
chr1	11217314	11219179	EXOSC10 (-58309), ANGPTL7 (-31151)
chr11	122931413	122935515	HSPA8 (-421), CLMP (+132525)
chr11	123007534	123016552	HSPA8 (-79000), CLMP (+53946)
chr11	123221470	123223729	GRAMD1B (-173930), CLMP (-156611)
chr11	12338483	12352932	PARVA (-53024), MICALCL (+37261)
chr11	123431488	123431868	GRAMD1B (+35148), SCN3B (+93634)
chr11	123572980	123573239	SCN3B (-47798), ZNF202 (+39268)
chr11	124823417	124824564	HEPACAM (-17683), CCDC15 (-26)
chr11	125240074	125246913	FEZ1 (+122712), PKNOX2 (+208892)
chr11	125495604	125497628	CHEK1 (+380), ACRV1 (+54402)
chr11	125972518	125986236	CDON (-46190), RPUSD4 (+102210)
chr11	126080511	126082468	CDON (-148303), RPUSD4 (+97)
chr11	126224579	126230301	ST3GAL4 (-48237), DCPS (+53793)
chr11	126498217	126500004	ST3GAL4 (+223434), KIRREL3 (+371544)
chr11	126652068	126652507	KIRREL3 (+218367), ST3GAL4 (+376611)
chr11	12696925	12702937	TEAD1 (-66657), PARVA (+301199)
chr11	126975193	126977458	KIRREL3 (-105671)
chr11	128048701	128058846	ETS1 (+403663)
chr11	12820669	12837275	ARNTL (-470373), TEAD1 (+62384)
chr11	1283339	1283909	MUC5B (+39328), TOLLIP (+47228)
chr11	12866801	12868537	ARNTL (-431676), TEAD1 (+101081)
chr11	129137331	129150198	BARX2 (-102070), ARHGAP32 (-81672)
chr11	129870728	129874038	NFRKB (-109479), PRDM10 (+347)
chr11	131310754	131312352	SNX19 (-525149), NTM (-469803)
chr1	11321609	11334306	MTOR (-5394), UBIAD1 (-5305)
chr11	132699379	132700528	OPCML (+113612), NTM (+918598)
chr11	134093073	134094407	NCAPD3 (+145), JAM3 (+154920)
chr1	113497075	113500832	LRIG2 (-116877), SLC16A1 (-269)
chr11	13689049	13691558	FAR1 (+87), RRAS2 (+690426)
chr1	11399296	11422408	PTCHD2 (-128443), UBIAD1 (+77589)
chr1	114353425	114355855	PHTF1 (-52542), RSBN1 (+458)
chr1	114446495	114448263	BCL2L15 (-17210), AP4B1 (+241)
chr11	14540599	14542547	COPB1 (-20175), ENSG00000256206 (+317)
chr1	114694855	114696209	SYT6 (+940), OLFML3 (+173467)
chr1	11473062	11474313	PTCHD2 (-65607), UBIAD1 (+140425)
chr1	115298100	115301663	CSDE1 (-7071), SIKE1 (+23424)
chr1	116368764	116384641	CASQ2 (-65301), NHLH2 (+9835)
chr11	16759149	16761894	C11orf58 (+574), PLEKHA7 (+275437)
chr11	16917991	16920145	PLEKHA7 (+116891), C11orf58 (+159120)
chr11	17097363	17100694	PLEKHA7 (-63070), RPS13 (+305)
chr11	17228553	17231177	NUCB2 (-68447), PIK3C2A (-38577)
chr1	117229273	117233543	CD2 (-65599), IGSF3 (-21094)
chr1	117275927	117277386	IGSF3 (-66343), CD2 (-20350)
chr1	117663751	117664803	TRIM45 (+73), TTF2 (+61352)
chr1	11791511	11797385	AGTRAP (-1764), DRAXIN (+42662)
chr1	118321915	118327455	GDAP2 (+147568), MAN1A2 (+414614)
chr11	18342818	18344834	GTF2H1 (-317), HPS5 (-105)
chr11	18415303	18418386	LDHA (-968), GTF2H1 (+72702)
chr1	118472421	118473384	WDR3 (+512), SPAG17 (+254943)
chr1	11863936	11866974	MTHFR (-2153), CLCN6 (-813)
chr11	18654234	18656885	UEVLD (-45330), SPTY2D1 (+480)
chr11	18741709	18743722	TMEM86A (+22378), PTPN5 (+70673)
chr11	19367621	19375520	NAV2 (-363572), E2F8 (-108404)
chr11	19562802	19562996	E2F8 (-299732), NAV2 (-172244)
chr1	11967871	11970380	NPPB (-50138), KIAA2013 (+17354)
chr1	119682366	119684110	TBX15 (-151059), WARS2 (+56)
chr1	11984998	11994566	PLOD1 (-5028), KIAA2013 (-3302)
chr1	120254660	120256096	PHGDH (+868), HMGCS2 (+56139)
chr11	20473595	20481377	SLC6A5 (-143460), PRMT3 (+68410)
chr11	20509272	20510089	SLC6A5 (-111265), PRMT3 (+100605)
chr11	206486	209424	RIC8A (-575), BET1L (-527)
chr11	2211733	2212113	TH (-18888), ASCL2 (+80259)
chr11	22369048	22373335	SLC17A6 (+11549), FANCF (+276195)
chr11	22452923	22455404	SLC17A6 (+94521), FANCF (+193223)
chr11	22645571	22648244	FANCF (+479), SLC17A6 (+287265)
chr11	22723651	22726054	GAS2 (+36692), SVIP (+126558)
chr11	22754499	22755732	GAS2 (+66955), SVIP (+96295)
chr11	22849084	22851178	SVIP (+1280), GAS2 (+161970)
chr11	23610795	23614383	LUZP2 (-906135), SVIP (-761178)
chr1	1239821	1242876	ACAP3 (+2049), SCNN1D (+25533)
chr11	2420581	2423060	TRPM5 (+22454), CD81 (+23297)
chr11	24318637	24320368	LUZP2 (-199221)
chr11	24893127	24894911	LUZP2 (+375295)
chr11	26091190	26096280	ANO3 (-259236)
chr11	26419030	26423006	ANO3 (+68047), MUC15 (+167757)
chr11	26721594	26723243	MUC15 (-133644), SLC5A12 (+21152)
chr11	27237100	27239857	BBOX1 (+175970), LGR4 (+255814)
chr11	27675376	27676619	LIN7C (-147678), BDNF (+46602)
chr11	2913138	2914309	SLC22A18 (-9926), CDKN1C (-6613)
chr11	29372351	29376825	KCNA4 (+663982)
chr11	29509075	29509441	KCNA4 (+529312)
chr11	3011658	3014667	PHLDA2 (-62478), NAP1L4 (+444)
chr11	30343868	30345647	ARL14EP (+160), MPPED2 (+257285)
chr11	30404632	30409324	ARL14EP (+62380), MPPED2 (+195065)
chr11	3077550	3079292	NAP1L4 (-64814), CARS (+246)
chr11	32913328	32917509	DEPDC7 (-121991), PRRG4 (+63930)
chr11	33060535	33067273	TCP11L1 (+2941), CSTF3 (+119107)
chr11	33181387	33183806	CSTF3 (+414), TCP11L1 (+121634)
chr11	33427392	33427889	KIAA1549L (-136180), HIPK3 (+148508)
chr11	3399027	3401178	MRGPRE (-146487), ZNF195 (+294)
chr11	34071867	34076493	NAT10 (-52969), CAPRIN1 (+950)
chr11	34126268	34128373	NAT10 (+172), ABTB2 (+252234)
chr11	34446208	34461173	ABTB2 (-74136), CAT (-6781)
chr11	35243515	35246992	CD44 (+84526), SLC1A2 (+195542)
chr11	35441167	35442018	SLC1A2 (-797), PAMR1 (+105578)
chr11	35639379	35642826	TRIM44 (-43250), FJX1 (+1368)
chr11	36274353	36276094	PRR5L (-122331), LDLRAD3 (+309596)
chr11	36310563	36310930	PRR5L (-86808), LDLRAD3 (+345119)
chr11	3663878	3664169	ART1 (-2337), ART5 (-539)
chr11	3817535	3819780	CHRNA10 (-126044), NUP98 (+364)
chr11	42922148	42923727	API5 (-410601)
chr11	43285842	43291813	API5 (-44711)
chr11	43941401	43966187	ACCSL (-115737), ALKBH3 (+51405)
chr11	44191928	44193865	EXT2 (+75150), ALX4 (+138819)
chr1	144533333	144534243	NBPF9 (-277960), PPIAL4B (-169542)
chr11	44601812	44602846	TSPAN18 (-183647), CD82 (+15188)
chr11	44753267	44765699	TSPAN18 (-26493), CD82 (+172342)
chr11	447775	451702	ANO9 (-7728), PTDSS2 (-541)
chr11	44889234	44900381	TP53I11 (+76903), TSPAN18 (+108832)
chr11	44914999	44915725	TP53I11 (+56349), TSPAN18 (+129386)
chr11	45069985	45071927	TP53I11 (-99245), PRDM11 (-97938)
chr11	45301285	45302959	SYT13 (+5748), PRDM11 (+133228)
chr1	145381942	145382696	HFE2 (-30959), NOTCH2NL (+157720)
chr1	145437855	145439230	TXNIP (+74), POLR3GL (+31844)
chr1	145472571	145477982	LIX1L (-1808), ANKRD34A (+4769)
chr1	145506601	145516305	PEX11B (-4799), RBM8A (+3855)
chr1	145610059	145611022	NUDT17 (-21102), POLR3C (+343)
chr1	14571819	14572948	KAZN (-352816), PRDM2 (+541034)
chr1	14589275	14593028	KAZN (-334048), PRDM2 (+559802)
chr11	46402422	46404012	MDK (+911), CHRM4 (+4890)
chr11	46638332	46639582	ATG13 (-193), HARBI1 (-180)
chr11	47269700	47271165	ACP2 (+24), DDB2 (+33940)
chr11	47446687	47449076	PSMC3 (+106), SLC39A13 (+17702)
chr11	47508230	47510834	RAPSN (-38802), CELF1 (+36008)
chr11	47572931	47601421	NDUFS3 (-13386), PTPMT1 (+23)
chr11	47787575	47790493	FNBP4 (-181), NUP160 (+80985)
chr11	47868681	47870385	FNBP4 (-80680), NUP160 (+486)
chr1	149215762	149225368	PPIAL4C (-332438), NBPF16 (+481122)
chr1	149815034	149821889	HIST2H2AA4 (-4181), HIST2H2AA3 (-3984)
chr1	149855778	149872162	HIST2H2AB (-4504), SV2A (+25464)
chr1	150038246	150040848	PLEKHO1 (-82623), VPS45 (+178)
chr1	150240483	150267418	APH1A (-12552), MRPS21 (-12389)
chr1	150293149	150295390	RPRD2 (-42917), PRPF3 (+345)
chr1	150335377	150338611	RPRD2 (-193), PRPF3 (+43069)
chr1	150488300	150488587	ADAMTSL4 (-33454), ECM1 (+7892)
chr1	150897540	150900107	SETDB1 (+9), CERS2 (+48616)
chr1	151020308	151043560	MLLT11 (+1700), CDC42SE1 (+10867)
chr1	151137912	151139150	SCNM1 (+13), TMOD4 (+9961)
chr1	151161709	151171815	PIP5K1A (-4289), VPS72 (-4128)
chr1	151226888	151228234	ZNF687 (-27227), PSMD4 (+382)
chr1	151318744	151320268	PI4KB (-19373), RFX5 (+221)
chr1	151681853	151690316	CELF3 (+3205), SNX27 (+101527)
chr1	153642182	153643645	ILF2 (+610), SNAPIN (+11784)
chr1	153699951	153701255	SLC27A3 (-47165), INTS3 (+60)
chr1	153852973	153855316	GATAD2B (+41306), SLC27A3 (+106377)
chr1	153931343	153964412	JTB (+2286), CREB3L4 (+7499)
chr1	154143183	154155500	NUP210L (-21750), TPM3 (+15345)
chr1	154191491	154195909	HAX1 (-51287), UBAP2L (+375)
chr1	154297646	154302991	IL6R (-77350), ATP8B2 (+43)
chr1	154580251	154581203	ADAR (-45), KCNN3 (+262029)
chr1	154599490	154601207	ADAR (-19667), KCNN3 (+242407)
chr1	154933218	154956893	CKS1B (-2119), SHC1 (-1833)
chr1	154972341	154989884	ZBTB7B (+5818), DCST2 (+25123)
chr1	155144476	155148443	TRIM46 (+17), MUC1 (+16246)
chr1	155163209	155180083	MUC1 (-8940), THBS3 (+6042)
chr1	155196057	155198335	GBA (+17265), MTX1 (+18706)
chr1	155213035	155242908	FAM189B (-2794), SCAMP3 (+4078)
chr1	155531965	155533957	MSTO1 (-47055), ASH1L (-638)
chr1	155565414	155579772	ASH1L (-40270), MSTO1 (-7423)
chr1	155657890	155660534	DAP3 (+363), GON4L (+169979)
chr1	156022774	156025347	LAMTOR2 (-482), UBQLN4 (-476)
chr1	156050547	156053269	LMNA (-32590), MEX3A (-119)
chr1	156251363	156253362	PAQR6 (-34520), SMG5 (+253)
chr1	156306508	156308556	TSACC (+427), CCT3 (+724)
chr1	156426170	156427708	C1orf61 (-27755), MEF2D (+43681)
chr1	156458295	156475143	C1orf61 (-67535), MEF2D (+3901)
chr1	156561069	156571913	GPATCH4 (+4771), APOA1BP (+4937)
chr1	156697492	156723301	MRPL24 (+483), RRNAD1 (+12130)
chr1	156736076	156739447	PRCC (+470), SH2D2A (+48878)
chr1	156822089	156833284	SH2D2A (-41047), INSRR (+1123)
chr11	57090344	57107234	TNKS1BP1 (-9118), SSRP1 (+4562)
chr11	57249633	57251097	RTN4RL2 (+22343), SLC43A1 (+32894)
chr11	57425310	57436935	ZDHHC5 (-4245), CLP1 (+6493)
chr11	57478875	57481666	C11orf31 (-28773), TMX2 (+192)
chr11	57508307	57510133	CTNND1 (-20049), C11orf31 (+176)
chr11	58344740	58348812	CNTF (-43370), ZFP91-CNTF (+131)
chr1	15850235	15854222	CASP9 (-1439), DNAJC16 (-1079)
chr1	160330492	160345829	VANGL2 (-32215), NHLH1 (+1304)
chr11	60609541	60611459	CCDC86 (+956), PTGDR2 (+12944)
chr11	60672271	60693488	TMEM132A (-9073), TMEM109 (+1534)
chr1	161086886	161088511	PVRL4 (-28310), NIT1 (-192)
chr11	61099312	61101710	VWCE (-37615), DAK (-171)
chr1	161123006	161148453	PPOX (-475), USP21 (+6476)
chr11	61128808	61131382	TMEM216 (-29064), CYB561A3 (-340)
chr1	161195723	161196718	TOMM40L (+428), NR1I3 (+11779)
chr11	61263128	61265083	PPP1R32 (+15514), SYT7 (+84192)
chr1	161283658	161286842	FCGR2A (-189970), SDHC (+1203)
chr11	61341807	61342920	SYT7 (+5934), PPP1R32 (+93772)
chr11	61500608	61501006	MYRF (-19314), DAGLA (+52902)
chr11	61558907	61561416	FEN1 (+53), FADS1 (+24472)
chr11	61581632	61598123	FADS2 (-5355), FADS1 (-5244)
chr1	161719550	161720507	ATF6 (-16055), DUSP12 (+469)
chr1	161735140	161736734	ATF6 (-147), DUSP12 (+16377)
chr11	61890519	61892120	FTH1 (-156188), INCENP (-125)
chr11	62148849	62150838	SCGB1A1 (-36663), ASRGL1 (+44924)
chr11	62339380	62342468	AHNAK (-26617), EEF1G (+521)
chr11	62358093	62390290	ROM1 (-6021), MTA2 (-4880)
chr11	62413020	62446768	INTS5 (-9120), METTL12 (-2887)
chr11	62473016	62478061	GNG3 (+409), BSCL2 (+1507)
chr1	162851023	162852709	RGS4 (-186699), HSD17B7 (+91330)
chr1	162947337	162949345	RGS4 (-90224), HSD17B7 (+187805)
chr1	163083990	163104360	RGS4 (+55610), RGS5 (+78518)
chr1	163290801	163292697	NUF2 (+5)
chr11	63682499	63689006	NAA40 (-20715), RCOR2 (-1437)
chr11	63828498	63828795	FLRT1 (-42013), OTUB1 (+74762)
chr11	63886935	63900382	FLRT1 (+22999), MACROD1 (+39874)
chr11	63948621	63955054	MACROD1 (-18305), STIP1 (-1749)
chr11	64007793	64018767	PPP1R14B (+1133), FKBP2 (+4060)
chr11	64036486	64051992	GPR137 (-7572), PLCB3 (+25220)
chr11	64073323	64086972	TRMT112 (+5408), ESRRA (+6449)
chr1	164658372	164660243	PBX1 (+130436), LMX1A (+666644)
chr11	64850391	64864210	VPS51 (-6330), ZFPL1 (+5594)
chr11	64879390	64902596	FAU (-1048), SYVN1 (+11011)
chr1	16493599	16494077	EPHA2 (-11256), ARHGEF19 (+45266)
chr11	65082764	65083146	CDC42EP2 (-1736), POLA2 (+53722)
chr11	65149204	65153942	FRMD8 (-2497), SLC25A45 (-1431)
chr11	65186032	65194893	SCYL1 (-102085), FRMD8 (+36393)
chr1	165204279	165205928	LMX1A (+120848), PBX1 (+676232)
chr1	16532619	16543850	EPHA2 (-55653), ARHGEF19 (+869)
chr11	65328412	65339634	LTBP3 (-8324), SSSCA1 (-3878)
chr11	65479161	65487943	KAT5 (+4047), RNASEH2C (+4866)
chr1	165599777	165600830	MGST3 (+206), ALDH9A1 (+67796)
chr11	65600379	65602260	SNX32 (+208), CFL1 (+25566)
chr11	65728578	65730264	BANF1 (-40129), SART1 (+261)
chr1	165797391	165799080	UCK2 (+1468)
chr1	166025879	166033231	POGK (-779771), UCK2 (+232787)
chr11	66035237	66058367	CNIH2 (+1132), YIF1A (+9839)
chr11	66079366	66086083	CD248 (+1790), TMEM151A (+23384)
chr1	166089033	166107137	POGK (-711241), UCK2 (+301317)
chr1	166121716	166137040	POGK (-679948), UCK2 (+332610)
chr11	66138393	66138886	B3GNT1 (-23477), SLC29A2 (+651)
chr11	6624192	6634119	ILK (+4110), TAF10 (+4742)
chr1	166271846	166272450	POGK (-537178), UCK2 (+475380)
chr11	66405246	66407082	RBM4 (-242), RBM14-RBM4 (+22067)
chr11	66726322	66726643	SYT12 (-47766), PC (-636)
chr11	6675884	6677582	TPP1 (-36041), DCHS1 (+352)
chr1	166807949	166808513	POGK (-1095)
chr1	16693096	16694392	RSG1 (-130087), SPATA21 (+70175)
chr11	67007420	67009291	ADRBK1 (-25525), KDM2A (+121198)
chr11	6703017	6705197	DCHS1 (-27022), MRPL17 (+525)
chr1	167188811	167192023	POU2F1 (+351), CD247 (+297358)
chr11	67572331	67572558	ALDH3B2 (-130343), UNC93B1 (+199148)
chr1	16767239	16768118	NECAP2 (+448), NBPF1 (+172303)
chr1	167683731	167684402	MPZL1 (-7120), RCSD1 (+84737)
chr1	167905445	167905925	MPC2 (-407), DCAF6 (-371)
chr11	68038023	68040641	SUV420H1 (-58450), C11orf24 (+98)
chr11	68080887	68081278	PPP6R3 (-147155), LRP5 (+1006)
chr11	68163481	68164092	PPP6R3 (-64451), LRP5 (+83710)
chr1	168194400	168195127	SFT2D2 (-482), TIPRL (+46593)
chr1	16825948	16826552	NECAP2 (+59019), NBPF1 (+113732)
chr1	16841246	16841524	NECAP2 (+74154), NBPF1 (+98597)
chr1	168579635	168584348	XCL1 (+36281), DPT (+116510)
chr11	68657661	68671951	CPT1A (-55422), MRPL21 (+6482)
chr11	69235455	69237107	CCND1 (-219574), TPCN2 (+419916)
chr1	169336475	169337660	NME7 (+137), ATP1B1 (+262133)
chr11	69454136	69459173	CCND1 (+800), ORAOV1 (+33460)
chr1	169454329	169456018	CCDC181 (-25267), SLC19A2 (+67)
chr11	69489293	69490130	ORAOV1 (+403), CCND1 (+33857)
chr11	70243799	70244374	CTTN (-560), PPFIA1 (+127281)
chr11	70447507	70455635	CTTN (+206924), SHANK2 (+406801)
chr11	70472183	70480835	CTTN (+231862), SHANK2 (+381863)
chr11	70842144	70843578	SHANK2 (+15511), CTTN (+598214)
chr11	71104374	71113349	SHANK2 (-250490), DHCR7 (+50619)
chr11	71159734	71161347	NADSYN1 (-3614), DHCR7 (-1060)
chr1	171454012	171456458	PRRC2C (+540), MYOC (+166576)
chr11	71638578	71653449	IL18BP (-64095), RNF121 (+6267)
chr11	71713086	71713588	LRTOMT (-78045), IL18BP (+3228)
chr1	171738006	171751922	VAMP4 (-33577), METTL13 (-5878)
chr11	71813249	71825171	LAMTOR1 (-4777), ANAPC15 (+4616)
chr11	72052592	72082134	PHOX2A (-112143), CLPB (+78329)
chr11	72121227	72125162	PHOX2A (-167975), CLPB (+22497)
chr11	72144747	72145593	PHOX2A (-189950), CLPB (+522)
chr11	72384912	72385494	CLPB (-239511), PDE2A (+294)
chr1	172412503	172413182	PIGC (+383), DNM3 (+602222)
chr1	173398820	173399844	TNFSF4 (-222880), PRDX6 (-47073)
chr11	73470159	73475875	MRPL48 (-25344), RAB6A (-835)
chr11	73489483	73500305	RAB6A (-22712), MRPL48 (-3467)
chr11	73586138	73589127	PAAF1 (-381), MRPL48 (+89272)
chr11	73692580	73695567	UCP2 (+278), DNAJB13 (+32710)
chr1	173792700	173795724	ZBTB37 (-43281), DARS2 (+571)
chr1	17379351	17381167	ATP13A2 (-41992), SDHB (+406)
chr1	173833720	173837132	ZBTB37 (-2067), DARS2 (+41785)
chr11	73880968	73883082	UCP3 (-161545), C2CD3 (+39)
chr11	74108623	74110370	P4HA3 (-86795), PGM2L1 (+21)
chr11	74659568	74661545	NEU3 (-38622), SPCS2 (+265)
chr1	174760286	174771224	CACYBP (-203114), GPR52 (+348543)
chr1	174967465	174970844	CACYBP (+286), MRPS14 (+23406)
chr1	174991351	174993096	MRPS14 (+337), CACYBP (+23355)
chr11	75061605	75062346	ARRB1 (+773), TPBGL (+110026)
chr11	75110410	75118268	RPS3 (+3765), GDPD5 (+122609)
chr11	75479193	75479673	DGAT2 (-344), MOGAT2 (+50569)
chr11	75945611	75946484	WNT11 (-28472), PRKRIR (+145938)
chr1	176163694	176176711	TNR (-457297), RFWD2 (+6426)
chr11	76315622	76316324	LRRC32 (+65071), C11orf30 (+157990)
chr11	76492834	76495791	LRRC32 (-113269), TSKU (-8483)
chr1	177000615	177004291	ASTN1 (+131373), PAPPA2 (+570146)
chr11	77347644	77349413	CLNS1A (+321), AQP11 (+47849)
chr11	77529864	77532017	CLNS1A (-182091), RSF1 (+1122)
chr11	776157	811570	CEND1 (-3741), SLC25A22 (+2497)
chr1	17763421	17767116	RCC2 (+951), PADI4 (+130577)
chr11	77705111	77706630	INTS4 (-147), KCTD14 (+28469)
chr11	77849994	77851355	NDUFC2 (-59410), ALG8 (+31)
chr11	78285060	78286419	GAB2 (-156888), NARS2 (+169)
chr1	17865330	17868157	ACTL8 (-215064), ARHGEF10L (+414)
chr1	1789419	1792799	NADK (-81200), GNB1 (+31386)
chr1	179334560	179335149	SOAT1 (+71918), NPHS2 (+210213)
chr1	179846521	179852634	TOR1AIP2 (-2644), TOR1AIP1 (-1869)
chr1	179923112	179925026	QSOX1 (-199900), CEP350 (+196)
chr1	180470875	180472262	ACBD6 (+520), LHX4 (+272148)
chr11	80494160	80495380	NONE
chr1	180768576	180772193	XPR1 (+169245), STX6 (+221662)
chr1	180892523	180902700	STX6 (+94435), XPR1 (+296472)
chr11	8102081	8108919	TUB (+45320), RIC3 (+85036)
chr1	181057920	181075551	CACNA1E (-386145), MR1 (+63597)
chr1	18170105	18172151	IGSF21 (-263112), ACTL8 (+89320)
chr1	18187650	18189196	IGSF21 (-245817), ACTL8 (+106615)
chr11	82611039	82612199	C11orf82 (-1150), PRCP (-147)
chr1	182667898	182669364	NPL (-92763), RGS8 (-26582)
chr11	82780801	82784868	RAB30 (+73), C11orf82 (+170066)
chr1	182807917	182810807	LAMC1 (-183233), DHX9 (+858)
chr11	82868185	82870102	ANKRD42 (-36407), PCF11 (+1114)
chr11	82997110	82997939	CCDC90B (-75)
chr11	83114117	83116388	CCDC90B (-117803)
chr11	832419	891723	TSPAN4 (+17625), CHID1 (+42852)
chr1	183384818	183388052	NMNAT2 (+1302), LAMC2 (+231012)
chr1	183438763	183442585	NMNAT2 (-52937), SMG7 (-964)
chr1	185284212	185287374	TRMT1L (-159680), IVNS1ABP (+668)
chr11	85339733	85340781	TMEM126A (-18775), TMEM126B (+628)
chr1	185393481	185395598	HMCN1 (-309143), IVNS1ABP (-108079)
chr11	85420282	85422432	CCDC89 (-24037), SYTL2 (+16154)
chr1	18551092	18552484	KLHDC7A (-255636), IGSF21 (+117548)
chr1	186343045	186346338	C1orf27 (-309), TPR (-235)
chr11	86380405	86384042	ME3 (+1454), C11orf73 (+368959)
chr1	187743885	187756955	PLA2G4A (+952335)
chr1	187839117	187842078	NONE
chr1	187880210	187884477	NONE
chr11	88068778	88071340	RAB38 (-161424), CTSC (+896)
chr1	188108191	188143921	NONE
chr11	8986027	8986907	TMEM9B (-147), NRIP3 (+39129)
chr11	89867424	89869300	NAALAD2 (+665), CHORDC1 (+88170)
chr11	89953375	89957388	CHORDC1 (+1150), NAALAD2 (+87685)
chr1	190546482	190548990	FAM5C (-100977)
chr11	90797644	90800862	CHORDC1 (-842721)
chr1	191683490	191684993	RGS18 (-443345)
chr1	19228608	19229946	ALDH4A1 (-2), IFFO2 (+53903)
chr1	192311238	192313756	RGS1 (-232360), RGS21 (+26375)
chr1	192457163	192460211	RGS1 (-86170), RGS21 (+172565)
chr11	924842	927507	AP2A2 (+294), MUC6 (+110531)
chr1	192598101	192599599	RGS13 (-6425), RGS1 (+53993)
chr1	192733378	192736889	RGS2 (-43037), RGS13 (+129859)
chr1	193026590	193030738	TROVE2 (-500), UCHL5 (-38)
chr1	193074699	193075116	GLRX2 (+336), TROVE2 (+45744)
chr11	93470246	93475421	C11orf54 (-1923), KIAA1731 (+78029)
chr11	9405801	9408064	ZNF143 (-75579), IPO7 (+764)
chr11	94226101	94227748	ANKRD49 (+130), MRE11A (+149)
chr1	194307023	194311233	NONE
chr11	94500747	94503325	AMOTL1 (+499), CWC15 (+204740)
chr11	9481023	9483887	ZNF143 (-57), IPO7 (+76286)
chr1	19535296	19537554	IFFO2 (-253245), UBR4 (+345)
chr11	95521584	95529756	CEP57 (+2045), MTMR2 (+131789)
chr1	19577195	19579872	EMC1 (-488), AKR7A3 (+37210)
chr11	95975981	95976929	MTMR2 (-318996), MAML2 (+99889)
chr1	196576028	196579531	CFH (-43228), KCNT2 (-281)
chr1	197115582	197116495	ASPM (-215), ZBTB41 (+53633)
chr1	19731165	19734291	CAPZB (+79251), PQLC2 (+93906)
chr1	19758874	19760972	CAPZB (+52056), PQLC2 (+121101)
chr1	19775657	19784262	CAPZB (+32019), PQLC2 (+141138)
chr11	9779413	9781750	SWAP70 (+94958), SBF2 (+535172)
chr1	198898574	198907285	PTPRC (+294760)
chr1	19922362	19924533	CAPZB (-111469), MINOS1-NBL1 (-25)
chr11	995902	996782	MUC6 (+40364), AP2A2 (+70461)
chr1	200579362	200589854	ZNF281 (-205424), KIF14 (+5254)
chr1	200637869	200640978	CAMSAP2 (-69262), DDX59 (-327)
chr1	201893814	201896913	LMOD1 (+20351), SHISA4 (+37528)
chr1	20205062	20209949	RNF186 (-65735), OTUD3 (-1500)
chr1	202137455	202138041	LGR6 (-25281), PTPN7 (-7039)
chr1	202309608	202318597	PPP1R12B (-3724), UBE2T (-2995)
chr1	202975898	202977325	PPFIA4 (-43699), TMEM183A (+98)
chr1	203020605	203022343	PPFIA4 (+1163), MYOG (+33690)
chr1	203054079	203056747	ADORA1 (-40780), MYOG (-249)
chr1	203220439	203236465	BTG2 (-46212), CHIT1 (-29653)
chr1	203249879	203275802	CHIT1 (-64042), BTG2 (-11823)
chr1	203764261	203766087	ZBED6 (-263), LAX1 (+30870)
chr1	203830701	203832246	SOX13 (-211258), SNRPE (+731)
chr1	204266272	204270176	GOLT1A (-85004), PLEKHA6 (+60820)
chr1	204317493	204329979	GOLT1A (-140516), PLEKHA6 (+5308)
chr1	204376864	204382630	PLEKHA6 (-50703), PPP1R15B (+1172)
chr1	204411969	204417779	PPP1R15B (-33955), PIK3C2B (+44678)
chr1	204461982	204486609	PIK3C2B (-14744), MDM4 (-11215)
chr1	205090041	205091994	TMEM81 (-37373), RBBP5 (+125)
chr1	205313401	205323724	NUAK2 (-27680), LEMD1 (+72619)
chr1	205385043	205385967	NUAK2 (-94622), LEMD1 (+5677)
chr1	205599479	205601640	ELK4 (+530), MFSD4 (+62455)
chr1	206619074	206621017	IKBKE (-23745), SRGAP2 (+103846)
chr1	20768378	20776694	CAMK2N1 (+40177), VWA5B1 (+155124)
chr1	208520171	208523801	PLXNA2 (-104321)
chr1	209275998	209280127	PLXNA2 (-860398), CAMK1G (-478999)
chr1	209320370	209333151	PLXNA2 (-909096), CAMK1G (-430301)
chr1	209628791	209630128	CAMK1G (-127602)
chr1	210000844	210001768	IRF6 (-21917), DIEXF (-46)
chr1	210023402	210027733	SYT14 (-85970), DIEXF (+24216)
chr12	101673559	101674862	UTP20 (+324), ARL1 (+127387)
chr1	21023294	21023809	DDOST (-35552), KIF17 (+20958)
chr1	21036662	21038728	DDOST (-49695), KIF17 (+6815)
chr12	103727095	103728994	STAB2 (-253006), ASCL1 (+376581)
chr1	210423788	210425467	HHAT (-77622), SYT14 (+313090)
chr12	104322575	104325597	NT5DC3 (-89111), HSP90B1 (-26)
chr12	104349590	104361204	C12orf73 (-4355), TDG (-4185)
chr12	104530237	104532688	NFYB (+604), HCFC2 (+73228)
chr12	104680004	104684107	EID3 (-15461), TXNRD1 (+72499)
chr12	105476473	105478063	SLC41A2 (-154835), ALDH1L2 (+1087)
chr12	1058423	1064038	ERC1 (-39173), RAD52 (-2343)
chr1	210640177	210642302	HHAT (+138990), KCNH1 (+666075)
chr12	106750910	106752684	RFX4 (-243118), POLR3B (+361)
chr12	107420508	107422556	MTERFD3 (-40628), CRY1 (+66075)
chr12	107486217	107488284	MTERFD3 (-106347), CRY1 (+356)
chr1	210757964	210758860	HHAT (+256162), KCNH1 (+548903)
chr12	10765301	10766579	MAGOHB (+282), ENSG00000180574 (+107739)
chr1	210791011	210792340	HHAT (+289426), KCNH1 (+515639)
chr12	108078271	108080974	PWP1 (+114), PRDM4 (+75314)
chr12	108569310	108569569	WSCD2 (+43912), CMKLR1 (+163654)
chr12	108779346	108788048	FICD (-125265), CMKLR1 (-50603)
chr12	108925525	108926457	FICD (+17029), SART3 (+29174)
chr12	109084419	109096533	SELPLG (-64622), CORO1C (+34896)
chr12	109123015	109125791	SELPLG (-98549), CORO1C (+969)
chr12	109195052	109203558	CORO1C (-73933), SSH1 (+52061)
chr12	109457261	109458808	SVOP (-85596), USP30 (-32356)
chr12	109530127	109536866	ALKBH2 (-2233), UNG (-1882)
chr12	109728576	109730445	FOXN4 (+17514), ACACB (+175111)
chr12	109856635	109858288	KCTD10 (+57887), MYO1H (+71754)
chr12	110010573	110011330	MVK (-665), UBE3B (+95505)
chr12	110455941	110463667	ANKRD13A (+22476), C12orf76 (+45696)
chr12	110562187	110563210	ATP2A2 (-156787), IFT81 (+517)
chr12	110703881	110722086	ATP2A2 (-6502), IFT81 (+150802)
chr12	110840393	110842263	ANAPC7 (+207), ATP2A2 (+121842)
chr12	110887374	110888157	ANAPC7 (-46231), ARPC3 (+446)
chr12	110905142	110907964	GPN3 (-27), VPS29 (+33351)
chr12	111179310	111181385	HVCN1 (-53834), PPP1CC (+396)
chr12	112276140	112281533	MAPKAPK5 (-1593), ALDH2 (+74111)
chr12	112449921	112455358	ERP29 (+1520), NAA25 (+94186)
chr12	112545091	112546816	NAA25 (+872), ERP29 (+94834)
chr12	112846406	112857933	RPL6 (-4770), PTPN11 (-4548)
chr12	113659449	113672142	TPCN1 (+6531), SLC24A6 (+107039)
chr12	114121572	114122519	LHX5 (-212169), RBM19 (+282065)
chr1	211430955	211434818	TRAF5 (-67292), RCOR3 (+112)
chr12	114624007	114624441	RBM19 (-220113), TBX5 (+222023)
chr12	115119023	115123692	TBX5 (-275111), TBX3 (+37)
chr12	116560900	116561949	MED13L (+153718)
chr12	117527205	117540841	TESC (+3251), FBXW8 (+185262)
chr12	11825150	11826637	BCL2L14 (-397979), ETV6 (+23106)
chr1	211848386	211849513	SLC30A1 (-96866), NEK2 (+10)
chr12	119211991	119212720	SRRM4 (-206944), SUDS3 (+398171)
chr12	119417506	119423393	HSPB8 (-195997), SRRM4 (+1150)
chr12	119443385	119448909	HSPB8 (-170300), SRRM4 (+26847)
chr12	119725752	119727626	TMEM233 (-304575), HSPB8 (+110242)
chr1	212001662	212006356	NEK2 (-155049), LPGAT1 (+105)
chr12	120105774	120106713	PRKAB1 (+686), CIT (+208851)
chr12	120378405	120378768	CIT (-63492), CCDC64 (-49086)
chr12	120631582	120640223	GCN1L1 (-3390), RPLP0 (+2999)
chr12	120754331	120756375	PLA2G1B (+10239), SIRT4 (+15229)
chr12	120798219	120807893	PLA2G1B (-37464), MSI1 (+3927)
chr12	120875230	120884943	TRIAP1 (+4128), COX6A1 (+4194)
chr12	121123759	121124729	MLEC (-428), CABP1 (+45889)
chr12	121789536	121790218	CAMKK2 (-53766), ANAPC5 (+388)
chr12	121974346	121975010	KDM2B (+44211), RNF34 (+136756)
chr1	212207832	212210777	PPP2R5A (-249574), DTL (+386)
chr12	122124527	122129766	TMEM120B (-23554), ORAI1 (+62692)
chr12	122149701	122152532	TMEM120B (+416), RHOF (+81051)
chr12	122235583	122243580	RHOF (-7414), SETD1B (-3056)
chr12	122326019	122326988	HPD (-29739), PSMD9 (-133)
chr12	122460833	122462481	MLXIP (-54971), BCL7A (+4329)
chr12	122501832	122517632	MLXIP (-6896), BCL7A (+52404)
chr12	122709694	122713560	DIABLO (+454), B3GNT4 (+23537)
chr12	122750348	122751464	DIABLO (-38825), ENSG00000256861 (+64)
chr12	122983145	122986420	CLIP1 (-119742), ZCCHC8 (+735)
chr12	123009160	123013130	ZCCHC8 (-25627), KNTC1 (-650)
chr12	123319028	123319549	HIP1R (-684), CCDC62 (+60415)
chr12	123356099	123357315	VPS37B (+24284), HIP1R (+36734)
chr12	123450326	123464894	VPS37B (-76619), OGFOD2 (-1517)
chr12	123716615	123718901	C12orf65 (+295), CDK2AP1 (+38929)
chr12	123752087	123757173	CDK2AP1 (+2057), C12orf65 (+37167)
chr12	123848071	123850600	SETD8 (-18984), SBNO1 (-14348)
chr12	123942380	123947068	SNRNP35 (+654), RILPL1 (+73541)
chr12	124116872	124119464	EIF2B1 (+145), DDX55 (+31522)
chr12	12419026	12420837	LRP6 (-186), MANSC1 (+83543)
chr12	124872631	124881611	NCOR2 (+102677), ZNF664 (+419451)
chr12	124895713	124913864	NCOR2 (+75009), ZNF664 (+447119)
chr12	124991372	125036268	NCOR2 (-34022), SCARB1 (+334573)
chr12	125049504	125054628	NCOR2 (-72268), SCARB1 (+296327)
chr12	12509610	12512046	MANSC1 (-7353), DUSP16 (+204489)
chr12	125117003	125121531	NCOR2 (-139469), SCARB1 (+229126)
chr12	125226992	125251589	NCOR2 (-259493), SCARB1 (+109102)
chr12	125398253	125407032	UBC (-2749), DHX37 (+71024)
chr12	125422823	125425162	UBC (-24099), DHX37 (+49674)
chr12	125472926	125477967	BRI3BP (-2799), DHX37 (-1780)
chr12	125643650	125647364	TMEM132B (-165655), AACS (+95582)
chr12	126458191	126469252	TMEM132B (+652560)
chr1	212731897	212741195	ATF3 (-45466), NENF (+130317)
chr12	128206849	128208743	TMEM132C (-544152)
chr12	129166992	129168223	SLC15A4 (+140920), TMEM132C (+415660)
chr12	12939430	12940886	DDX47 (-26122), APOLD1 (+61293)
chr1	212964399	212966141	FLVCR1 (-66327), TATDN3 (+100)
chr1	213030633	213034871	VASH2 (-91225), FLVCR1 (+1155)
chr12	131060238	131062995	RIMBP2 (-59207), STX2 (+262122)
chr12	131198160	131201472	RIMBP2 (-197406), STX2 (+123923)
chr12	131316212	131324443	RIMBP2 (-317918), STX2 (+3411)
chr1	213187889	213189793	RPS6KC1 (-35756), VASH2 (+64864)
chr12	132413758	132415662	EP400 (-19798), PUS1 (+942)
chr12	132568384	132569993	DDX51 (+59691), EP400 (+134681)
chr12	132834748	132846119	GALNT9 (-149861), MUC8 (+210292)
chr12	133137307	133137882	MUC8 (-86869), P2RX2 (-57808)
chr12	133306278	133312135	PGAM5 (+21802), ANKLE2 (+29267)
chr12	133656803	133657762	ZNF140 (+859), ZNF891 (+49776)
chr1	213691355	213694351	PROX1 (-468433), RPS6KC1 (+468256)
chr12	1390463	1393820	ERC1 (+291738), FBXL14 (+311189)
chr1	214175531	214178017	SMYD2 (-277802), PROX1 (+15488)
chr12	14409115	14413472	GRIN2B (-278241), ATF7IP (-107322)
chr1	214453455	214455823	SMYD2 (+63), PTPN14 (+269927)
chr1	214776001	214778082	KCNK2 (-479537), CENPF (+504)
chr1	21500972	21504057	HP1BP3 (-389334), EIF4G3 (+828)
chr12	15692836	15704887	PTPRO (+223531), EPS8 (+243648)
chr1	215739595	215743878	KCTD3 (+1002), USH2A (+855001)
chr1	215888539	215888929	KCTD3 (+147999), USH2A (+708004)
chr12	16063576	16065551	DERA (+458), SLC15A5 (+366055)
chr1	21630949	21645889	NBPF3 (-128212), ECE1 (-21437)
chr1	216312969	216315574	USH2A (+282466), KCTD3 (+573537)
chr1	216354492	216360705	USH2A (+239139), KCTD3 (+616864)
chr1	216690615	216707758	USH2A (-102449), ESRRG (+197608)
chr1	21671152	21673039	NBPF3 (-94535), ECE1 (-55114)
chr1	216988203	216989841	ESRRG (-92227), GPATCH2 (+815402)
chr12	17034790	17035083	LMO3 (-274853)
chr1	217262567	217264408	ESRRG (-366693), GPATCH2 (+540936)
chr12	1799013	1801064	ADIPOR2 (-154), WNT5B (+61676)
chr1	218089643	218091293	RRP15 (-368161), SPATA17 (+285802)
chr1	218253270	218255124	RRP15 (-204432), SPATA17 (+449531)
chr1	218458148	218459485	TGFB2 (-60760), RRP15 (+188)
chr12	1877258	1879989	LRTM2 (-50809), ADIPOR2 (+78431)
chr1	219011159	219013449	LYPLAL1 (-334882), TGFB2 (+492727)
chr1	219301143	219314521	LYPLAL1 (-39354), TGFB2 (+788255)
chr1	219700809	219702477	LYPLAL1 (+354457), SLC30A10 (+400301)
chr1	219829800	219835080	SLC30A10 (+269504), LYPLAL1 (+485254)
chr1	219963424	219967670	SLC30A10 (+136397), LYPLAL1 (+618361)
chr1	220218909	220220463	SLC30A10 (-117742), EPRS (+314)
chr1	220825581	220837791	C1orf115 (-31501), MARK1 (+129787)
chr12	2113013	2114200	CACNA2D4 (-85605), DCP1B (+70)
chr12	21590181	21591676	PYROXD1 (+318), RECQL (+63598)
chr12	21808492	21810809	GYS2 (-51870), LDHB (+1077)
chr12	21926695	21927425	LDHB (-116332), KCNJ8 (+695)
chr12	22462482	22467677	ST8SIA1 (+22568), CMAS (+265972)
chr12	22486788	22489066	ST8SIA1 (-279), C2CD5 (+209553)
chr12	22696240	22697911	ST8SIA1 (-209428), C2CD5 (+404)
chr1	222789546	222790973	TAF1A (-27040), MIA3 (-1168)
chr12	23251829	23252111	ETNK1 (+473961), SOX5 (+850667)
chr12	23714227	23724921	SOX5 (+383063), ETNK1 (+941565)
chr1	224370227	224373223	DEGS1 (+852), NVL (+146364)
chr1	224687873	224692148	CNIH3 (-113984), WDR26 (-68010)
chr12	25097478	25102930	LRMP (-105242), BCAT1 (-44195)
chr1	225650138	225651391	LBR (-34246), ENAH (+190079)
chr1	225766557	225769514	LBR (-151517), ENAH (+72808)
chr1	225838696	225841960	LBR (-223809), ENAH (+516)
chr1	225965404	225967508	EPHX1 (-46599), SRP9 (+925)
chr1	226248598	226252428	LEFTY2 (-121324), H3F3A (-1165)
chr12	26266458	26267983	BHLHE41 (+10839), RASSF8 (+155230)
chr1	226297030	226310599	H3F3A (+52137), ACBD3 (+70616)
chr12	26676211	26677574	ITPR2 (+309238), SSPN (+328464)
chr12	26750799	26754048	ITPR2 (+233707), SSPN (+403995)
chr1	22676388	22678406	WNT4 (-207938), ZBTB40 (-100947)
chr12	26775234	26776369	ITPR2 (+210329), SSPN (+427373)
chr12	26862309	26869747	ITPR2 (+120103), SSPN (+517599)
chr1	226895616	226926905	ITPKB (+15603), C1orf95 (+174760)
chr12	26979961	26982841	ITPR2 (+4730), SSPN (+632972)
chr1	227126382	227128850	ADCK3 (+42379), CDC42BPA (+378559)
chr1	22755390	22755631	WNT4 (-286052), ZBTB40 (-22833)
chr12	27675944	27677847	PPFIBP1 (-243), SMCO2 (+57153)
chr1	22774765	22779462	WNT4 (-307655), ZBTB40 (-1230)
chr12	27931241	27933970	MANSC4 (-8397), KLHL42 (-347)
chr1	227976510	227982332	PRSS38 (-23973), SNAP47 (+56724)
chr12	28179738	28206502	CCDC91 (-150259), PTHLH (-68217)
chr12	281869	288910	SLC6A12 (+38299), IQSEC3 (+109459)
chr1	228269450	228272406	ARF1 (+77), C1orf35 (+20235)
chr1	228328703	228339197	GJC2 (-3603), GUK1 (+5959)
chr12	28492225	28498916	FAR2 (-881027), CCDC91 (+152192)
chr1	228771065	228785501	RHOU (-92541), RNF187 (+103521)
chr1	229046556	229049733	TMEM78 (-337238), RHOU (+177321)
chr12	2921195	2922995	FKBP4 (+17976), NRIP2 (+22095)
chr1	22938149	22944882	C1QA (-21483), EPHA8 (+51459)
chr12	29532587	29534700	ERGIC2 (+442), FAR2 (+157046)
chr1	229546184	229547791	CCSAP (-68253), ACTA1 (+22853)
chr1	230202090	230205662	GALNT2 (+920), PGBD5 (+309515)
chr1	230879429	230897055	CAPN9 (+5112), C1orf198 (+116157)
chr1	231004513	231005270	ARV1 (-109903), C1orf198 (-493)
chr12	31078641	31080950	CAPRIN2 (-172348), TSPAN11 (-96)
chr12	31270252	31272691	DDX11 (+44693), FAM60A (+207834)
chr12	31476195	31479130	FAM60A (+1643), DDX11 (+250884)
chr1	231663667	231665548	DISC1 (-97953), TSNAX (+209)
chr1	231762739	231776828	DISC1 (+7223), SIPA1L2 (+927520)
chr12	31803311	31805765	DENND5B (-60507), METTL20 (-8084)
chr12	31881024	31882804	H3F3C (+63261), METTL20 (+69292)
chr12	3213562	3223606	PRMT8 (-381818), TSPAN9 (+32041)
chr1	232171606	232173329	DISC1 (+409907), SIPA1L2 (+524836)
chr12	32381117	32387053	FGD4 (-271009), BICD1 (+123922)
chr12	32405235	32419244	FGD4 (-242854), BICD1 (+152077)
chr12	32654314	32657123	DNM1L (-176505), FGD4 (+625)
chr12	32907914	32909270	YARS2 (+244), DNM1L (+76368)
chr12	3309100	3334763	PRMT8 (-278470), TSPAN9 (+135389)
chr1	23345395	23348396	KDM1A (+910), LUZP1 (+157405)
chr1	233625696	233627646	KCNK1 (-123079), ENSG00000143674 (+163157)
chr1	234133853	234136105	COA6 (-374450), SLC35F3 (+94300)
chr1	234492237	234493520	COA6 (-16550), SLC35F3 (+452200)
chr1	234835207	234837645	IRF2BP2 (-91155), TOMM20 (+455825)
chr1	234905351	234908809	IRF2BP2 (-161809), TOMM20 (+385171)
chr1	235290359	235293167	IRF2BP2 (-546492), TOMM20 (+488)
chr1	235530219	235530576	TBCE (-277), GGPS1 (+38513)
chr1	235667966	235669270	B3GALNT2 (-837), GNG4 (+144675)
chr1	23668257	23671996	HTR1D (-148905), HNRNPR (+676)
chr1	236767029	236768401	HEATR1 (+89), LGALS8 (+86142)
chr1	237176623	237176833	RYR2 (-28777), MT1HL1 (-9010)
chr1	23851929	23858480	ASAP3 (-44534), E2F2 (+2507)
chr12	39106727	39108723	ALG10B (+397345), KIF21A (+729063)
chr12	39297477	39300557	KIF21A (+537771), ALG10B (+588637)
chr12	39456400	39472165	KIF21A (+372505), ALG10B (+753903)
chr12	39782340	39794780	KIF21A (+48228)
chr1	24017971	24020229	TCEB3 (-50545), RPL11 (+831)
chr1	24103813	24118566	LYPLA2 (-6270), TCEB3 (+41545)
chr1	241608359	241612186	RGS7 (-89743), FH (+72788)
chr1	241675948	241683839	RGS7 (-159364), FH (+3167)
chr12	41811421	41819879	PDZRN4 (+233400), GXYLT1 (+723031)
chr1	242011233	242013303	EXO1 (+786), MAP1LC3C (+150107)
chr1	242135725	242136546	MAP1LC3C (+26239), EXO1 (+124654)
chr1	24283830	24287914	PNRC2 (-430), CNR2 (-323)
chr1	24304744	24307737	SRSF10 (+568), PNRC2 (+19939)
chr1	243633638	243660507	SDCCAG8 (+227715), AKT3 (+366357)
chr1	243872547	243880124	AKT3 (+137094), SDCCAG8 (+456978)
chr1	244011825	244015061	ZBTB18 (-201142), AKT3 (-13)
chr12	44151354	44152348	ADAMTS20 (-206127), PUS7L (+710)
chr1	244613730	244616068	ADSS (+537), ZBTB18 (+400314)
chr12	44771159	44780084	NELL2 (+495258), TMEM117 (+545721)
chr1	244996524	245000390	COX20 (-167), DESI2 (+182220)
chr12	45269515	45270587	NELL2 (+829)
chr1	245473518	245474592	KIF26B (+155768)
chr12	46119092	46126739	ARID2 (-532), ANO6 (+513048)
chr1	246363367	246375137	SMYD3 (+301267)
chr12	46383985	46386637	SCAF11 (-963), SLC38A1 (+277484)
chr12	46553015	46555637	SCAF11 (-169978), SLC38A1 (+108469)
chr1	246609150	246610668	SMYD3 (+60610)
chr12	46659160	46665396	SCAF11 (-277930), SLC38A1 (+517)
chr1	246728341	246730801	SMYD3 (-59052), TFB2M (+55)
chr12	46763961	46778271	SLC38A2 (-4466), SLC38A4 (+448664)
chr1	246844110	246846120	SCCPDH (-42234), CNST (+115367)
chr1	246887080	246887430	SCCPDH (-94), CNST (+157507)
chr12	48498599	48514214	PFKM (+6701), ASB8 (+44971)
chr12	49109345	49111590	KANSL2 (-34460), CCNT1 (+213)
chr12	49244667	49246512	DDX23 (+356), CACNB3 (+33076)
chr12	49318506	49319197	RND1 (-59171), FKBP11 (+758)
chr12	49349620	49351254	ENSG00000255863 (-16991), ARF3 (+897)
chr12	49391555	49395294	DDN (-333), PRKAG1 (+19137)
chr12	49453133	49455509	KMT2D (-5214), RHEBL1 (+9487)
chr12	49504113	49504615	DHH (-15762), LMBR1L (+317)
chr12	49523611	49526483	LMBR1L (-20366), TUBA1B (+131)
chr12	49580620	49595728	TUBA1C (-70516), TUBA1A (-5067)
chr12	496453	511923	CCDC77 (-6554), KDM5A (-5568)
chr12	49673224	49690291	PRPH (-5727), TUBA1C (+23068)
chr1	24968883	24971615	CLIC4 (-101599), SRRM1 (+746)
chr12	49960631	49962756	MCRS1 (-1472), FAM186B (+37728)
chr12	50220679	50237290	BCDIN3D (+7927), TMBIM6 (+93393)
chr12	50261800	50265166	BCDIN3D (-26571), FAIM2 (+34187)
chr12	50418109	50419867	RACGAP1 (+319), AQP6 (+52368)
chr12	50478291	50479911	GPD1 (-18501), SMARCD1 (+346)
chr12	50614401	50616747	CERS5 (-54369), LIMA1 (+61715)
chr12	50794061	50795101	LIMA1 (-117292), LARP4 (-101)
chr12	51610861	51612638	DAZAP2 (-20858), POU6F1 (-273)
chr12	52344316	52347714	GRASP (-54709), ACVR1B (+530)
chr12	53399302	53402482	TENC1 (-41841), EIF4B (+950)
chr12	53688769	53694715	C12orf10 (-1728), PFDN5 (+2667)
chr12	53738216	53740493	SP1 (-34623), SP7 (-9189)
chr12	53772707	53786051	AMHR2 (-38260), SP1 (+5401)
chr12	53834490	53849291	PCBP2 (-4022), PRR13 (+6502)
chr12	54019271	54020843	ENSG00000267281 (-294), ATF7 (+134)
chr12	54393374	54427596	HOXC6 (-11657), HOXC8 (+7653)
chr12	54566607	54567178	SMUG1 (+15885), HOXC4 (+119232)
chr12	54718841	54719763	COPZ1 (+391), GPR84 (+38969)
chr12	54746491	54754035	GPR84 (+8008), COPZ1 (+31352)
chr1	25558071	25574773	RHD (-32462), SYF2 (-7438)
chr12	56109623	56140603	GDF11 (-11951), CD63 (-1622)
chr12	56210828	56225127	ORMDL2 (+6275), DNAJC14 (+6587)
chr12	56414439	56416004	RPS26 (-20415), IKZF4 (+13779)
chr12	56434756	56437225	ERBB3 (-37654), RPS26 (+354)
chr12	56497551	56513157	RPL41 (-5016), PA2G4 (+7251)
chr12	56545634	56552867	MYL6 (-2694), MYL6B (+3211)
chr12	56708140	56710641	CS (-15215), CNPY2 (+729)
chr12	56842311	56844123	TIMELESS (-34), MIP (+5209)
chr12	56861917	56863196	SPRYD4 (+256), GLS2 (+19624)
chr12	57022534	57040557	BAZ2A (-1383), ATP5B (+8252)
chr12	57076733	57090492	PTGES3 (-1529), NACA (+35470)
chr12	57116942	57120086	PTGES3 (-36430), NACA (+569)
chr12	57623499	57634599	SHMT2 (+5939), STAC3 (+15927)
chr12	57845664	57852652	GLI1 (-4763), INHBE (+54)
chr12	57881664	57883635	MARS (+910), DDIT3 (+31650)
chr12	57912828	57917612	MBD6 (-1307), DDIT3 (-920)
chr12	58138571	58147034	CDK4 (+3501), TSPAN31 (+4139)
chr12	58165201	58177321	TSFM (-5298), METTL1 (-4685)
chr12	58262363	58263393	XRCC6BP1 (-72482), CTDSP2 (-22356)
chr12	58541351	58544056	XRCC6BP1 (+207344), LRIG3 (+771599)
chr12	59989075	59992483	LRIG3 (-676476), SLC16A7 (-92339)
chr12	61923816	61925186	FAM19A2 (+662122)
chr1	26222450	26235084	PAQR7 (-31023), STMN1 (+4190)
chr12	62262565	62281195	FAM19A2 (+314743)
chr12	62653085	62655667	MON2 (-206221), USP15 (+238)
chr12	62995481	62998673	MON2 (+136480), PPM1H (+331740)
chr1	26314257	26325494	STMN1 (-86919), PAFAH2 (+4772)
chr12	63187522	63187730	PPM1H (+141191), MON2 (+327029)
chr12	64061887	64062238	AVPR1A (-517341), DPY19L2 (+294)
chr12	64174004	64174961	SRGAP1 (-63590), TMEM5 (+900)
chr12	64797271	64799622	TBK1 (-47213), XPOT (+317)
chr12	65075878	65086413	GNS (+72081), RASSF3 (+76853)
chr1	26546397	26547671	CEP85 (-13659), CATSPER4 (+29982)
chr12	6558946	6562186	TAPBPL (-684), CD27 (+6533)
chr12	6601624	6604194	GAPDH (-40184), MRPL51 (-145)
chr12	6640996	6645424	GAPDH (+117), IFFO1 (+22029)
chr12	6663757	6677461	IFFO1 (-5370), NOP2 (+6835)
chr12	6711912	6722798	CHD4 (-804), LPAR5 (+28258)
chr1	26757665	26759736	DHDDS (-145), LIN28A (+21432)
chr12	67661631	67665530	DYRK2 (-378920), CAND1 (+520)
chr12	67819179	67820901	DYRK2 (-222461), CAND1 (+156979)
chr12	6797245	6809072	ZNF384 (-4483), PIANP (+6437)
chr1	26798188	26800437	RPS6KA1 (-73030), HMGN2 (+303)
chr12	6832110	6834874	COPS7A (+585), MLF2 (+29229)
chr12	68600949	68616991	IFNG (-55443), IL26 (+10631)
chr12	6861507	6878810	MLF2 (-7438), PTMS (-5384)
chr12	69080097	69081465	SLC35E3 (-59105), NUP107 (+267)
chr12	6929393	6938949	GNB3 (-15204), GPR162 (+3460)
chr1	26947128	26948561	ARID1A (-74679), RPS6KA1 (+75502)
chr12	6960652	6963162	TPI1 (-14376), USP5 (+615)
chr12	69978475	69980119	CCT2 (+183), LRRC10 (+25645)
chr1	27019150	27025603	ARID1A (-147), RPS6KA1 (+150034)
chr12	7036098	7053861	C12orf57 (-8206), ATN1 (+11354)
chr1	27048494	27054709	PIGV (-63084), ARID1A (+29078)
chr12	7078067	7081914	C1S (-16360), PHB2 (-3)
chr1	27113609	27115532	PIGV (-115), ARID1A (+92047)
chr12	72232851	72235169	TPH2 (-98616), TBC1D15 (+512)
chr1	27247533	27249571	TRNP1 (-71646), NUDC (+335)
chr1	27383570	27398083	TRNP1 (+70629), SLC9A1 (+90574)
chr12	7524287	7527734	ACSM4 (+69131), CD163L1 (+70770)
chr12	75984467	75996392	KRR1 (-85029), PHLDA1 (+437282)
chr12	76202842	76213996	KRR1 (-303018), PHLDA1 (+219293)
chr12	76228473	76237541	KRR1 (-327606), PHLDA1 (+194705)
chr1	27625674	27650049	TMEM222 (-10789), WDTC1 (+76703)
chr12	77825961	77828205	NAV3 (-397986), E2F7 (-367723)
chr12	78165864	78168335	E2F7 (-707740), NAV3 (-57969)
chr1	27847511	27854199	WASF2 (-34186), AHDC1 (+79288)
chr12	78601525	78606041	SYT1 (-654666), NAV3 (+378714)
chr12	78812353	78822370	SYT1 (-441087), NAV3 (+592293)
chr12	79257693	79291496	SYT1 (+16146), PAWR (+810282)
chr12	79438958	79440268	SYT1 (+181164), PAWR (+645264)
chr1	28051402	28053345	IFI6 (-53685), STX12 (-47320)
chr12	81990485	81992858	PPFIA2 (+161437), ACSS3 (+520682)
chr12	82151506	82153871	PPFIA2 (+420), ACSS3 (+681699)
chr12	8234116	8235976	CLEC4A (-41182), NECAP1 (+239)
chr12	82751253	82760775	TMTC2 (-324645), CCDC59 (-3447)
chr12	83508157	83509387	TMTC2 (+428113)
chr1	28383489	28385573	EYA3 (+30676), XKR8 (+98558)
chr12	85304060	85307957	SLC6A15 (+646)
chr12	85378145	85381407	SLC6A15 (-73121), TSPAN19 (+50259)
chr12	85397179	85401610	SLC6A15 (-92740), TSPAN19 (+30640)
chr1	28558670	28586290	SESN2 (-13558), ATPIF1 (+9836)
chr12	85673874	85680249	ALX1 (+3177), RASSF9 (+553286)
chr12	859625	863064	NINJ2 (-88400), WNK1 (-744)
chr1	28654752	28656567	PHACTR4 (-109022), MED18 (+111)
chr12	86777731	86779142	MGAT4C (-128392)
chr1	28695677	28697382	PHACTR4 (-68152), MED18 (+40981)
chr12	88535146	88536410	CEP290 (+215)
chr1	28878929	28880393	RAB42 (-39051), TRNAU1AP (+64)
chr1	28906825	28909138	RAB42 (-10730), TRNAU1AP (+28385)
chr1	28968471	28975157	GMEB1 (-23478), TAF12 (-2297)
chr1	29062533	29065534	OPRD1 (-74620), YTHDF2 (+763)
chr12	9101133	9103173	M6PR (+398), PHC1 (+35004)
chr12	91948528	91950892	DCN (-372810), BTG1 (+589963)
chr1	29235754	29255799	EPB41 (+32174), TMEM200B (+203236)
chr12	93833659	93837017	UBE2N (+700), NUDT4 (+63679)
chr12	93861227	93862681	SOCS2 (-101636), MRPL42 (+690)
chr12	94177951	94178922	PLXNC1 (-364062), CRADD (+106944)
chr12	94852692	94854625	CCDC41 (+69), PLXNC1 (+311160)
chr12	95165228	95166821	TMCC3 (-121687), NDUFA12 (+231521)
chr12	95396597	95397492	TMCC3 (-352707), NDUFA12 (+501)
chr12	95540424	95541551	NR2C1 (-73509), FGD6 (+70252)
chr1	29556637	29567833	MECR (-4791), PTPRU (-793)
chr12	95610731	95613877	METAP2 (-255423), VEZT (+782)
chr12	95867316	95869049	METAP2 (+456), USP44 (+77083)
chr12	96252676	96253764	AMDHD1 (-83851), SNRPF (+514)
chr12	96627942	96653868	ELK3 (+52745), CDK17 (+153433)
chr12	96819913	96822220	NEDD1 (-480177), CDK17 (-26729)
chr1	29796339	29801756	PTPRU (+236020)
chr12	98885110	98912053	TMPO (-10826)
chr1	30179304	30183068	PTPRU (+618158)
chr13	102690900	102692703	FGF14 (+362322), ITGBL1 (+586836)
chr13	103046430	103054747	FGF14 (+3535), ITGBL1 (+945623)
chr13	103241505	103250637	FGF14 (-191947), TPP2 (-3282)
chr13	103451486	103453406	BIVM-ERCC5 (-7258), BIVM (+1047)
chr13	104191846	104192806	SLC10A2 (-473130)
chr13	105735585	105737512	DAOA (-382043)
chr13	109147184	109150048	MYO16 (-99884), TNFSF13B (+226550)
chr13	109410083	109412648	MYO16 (+162866)
chr13	109427246	109442946	MYO16 (+186596)
chr13	111267402	111281747	CARKD (+6567), CARS2 (+83929)
chr13	111357703	111367803	ING1 (-4576), CARS2 (-4249)
chr13	113862067	113864974	PCID2 (-538), CUL4A (-337)
chr13	114808584	114809199	GAS6 (-241852), RASA3 (+89194)
chr13	115045549	115048591	CHAMP1 (-32918), UPF3A (+11)
chr1	31491249	31495409	SDC3 (-111721), PUM1 (+45213)
chr1	31536695	31539211	SDC3 (-156345), PUM1 (+589)
chr1	31768602	31770785	ZCCHC17 (-161), SNRNP40 (-77)
chr1	31845675	31857205	SERINC2 (-30972), FABP3 (-5517)
chr1	31950220	31957180	TINAGL1 (-88436), SERINC2 (+71288)
chr13	20436488	20439602	ZMYM2 (-94765), ZMYM5 (-381)
chr13	20531085	20534957	ZMYM2 (+211), GJA3 (+202167)
chr1	32134171	32140334	PEF1 (-26765), COL16A1 (+32667)
chr13	21475762	21477570	N6AMT2 (-128578), XPO4 (+283)
chr13	21749691	21751742	SKA3 (+24), SAP18 (+36064)
chr1	32226803	32230510	COL16A1 (-58737), BAI2 (+979)
chr1	32391782	32404633	SPOCD1 (-116556), PTP4A2 (+5780)
chr13	24004344	24008405	SACS (+1466), SGCG (+251284)
chr13	24378169	24388441	MIPEP (+80253), TNFRSF19 (+229806)
chr1	32450595	32454571	PTP4A2 (-48595), KHDRBS1 (-26847)
chr1	32478450	32482227	TMEM39B (-58164), KHDRBS1 (+909)
chr1	32526385	32539400	TMEM39B (-5610), KHDRBS1 (+53463)
chr1	32665576	32671957	DCDC2B (-5928), CCDC28B (+2780)
chr13	26827721	26830012	WASF3 (-303020), CDK8 (+591)
chr13	27539631	27542145	GPR12 (-205966), USP12 (+205145)
chr13	27824608	27839861	RASL11A (-12229), RPL21 (+6789)
chr1	32859117	32861214	ZBTB8B (-70504), TSSK3 (+32368)
chr13	30168011	30168942	SLC7A1 (+1348), MTUS2 (+569729)
chr13	31189716	31193884	USPL1 (-120), HMGB1 (-66)
chr13	31734663	31737518	B3GALTL (-37982), HSPH1 (-27)
chr1	33281062	33284578	SYNC (-114100), S100PBP (-336)
chr13	32889143	32890959	BRCA2 (+434), N4BP2L2 (+222885)
chr13	34391324	34393971	RFC3 (+462)
chr1	33501442	33503092	RNF19B (-71981), AK2 (+326)
chr13	35292166	35293445	NBEA (-223618), RFC3 (+900620)
chr1	33591687	33627080	TRIM62 (+37883), ADC (+62670)
chr13	36246154	36249547	MAB21L1 (-197019), DCLK1 (+457592)
chr13	37571781	37576267	EXOSC8 (-654), ALG5 (-520)
chr1	33845267	33845492	ZSCAN20 (-92866), PHC2 (-4186)
chr1	33897022	33903492	PHC2 (-59063), ZSCAN20 (-37989)
chr13	39611176	39613069	STOML3 (-46920), NHLRC3 (-332)
chr13	41633322	41636708	ELF1 (-41565), WBP4 (-395)
chr13	41706511	41707741	KBTBD6 (-244), KBTBD7 (+61576)
chr13	41884730	41887994	RGCC (-145333), NAA16 (+1021)
chr13	42123256	42127674	RGCC (+93770), VWA8 (+409755)
chr13	42844978	42847433	AKAP11 (-83), DGKH (+223317)
chr13	43701857	43703852	DNAJC15 (+105516), ENOX1 (+658189)
chr13	44356305	44362272	ENOX1 (+1755), DNAJC15 (+761950)
chr13	44765959	44766155	SERP2 (-181921), SMIM2 (-30664)
chr13	45008922	45011941	SERP2 (+62454), TSC22D1 (+140269)
chr13	45149884	45153037	TSC22D1 (-760), NUFIP1 (+412157)
chr13	45562581	45564175	TSC22D1 (-412677), NUFIP1 (+240)
chr13	45945975	45949233	TPT1 (-32099), SLC25A30 (+44911)
chr13	47100786	47146846	LCP1 (-338333), ESD (+247551)
chr13	47195819	47223599	LCP1 (-424226), ESD (+161658)
chr13	47321997	47323311	LCP1 (-537171), ESD (+48713)
chr13	47370191	47372022	LCP1 (-585624), ESD (+260)
chr13	48610715	48612923	NUDT15 (+116), MED4 (+57421)
chr13	50017216	50019102	CAB39L (-42424), SETDB2 (-351)
chr13	50255258	50266071	EBPL (+4946), ARL11 (+58230)
chr13	50365286	50367537	EBPL (-100801), KPNA3 (+645)
chr13	50653137	50656846	DLEU1 (-1315), KCNRG (+65602)
chr13	50800586	50803777	RNASEH2B (-681632), DLEU1 (+145875)
chr13	50963673	50969015	RNASEH2B (-517470), DLEU1 (+310037)
chr13	51465753	51469396	RNASEH2B (-16239), DLEU1 (+811268)
chr13	51483338	51486183	SERPINE3 (-430407), RNASEH2B (+947)
chr13	51563155	51570657	SERPINE3 (-348262), RNASEH2B (+83092)
chr13	51632102	51643485	SERPINE3 (-277374), RNASEH2B (+153980)
chr13	52157150	52165996	WDFY2 (+2929), DHRS12 (+216686)
chr13	52186516	52189734	WDFY2 (+29481), DHRS12 (+190134)
chr13	52768142	52768878	NEK3 (-36890), THSD1 (+211753)
chr13	53191160	53192037	HNRNPA1L2 (-6), CKAP2 (+161997)
chr13	53225021	53228805	SUGT1 (-61), HNRNPA1L2 (+35308)
chr1	35324577	35336813	SMIM12 (-5278), DLGAP3 (+64491)
chr13	53770343	53777883	OLFM4 (+171219)
chr1	35657082	35659434	SFPQ (+491), ZMYM1 (+113266)
chr13	59192404	59194515	PCDH17 (+986805)
chr1	36021870	36024462	NCDN (-243), KIAA0319L (-152)
chr13	60970714	60972974	TDRD3 (+417)
chr1	36105809	36108095	PSMB2 (+493), TFAP2E (+67981)
chr1	36173925	36185151	PSMB2 (-72093), CLSPN (+55991)
chr13	63276263	63285633	NONE
chr1	36348948	36349567	AGO3 (-47421), AGO1 (+448)
chr13	64244764	64246122	NONE
chr13	64264129	64266660	NONE
chr1	36614406	36624601	TRAPPC3 (-4434), MAP7D1 (-2299)
chr1	36689998	36691483	THRAP3 (+724), EVA1B (+99014)
chr1	36850815	36863834	STK40 (-5840), LSM10 (+6168)
chr1	36915532	36941522	OSCP1 (-12475), MRPS15 (+1511)
chr13	71180127	71187762	KLHL1 (-501354)
chr1	37175528	37175746	CSF3R (-226758), GRIK3 (+324089)
chr13	72086820	72100732	DACH1 (+347554)
chr13	72370292	72383351	DACH1 (+64508)
chr13	72425887	72446096	DACH1 (+5338)
chr13	73354642	73358001	KLF5 (-276608), PIBF1 (+125)
chr13	74707695	74710367	KLF12 (-139845)
chr1	37533206	37535846	ZC3H12A (-405627), GRIK3 (-34800)
chr13	75583009	75585766	TBC1D4 (+471862)
chr13	76111384	76124394	UCHL3 (-6038), COMMD6 (-5912)
chr1	37720718	37722208	GRIK3 (-221737), ZC3H12A (-218690)
chr13	77898979	77904920	SCEL (-207945), MYCBP2 (-1136)
chr1	38018814	38023155	DNALI1 (-1535), SNIP1 (-1082)
chr1	38059965	38062232	GNL2 (+423), DNALI1 (+38579)
chr1	38154773	38158829	RSPO1 (-56310), CDCA8 (-1289)
chr1	38231509	38232262	MANEAL (-27588), EPHA10 (-1148)
chr1	38323811	38326189	YRDC (-51143), MTF1 (+292)
chr1	38412442	38413063	INPP5B (-30), SF3A3 (+43840)
chr1	38454360	38480049	SF3A3 (-10612), FHL3 (+3972)
chr1	38493902	38496816	UTP11L (+16945), POU3F1 (+17091)
chr13	88325380	88326143	SLITRK5 (+892)
chr13	91806468	91810974	GPC5 (-242208)
chr13	91998859	92002962	GPC5 (-50018)
chr13	92467941	92469407	GPC5 (+417745)
chr1	39325687	39325982	RRAGC (-340), MYCBP (+13942)
chr13	93710272	93711481	GPC6 (-168218)
chr13	93878225	93883038	GPC6 (+1537)
chr13	94097767	94099132	GPC6 (+219355)
chr13	94112680	94120671	GPC6 (+237581)
chr13	94203681	94217096	GPC6 (+331294), DCT (+921547)
chr13	94240031	94241629	GPC6 (+361735), DCT (+891106)
chr13	94270176	94301942	GPC6 (+406964), DCT (+845877)
chr1	39491356	39493360	MACF1 (-56676), NDUFS5 (+368)
chr13	95866063	95894490	SOX21 (-515888), ABCC4 (+73406)
chr13	95919565	95928364	SOX21 (-559576), ABCC4 (+29718)
chr13	95952503	95955096	CLDN10 (-251179), ABCC4 (-117)
chr13	96294654	96297370	DNAJC3 (-33381), DZIP1 (-495)
chr13	97842398	97843255	OXGR1 (-196223), MBNL2 (-31782)
chr13	97873464	97901978	RAP2A (-198755), MBNL2 (+13112)
chr13	97940883	97972134	RAP2A (-129967), MBNL2 (+81900)
chr13	98084390	98088099	RAP2A (-231), MBNL2 (+211636)
chr13	98485814	98487776	IPO5 (-119134), RAP2A (+400319)
chr13	98796245	98797411	FARP1 (+1323), RNF113B (+32691)
chr13	98935789	98942409	RNF113B (-109580), STK24 (+235153)
chr13	99851934	99853398	DOCK9 (-222422), UBAC2 (-362)
chr1	40204136	40205296	PPIE (+143), OXCT2 (+32304)
chr1	40722543	40724576	ZMPSTE24 (-219), TMCO2 (+9987)
chr1	40839754	40841230	ZFP69B (-75287), SMAP2 (+1123)
chr1	40915004	40917024	ZFP69 (-26873), ZFP69B (+235)
chr14	100070969	100072769	HHIPL1 (-39578), CCDC85C (-1506)
chr14	100659619	100660152	YY1 (-45436), DEGS2 (-33386)
chr14	101138897	101142241	BEGAIN (-106162), DLK1 (-52595)
chr14	102413832	102415801	DYNC1H1 (-16048), PPP2R5C (+186682)
chr14	102605584	102607497	HSP90AA1 (-518), MOK (+164996)
chr14	104169255	104169562	XRCC3 (+9032), KLC1 (+73831)
chr14	104605677	104617418	C14orf144 (-98993), KIF26A (+6488)
chr14	104686417	104691483	C14orf144 (-21591), KIF26A (+83890)
chr14	105281631	105283478	CEP170B (-49095), ZBTB42 (+15305)
chr14	105486311	105488164	AHNAK2 (-42544), CDCA4 (+247)
chr14	105947173	105956424	CRIP1 (-855), CRIP2 (+12500)
chr14	106319035	106319834	TMEM121 (+326495)
chr1	41119397	41130820	RIMS3 (+6220), ZNF684 (+127876)
chr1	41156274	41158725	KCNQ4 (-92184), NFYC (+112)
chr1	41968093	41970270	EDN2 (-18840), HIVEP3 (+414987)
chr1	42079011	42080667	EDN2 (-129497), HIVEP3 (+304330)
chr14	20799791	20812651	CCNB1IP1 (-8682), PARP2 (-5553)
chr14	20922183	20938193	PNP (-7350), TMEM55B (-564)
chr14	21563013	21572952	TMEM253 (+887), OR5AU1 (+56239)
chr14	21735799	21744121	RPGRIP1 (-16176), HNRNPC (-2322)
chr14	21850744	21852912	SUPT16H (+597), RPGRIP1 (+95692)
chr14	21923491	21925061	CHD8 (-24409), TOX4 (-20638)
chr14	21978462	21980086	RAB2B (-34142), METTL3 (+243)
chr14	23182847	23198457	OR6J1 (-86936), OXA1L (-45079)
chr14	23298523	23299790	MMP14 (-6609), MRPL52 (+65)
chr14	23387617	23399580	RBM23 (-5206), PRMT5 (+5195)
chr14	23789359	23792065	PABPN1 (+214), SLC22A17 (+31368)
chr1	42383453	42385799	GUCA2B (-234466), HIVEP3 (-457)
chr14	24008345	24025978	ZFHX2 (+3696), NGDN (+78265)
chr14	24423019	24423270	DHRS4L2 (-34886), DHRS4 (+350)
chr14	24547730	24564321	PCK2 (-7321), CPNE6 (+15980)
chr14	24582591	24584287	DCAF11 (-550), PCK2 (+20092)
chr14	24609150	24616441	EMC9 (-2002), PSME2 (+3634)
chr14	24657258	24665734	IPO4 (-3326), TM9SF1 (+3397)
chr14	24681722	24685273	CHMP4A (-423), MDP1 (+1775)
chr14	24701070	24712337	GMPR2 (+4597), TINF2 (+5176)
chr1	42786792	42802335	GUCA2A (-164175), FOXJ3 (+6072)
chr1	42921853	42928649	PPIH (-198845), PPCS (+3021)
chr1	43123367	43124837	YBX1 (-23996), PPIH (+6)
chr1	43146088	43150487	YBX1 (+190), CLDN19 (+57637)
chr14	32030076	32031339	ARHGAP5 (-515787), NUBPL (+107)
chr14	32670888	32696125	AKAP6 (-114972), ARHGAP5 (+137012)
chr14	35341861	35345319	CFL2 (-160556), BAZ1A (+1263)
chr14	35451807	35452895	SRP54 (+1188), PPP2R3C (+139168)
chr14	35590540	35592127	PPP2R3C (+185), SRP54 (+140171)
chr14	35761066	35763186	PSMA6 (+563), NFKBIA (+111826)
chr14	35854153	35857249	NFKBIA (+18251), PSMA6 (+94138)
chr14	36294947	36295887	RALGAPA1 (-16907), BRMS1L (-107)
chr1	43637329	43638030	SLC2A1 (-213179), EBNA1BP2 (+561)
chr1	43813875	43834380	CDC20 (-556), MPL (+20650)
chr14	39638798	39645835	TRAPPC6B (-2791), PNN (-2100)
chr1	44022484	44032697	KDM4A (-88238), PTPRF (+31044)
chr1	44435670	44446303	B4GALT2 (-4672), ATP6V0B (+667)
chr14	45428631	45434727	FSCB (-455197), PRPF39 (-121623)
chr14	50051410	50066389	LRR1 (-6515), RPS29 (-5806)
chr14	50086365	50102497	MGAT2 (+6942), DNAAF2 (+7517)
chr14	50318225	50330243	ARF6 (-35576), NEMF (-4313)
chr14	50358760	50360797	NEMF (-39858), ARF6 (-31)
chr14	51025847	51041461	ATL1 (+6911), SAV1 (+101395)
chr14	51561406	51563315	PYGL (-150907), TRIM9 (+418)
chr14	51706332	51707971	FRMD6 (-411513), TMX1 (+266)
chr1	45187548	45206308	TMEM53 (-56701), KIF2C (-8564)
chr1	45240378	45242818	RPS8 (+489), BEST4 (+11779)
chr1	45265230	45265848	BEST4 (-12162), PLK3 (-358)
chr1	45279411	45286302	TCTEX1D4 (-9900), PTCH2 (+25878)
chr14	53017786	53021297	GPR137C (-324), TXNDC16 (-318)
chr14	53162784	53175047	ERO1L (-6493), PSMC6 (-4974)
chr14	53257459	53258054	GNPNAT1 (+562), STYX (+60857)
chr1	45407409	45415704	PTCH2 (-102822), EIF2B3 (+40725)
chr1	45452493	45452679	EIF2B3 (-304), HECTD3 (+24415)
chr1	45477060	45478403	HECTD3 (-731), UROD (-87)
chr14	55334971	55354722	GCH1 (+24723), SAMD4A (+310212)
chr14	57474018	57477777	AP5M1 (-259729), OTX2 (-198711)
chr14	57734011	57737154	OTX2 (-458396), AP5M1 (-44)
chr1	45792224	45806896	TOE1 (-5782), HPDL (+7015)
chr14	58710580	58712737	ARID4A (-53444), PSMA3 (+110)
chr14	58763631	58773192	TOMM20L (-94222), ARID4A (+3309)
chr14	58892973	58895095	KIAA0586 (-69), TOMM20L (+31400)
chr14	59606444	59607159	DAAM1 (-123371), DACT1 (+501905)
chr14	59654298	59657263	DAAM1 (-74392), DACT1 (+550884)
chr1	45965968	45966270	MMACHC (+394), PRDX1 (+21490)
chr1	45984501	45992201	AKR1A1 (-27864), PRDX1 (-742)
chr14	59949694	59952232	GPR135 (-18903), L3HYPDH (+185)
chr1	46015940	46017856	NASP (-32834), AKR1A1 (+683)
chr14	60192022	60196331	RTN1 (+143507), JKAMP (+243016)
chr14	60220568	60221497	RTN1 (+116651), JKAMP (+269872)
chr14	60385666	60387390	PCNXL4 (-172101), RTN1 (-48844)
chr14	60557562	60560909	PCNXL4 (+607), DHRS7 (+77338)
chr14	60618157	60631915	DHRS7 (+11538), PCNXL4 (+66407)
chr14	60714307	60717366	PPM1A (+3367), C14orf39 (+236977)
chr14	61113129	61128524	SIX1 (-4647), SIX4 (+70025)
chr14	61188536	61202136	MNAT1 (-6144), SIX4 (-4484)
chr14	61446833	61455129	TRMT5 (-2905), TMEM30B (+297577)
chr14	61611392	61621317	TRMT5 (-168279), TMEM30B (+132203)
chr14	62161361	62164352	HIF1A (-1483), PRKCH (+374422)
chr14	62415448	62421818	SYT16 (-43908), SNAPC1 (+189558)
chr14	64107588	64109866	PPP2R5E (-98635), SGPP1 (+86030)
chr14	64791849	64806363	MTHFD1 (-55653), ESR2 (-38028)
chr14	64853869	64856683	AKAP5 (-78549), MTHFD1 (+517)
chr14	65229444	65231490	PLEKHG3 (+59313), SPTB (+59399)
chr14	65380611	65382232	CHURC1-FNTB (+211), GPX2 (+28109)
chr14	65567776	65570197	MAX (+201), FNTB (+115549)
chr1	46595295	46602466	TSPAN1 (-41878), PIK3R3 (-567)
chr14	66255068	66257883	GPHN (-717649), FUT8 (+379166)
chr14	66973722	66976662	FAM71D (-680954), GPHN (+1067)
chr1	46712606	46714104	POMGNT1 (-27378), RAD54L (-49)
chr1	46766803	46772032	NSUN4 (-36431), UQCRH (+115)
chr14	67825652	67828094	ATP6V1D (+93), EIF2S1 (+159)
chr1	46785689	46787391	NSUN4 (-19309), UQCRH (+17237)
chr1	46805416	46807273	FAAH (-53592), NSUN4 (+496)
chr14	68487108	68488519	RAD51B (+201289), ZFP36L1 (+772143)
chr14	69657745	69659075	GALNT16 (-68271), EXD2 (+182)
chr14	69863348	69867058	ERH (+141), GALNT16 (+138522)
chr14	70040321	70041858	KIAA0247 (-37223), PLEKHD1 (+89619)
chr14	70158793	70161159	SRSF5 (-33641), KIAA0247 (+81663)
chr14	73393055	73394723	DCAF4 (+849), ZFYVE1 (+100031)
chr14	74318640	74319940	ENSG00000258653 (-7951), PTGR2 (+741)
chr14	75388818	75401989	RPS6KL1 (-5399), PGF (+27083)
chr14	75517426	75536704	MLH3 (-8830), ACYP1 (+3687)
chr14	75642414	75644277	FOS (-102131), TMED10 (-12)
chr14	76446162	76448394	TGFB3 (+256), TTLL5 (+319657)
chr14	77278463	77279872	VASH1 (+50636), IRF2BPL (+215866)
chr14	77491400	77509066	IRF2BPL (-5199), ZDHHC22 (+107901)
chr14	77563265	77565954	IRF2BPL (-69576), ZDHHC22 (+43524)
chr14	77624146	77625750	TMEM63C (-23222), ZDHHC22 (-16814)
chr14	77648392	77649417	TMEM63C (+735), NGB (+88750)
chr14	77923547	77925511	AHSA1 (+156), ISM2 (+40664)
chr14	78174114	78175550	SLIRP (+418), SNW1 (+52701)
chr14	78266711	78267415	NRXN3 (-603030), ADCK1 (+637)
chr1	47998562	47999901	FOXD2 (+97543), TRABD2B (+463335)
chr14	81439962	81453875	TSHR (+25532), GTF2A1 (+240347)
chr14	81684713	81688700	GTF2A1 (+559), TSHR (+265320)
chr14	86120680	86122513	FLRT2 (+125109)
chr14	87007966	87009141	NONE
chr14	89654981	89658425	TTC8 (+365697), FOXN3 (+428771)
chr14	89697312	89705682	FOXN3 (+383977), TTC8 (+410491)
chr14	89881395	89884712	FOXN3 (+202420), TTC8 (+592048)
chr14	90421850	90423120	KCNK13 (-105624), TDP1 (+190)
chr14	90847652	90872884	NRDE2 (-61787), CALM1 (-3059)
chr14	90952634	90954346	CALM1 (+90163), RPS6KA5 (+573462)
chr14	91066741	91066962	CALM1 (+203525), RPS6KA5 (+460100)
chr14	91140169	91143764	CALM1 (+278640), RPS6KA5 (+384985)
chr14	91527472	91528275	C14orf159 (-52840), RPS6KA5 (-922)
chr14	91580144	91581582	C14orf159 (+149), GPR68 (+139406)
chr14	93259701	93261619	CHGA (-128765), GOLGA5 (+84)
chr14	93383999	93390306	CHGA (-2272), GOLGA5 (+126577)
chr14	93566931	93567483	ITPK1 (+14941), CHGA (+177782)
chr14	93798358	93800699	UNC79 (-36), UBR7 (+126128)
chr1	49382040	49388513	BEND5 (-142687)
chr14	94359656	94361369	PRIMA1 (-105686), ASB2 (+82624)
chr14	94546025	94548067	DDX24 (+545), OTUB2 (+54371)
chr14	95999039	96002939	GLRX5 (+59), TCL1A (+179544)
chr14	96231665	96232033	C14orf132 (-273812), TCL1A (-51316)
chr14	96554375	96564603	BDKRB2 (-111646), C14orf132 (+53828)
chr14	96857744	96858046	ATG2B (-27688), AK7 (-553)
chr14	96967799	96969902	VRK1 (-294790), PAPOLA (+141)
chr14	97080440	97081936	VRK1 (-182453), PAPOLA (+112478)
chr14	97219700	97229128	VRK1 (-39227), PAPOLA (+255704)
chr14	99733228	99740616	BCL11B (+643)
chr14	99815338	99818057	BCL11B (-79133), SETD3 (+130518)
chr1	50648956	50672345	ELAVL4 (+88687), DMRTA2 (+228521)
chr15	100105786	100107638	MEF2A (+807), LYSMD4 (+166914)
chr15	101141112	101142377	CERS3 (-56820), ASB7 (-994)
chr15	101458869	101459200	LRRK1 (-385), ALDH1A3 (+39454)
chr15	101833789	101836292	VIMP (-17386), SNRPA1 (+415)
chr15	101991992	101999588	SNRPA1 (-160334), PCSK6 (+34083)
chr1	51425148	51426451	DMRTA2 (-536628), FAF1 (+135)
chr1	51796487	51797630	TTC39A (+13729), RNF11 (+95116)
chr15	21903432	21916282	OR4M2 (-458621)
chr15	22546632	22559551	TUBGCP5 (-280303), OR4N4 (+170710)
chr15	23809350	23811966	MKRN3 (+204), MAGEL2 (+80517)
chr1	52520508	52523669	ZFYVE9 (-85957), TXNDC12 (-246)
chr15	25574600	25575861	UBE3A (+78564), SNURF (+375096)
chr1	52607171	52609271	ZFYVE9 (+175), CC2D1B (+223644)
chr15	26327718	26328178	ATP10A (-219593), GABRB3 (+690273)
chr15	29361282	29366324	NDNL2 (+198230), APBA2 (+232683)
chr15	31195453	31196748	FAN1 (+25), MTMR10 (+87706)
chr15	31568190	31570135	TRPM1 (-115687), KLF13 (-49895)
chr15	31588283	31595173	TRPM1 (-138252), KLF13 (-27330)
chr1	53162851	53169490	FAM159A (+67155), ECHDC2 (+221268)
chr15	32031549	32034345	CHRNA7 (-289744), OTUD7A (-85405)
chr15	32267421	32267716	OTUD7A (-320027), CHRNA7 (-55122)
chr15	32387873	32390164	CHRNA7 (+66328), GOLGA8K (+306377)
chr15	33430387	33437172	RYR3 (-169397), FMN1 (-73695)
chr15	34329886	34331987	AVEN (+440), CHRM5 (+69848)
chr15	34516499	34518272	EMC4 (+186), SLC12A6 (+112567)
chr15	34634477	34635333	SLC12A6 (-4952), NOP10 (+473)
chr15	34728854	34730706	GOLGA8A (-29892), GOLGA8B (+145991)
chr15	34898135	34902872	GOLGA8B (-24733), GJD2 (+146662)
chr15	35091400	35092196	ACTC1 (-3458), AQR (+170242)
chr15	35278429	35281479	AQR (-17914), ZNF770 (+534)
chr15	36068644	36069973	DPH6 (-230940)
chr1	53662061	53664812	CPT2 (+1336), C1orf123 (+22852)
chr15	37512290	37515656	TMCO5A (-713485), MEIS2 (-121887)
chr1	53781076	53793527	MAGOH (-83020), LRP8 (+6384)
chr15	38112419	38114100	MEIS2 (-721174), TMCO5A (-114198)
chr1	53841432	53842333	DMRTB1 (-83189), LRP8 (-48197)
chr15	38745868	38747545	FAM98B (+379), RASGRP1 (+110300)
chr15	40213262	40213683	EIF2AK4 (-12881), GPR176 (-380)
chr15	40453258	40454093	PAK6 (-77945), BUB1B (+449)
chr15	40645945	40651755	PLCB2 (-48727), DISP2 (-1586)
chr15	40856447	40861762	RPUSD2 (-2394), CHST14 (+95945)
chr15	41035835	41063236	GCHFR (-6682), RMDN3 (-1487)
chr15	41233572	41245300	CHAC1 (-5911), DLL4 (+17845)
chr15	41406978	41409681	INO80 (+222), CHAC1 (+162983)
chr15	41575328	41577380	OIP5 (+48465), CHP1 (+53013)
chr15	41913085	41915074	MGA (-38530), TYRO3 (+62848)
chr1	54303215	54304493	GLIS1 (-103977), NDC1 (+679)
chr15	43621530	43623176	TGM7 (-27900), LCMT2 (+450)
chr15	43662752	43663752	ZSCAN29 (-1006), TUBGCP4 (-61)
chr15	43800594	43811188	TP53BP1 (-20522), MAP1A (-3932)
chr15	44083782	44086539	HYPK (-3179), SERF2 (+633)
chr15	44718735	44721131	EIF3J (-109322), CTDSPL2 (+501)
chr15	44828444	44830907	EIF3J (+421), SPG11 (+126186)
chr1	54513767	54520628	LDLRAD1 (-33395), TMEM59 (+1913)
chr15	45314782	45316334	SORD (+256), DUOX2 (+90801)
chr1	54534365	54536796	TCEANC2 (+16307), CDCP2 (+83862)
chr15	45458585	45493315	SHF (+17423), DUOX1 (+53819)
chr15	45878566	45880876	SQRDL (-47217), ENSG00000260170 (+172)
chr15	46370028	46383637	SQRDL (+449895)
chr1	54704111	54705719	C1orf191 (+1205), SSBP3 (+167177)
chr15	47475627	47479307	SEMA6D (-533219)
chr15	49462384	49473568	FGF7 (-247317), GALK2 (+5763)
chr15	50644995	50649197	HDC (-88873), GABPB1 (+254)
chr15	50715971	50717571	USP8 (+192), USP50 (+122125)
chr15	51959891	51960393	DMXL2 (-45310), SCG3 (-13408)
chr15	51973142	51974978	SCG3 (+510), LYSMD2 (+56274)
chr15	52263159	52274435	MAPK6 (-42601), LEO1 (-4794)
chr15	55487771	55489270	RSL24D1 (+744)
chr15	57424817	57428283	CGNL1 (-242153), TCF12 (+215729)
chr15	57598524	57611750	CGNL1 (-63566), TCF12 (+394316)
chr15	57846805	57847483	GCOM1 (-36962), CGNL1 (+178441)
chr15	57998640	58000259	POLR2M (+623), ALDH1A2 (+359166)
chr15	58623394	58625622	LIPC (-78260), AQP9 (+194113)
chr1	55909402	55909914	USP24 (-228872)
chr1	56010941	56023865	USP24 (-336617)
chr15	60689310	60690651	ANXA2 (+203), FOXB1 (+393560)
chr15	60770098	60771981	ANXA2 (-80856), NARG2 (+304)
chr15	63673348	63673808	CA12 (+782), APH1B (+103825)
chr15	63796043	63798467	FBXL22 (-92297), USP3 (+445)
chr15	64018483	64021202	HERC1 (+106244), FBXL22 (+130291)
chr15	64124976	64127124	HERC1 (+37), FBXL22 (+236498)
chr15	64384578	64388617	SNX1 (-1594), FAM96A (-381)
chr15	64670956	64679864	TRIP4 (-4593), KIAA0101 (-1701)
chr15	64752256	64754695	ZNF609 (-38015), TRIP4 (+73473)
chr15	65197399	65197655	ANKDD1A (-6574), ENSG00000249240 (+63380)
chr15	65281432	65282830	SPG21 (+143), ANKDD1A (+78030)
chr15	65577862	65597043	PARP16 (-8243), IGDCC3 (+82925)
chr15	65706898	65715819	IGDCC3 (-40981), IGDCC4 (+4051)
chr15	65808583	65824552	DPP8 (-6957), PTPLAD1 (-6236)
chr15	65902428	65904192	VWA9 (+270), PTPLAD1 (+80506)
chr15	66025574	66027153	DENND4A (+58098), SLC24A1 (+112094)
chr15	66083434	66085266	DENND4A (+112), SLC24A1 (+170080)
chr15	66161452	66163501	RAB11A (+681), MEGF11 (+383608)
chr15	66590528	66591667	DIS3L (+5213), TIPIN (+57956)
chr15	66789440	66798371	SNAPC5 (-3755), RPL4 (+3315)
chr15	68097142	68097512	SKOR1 (-14715), MAP2K5 (+262280)
chr15	68259723	68263112	PIAS1 (-85099), SKOR1 (+149376)
chr15	68520569	68524484	FEM1B (-47614), CLN6 (-447)
chr15	68928783	68929179	CORO2B (+57408), ANP32A (+184253)
chr15	68992768	68993721	ANP32A (+119989), CORO2B (+121672)
chr15	69359095	69367253	GLCE (-89799), NOX5 (+56140)
chr15	69387000	69390511	GLCE (-64217), NOX5 (+81722)
chr15	69745022	69755566	RPLP1 (+5171), TLE3 (+640221)
chr1	56992644	56998322	PPAP2B (+49758)
chr15	70074831	70076272	TLE3 (+314963), RPLP1 (+330429)
chr15	70388557	70391859	TLE3 (+307), RPLP1 (+645085)
chr15	71184396	71186117	THSD4 (-204034), THAP10 (-133)
chr15	72519412	72524521	GRAMD2 (-31841), PKM (+1717)
chr15	73181985	73184203	NEO1 (-160957), ADPGK (-106968)
chr15	74212939	74221118	LOXL1 (-1770), TBC1D21 (+51061)
chr15	74242169	74245063	LOXL1 (+24817), STOML1 (+41073)
chr15	74515675	74521246	STRA6 (-23262), CCDC33 (-10169)
chr15	74583204	74583851	CCDC33 (+54898), CYP11A1 (+76553)
chr15	75165416	75165681	ULK3 (-30011), SCAMP2 (+157)
chr15	75182418	75183062	MPI (+392), COX5A (+47769)
chr15	75286973	75289421	PPCDC (-27699), SCAMP5 (+258)
chr15	75315904	75316687	GOLGA6C (-234644), PPCDC (+400)
chr15	75660082	75660950	MAN2C1 (+420), NEIL1 (+20556)
chr15	75744670	75746367	SIN3A (-1474), PTPN9 (+126111)
chr15	75931321	75933328	SNUPN (-14296), SNX33 (-7922)
chr15	76050848	76051618	UBE2Q2 (-84393), CSPG4 (-46044)
chr15	76194200	76197190	FBXO22 (-505), UBE2Q2 (+60069)
chr15	76550465	76554591	ETFA (+51282), C15orf27 (+200350)
chr15	77290554	77291679	PSTPIP1 (+3691), TSPAN3 (+72453)
chr15	77897134	77901387	LINGO1 (+25571), HMG20A (+186245)
chr15	78729837	78732155	HYKK (-68910), IREB2 (+465)
chr15	78786683	78788598	HYKK (-12265), IREB2 (+57110)
chr15	78931316	78935654	CHRNA3 (-19964), CHRNB4 (+102)
chr15	78964657	78978623	CHRNB4 (-38053), ADAMTS7 (+132133)
chr1	57905377	57905886	DAB1 (-15903)
chr15	79164507	79166757	MORF4L1 (+476), CTSH (+71801)
chr15	81703768	81713160	TMC3 (-41910), MEX3B (+630018)
chr15	82043303	82046647	TMC3 (-378421), MEX3B (+293507)
chr15	82336445	82340563	MEX3B (-22), EFTUD1 (+216600)
chr15	83239420	83240674	RPS17L (-30732), CPEB1 (+76681)
chr15	83418435	83420115	WHAMM (-59105), AP3B2 (-40609)
chr15	83679707	83681492	FAM103A1 (+25641), BTBD1 (+55506)
chr15	86322829	86326211	KLHL25 (+13741), AKAP13 (+400560)
chr15	86372091	86374812	AGBL1 (-311775), KLHL25 (-35191)
chr15	86544018	86547477	KLHL25 (-207487), AGBL1 (-139479)
chr15	87070335	87070560	AGBL1 (+385221)
chr15	88971138	88979621	NTRK3 (-175719), MRPL46 (+35270)
chr15	89164007	89165704	ISG20 (-17118), AEN (+329)
chr15	89904537	89912318	POLG (-30350), RHCG (+131416)
chr15	90012432	90014410	POLG (-135343), RHCG (+26423)
chr15	91181140	91181571	BLM (-79202), CRTC3 (+108056)
chr15	91259489	91261387	BLM (-120), CRTC3 (+187138)
chr15	92312227	92314002	SLCO3A1 (-83810), SV2B (+669600)
chr1	59246821	59251143	MYSM1 (-83218), JUN (+803)
chr15	93997856	94010563	MCTP2 (-837285), RGMA (-387118)
chr15	96873977	96884837	NR2F2 (+5461)
chr1	59761881	59763285	JUN (-512798), FGGY (-70)
chr15	97621136	97621924	ARRDC4 (-882398), NR2F2 (+747584)
chr15	98139995	98143376	ARRDC4 (-362242)
chr15	98231128	98237393	ARRDC4 (-269667)
chr15	99395005	99409887	PGPEP1L (+146345), IGF1R (+210246)
chr1	60517187	60519949	CYP2J2 (-126106), C1orf87 (+20874)
chr1	60679694	60696683	NFIA (-859345), C1orf87 (-148747)
chr16	10837016	10837938	TEKT5 (-48675), NUBP1 (-225)
chr16	11757926	11763643	LITAF (-79366), SNN (-1485)
chr16	11944050	11946473	ZC3H7A (-68854), RSL1D1 (+180)
chr16	1204239	1210451	CACNA1H (+4104), TPSG1 (+67912)
chr16	1359003	1360718	BAIAP3 (-24644), UBE2I (+980)
chr16	1469623	1471616	UNKL (-5928), C16orf91 (+8725)
chr16	14723102	14731404	BFAR (+581), PLA2G10 (+61273)
chr16	15187858	15188309	NTAN1 (-38163), RRN3 (+90)
chr16	1542664	1543244	PTX4 (-4486), TELO2 (-410)
chr1	61542912	61543498	NFIA (-4329)
chr16	15587165	15588220	MPV17L (+98057), KIAA0430 (+149330)
chr16	16043802	16045305	ABCC1 (+1120), ABCC6 (+272767)
chr16	16082018	16083781	ABCC1 (+39466), ABCC6 (+234421)
chr16	1659853	1662054	IFT140 (+1157), TMEM204 (+77380)
chr16	1821865	1833482	EME2 (+4466), SPSB3 (+5147)
chr16	1877112	1878008	HAGH (-365), MEIOB (+44619)
chr16	18800495	18813609	RPS15A (-5396), ENSG00000260342 (+5789)
chr1	61890155	61891788	TM2D1 (+300123), NFIA (+343438)
chr16	19098183	19098531	ITPRIPL2 (-26897), COQ7 (+19436)
chr16	19139392	19144014	SYT17 (-37868), ITPRIPL2 (+16449)
chr16	19358517	19362165	TMC5 (-61716), CLEC19A (+63240)
chr16	19566264	19567547	C16orf62 (+169), KNOP1 (+162650)
chr16	19728649	19730538	KNOP1 (-38), GPRC5B (+166645)
chr16	2009620	2034763	TBL3 (+154), NOXO1 (+8992)
chr16	2054091	2061089	ZNF598 (+2173), SYNGR3 (+17644)
chr16	20911188	20913506	DCUN1D3 (-641), LYRM1 (-79)
chr16	21530251	21530559	NPIPB3 (-99327), METTL9 (-80392)
chr16	2199163	2206603	TRAF7 (-2883), RAB26 (+4258)
chr16	2254894	2274494	BRICD5 (-2743), PGP (+114)
chr16	23568126	23570137	EARS2 (-436), NDUFAB1 (+38480)
chr16	23651737	23653731	PLK1 (-37409), DCTN5 (+21)
chr16	23689877	23690836	PLK1 (+214), ERN2 (+34464)
chr16	2389377	2390122	RNPS1 (-72146), ABCA3 (+986)
chr16	2509661	2524867	NTN3 (-4236), CCNF (+37869)
chr16	25267613	25270736	ZKSCAN2 (+77), AQP8 (+40933)
chr16	25624105	25627156	ZKSCAN2 (-356379), HS3ST4 (-77716)
chr1	6258162	6269850	RPL22 (-4334), RNF207 (-2230)
chr16	26144383	26145096	HS3ST4 (+441393)
chr16	2652842	2653836	KCTD5 (-79137), PDPK1 (+65374)
chr1	62715459	62717895	KANK4 (+68408), INADL (+508528)
chr16	27163631	27165138	KDM8 (-50911)
chr16	27193372	27194367	KDM8 (-21426)
chr16	27233810	27248541	KDM8 (+25880), NSMCE1 (+38939)
chr16	27279495	27281053	IL4R (-44960), NSMCE1 (-159)
chr16	2731588	2733046	KCTD5 (-159), PDPK1 (+144352)
chr16	27732303	27736889	KIAA0556 (+173123), GSG1L (+340234)
chr16	277934	285754	ITFG3 (-2701), LUC7L (-2395)
chr16	2800649	2805053	SRRM2 (+521), TCEB2 (+24427)
chr16	28221641	28224010	GSG1L (-147996), XPO6 (+364)
chr16	28301850	28305070	XPO6 (-80270), SBK1 (-380)
chr16	28502971	28504093	APOBR (-2438), ENSG00000261832 (-199)
chr16	28856871	28858341	TUFM (+123), ATXN2L (+23192)
chr16	28874206	28876339	ATP2A1 (-14453), SH2B1 (+17263)
chr1	62894383	62904443	KANK4 (-114328), USP1 (-2913)
chr16	28985254	28985936	SPNS1 (-501), NFATC2IP (+23337)
chr16	29937675	29938175	KCTD13 (+431), ASPHD1 (+25884)
chr16	30006621	30008038	HIRIP3 (+427), INO80E (+715)
chr16	30074480	30088518	PPP4C (-5812), ALDOA (+17055)
chr16	30103424	30108189	TBX6 (-2602), YPEL3 (+1714)
chr16	30365943	30367364	ENSG00000198064 (-109532), CD2BP2 (+28)
chr16	30440467	30441295	DCTPP1 (+515), ZNF771 (+22263)
chr16	30455252	30457594	DCTPP1 (-15027), SEPHS2 (+625)
chr16	30538178	30547763	ZNF768 (-5061), ENSG00000261459 (+3202)
chr16	30596027	30597897	ZNF688 (-12907), ZNF785 (+130)
chr16	30620613	30622340	ZNF785 (-24385), ZNF689 (+223)
chr16	30645224	30646884	ZNF689 (-24354), FBRS (-23698)
chr16	3073492	3074644	THOC6 (+36), HCFC1R1 (+179)
chr16	30933293	30936394	FBXL19 (-1052), CTF1 (+26916)
chr16	31083651	31086552	ZNF668 (-8726), ZNF646 (-641)
chr16	31190916	31193208	FUS (+631), PYCARD (+22251)
chr16	31469388	31471909	ZNF843 (-16303), TGFB1I1 (-12731)
chr16	3183753	3185827	ZNF213 (-239), ZNF205 (+22229)
chr1	63249508	63250596	FOXD3 (-538678), ATG4C (+246)
chr16	3314736	3315190	ZNF263 (-17980), MEFV (-8336)
chr16	3332201	3334313	ZNF75A (-22229), ZNF263 (+314)
chr16	3766207	3768446	TRAP1 (+271), DNASE1 (+65489)
chr1	63987982	63990181	PGM1 (-99682), EFCAB7 (+21)
chr16	4130549	4132362	CREBBP (-200729), ADCY9 (+34730)
chr16	4293759	4303727	SRL (-6662), TFAP4 (+24333)
chr16	4320856	4324343	SRL (-30519), TFAP4 (+476)
chr16	4357080	4365326	TFAP4 (-38127), GLIS2 (-3559)
chr16	4441092	4443884	VASN (+20639), CORO7-PAM16 (+24100)
chr16	4474431	4476996	CORO7 (-9049), DNAJA3 (-92)
chr1	6453995	6454646	ACOT7 (-8448), HES2 (+25658)
chr16	4571267	4574194	MGRN1 (-102060), CDIP1 (-7621)
chr16	4587535	4589308	MGRN1 (-86369), CDIP1 (-23312)
chr16	46722061	46724527	ORC6 (-264), VPS35 (-190)
chr16	47005798	47008899	DNAJA2 (+350), GPT2 (+89059)
chr16	4816462	4819231	SMIM22 (-20610), ZNF500 (-628)
chr16	49052467	49055595	N4BP1 (-409911), CBLN1 (+261711)
chr16	49314754	49316681	N4BP1 (-671598), CBLN1 (+24)
chr16	49506274	49506600	CBLN1 (-190695), ZNF423 (+350213)
chr16	49730276	49736925	CBLN1 (-417859), ZNF423 (+123049)
chr16	49890232	49893188	CNEP1R1 (-166611), ZNF423 (-35060)
chr1	65001973	65006496	RAVER2 (-206543), CACHD1 (+67760)
chr16	50331178	50332806	ADCY7 (+31565), BRD7 (+70698)
chr16	53737157	53750959	FTO (+6183), IRX3 (+576617)
chr1	65533289	65534485	JAK1 (-101700), AK4 (-79626)
chr16	55695508	55697676	SLC6A2 (+6036), CES1 (+170478)
chr16	56484126	56486240	AMFR (-25733), NUDT21 (+104)
chr16	56964468	56968189	CETP (-29433), HERPUD1 (+369)
chr1	65730456	65732328	DNAJC6 (-43836), AK4 (+117879)
chr16	576509	578905	CAPN15 (-149), RAB11FIP3 (+102088)
chr16	57673075	57673460	GPR97 (-28831), GPR56 (+10849)
chr1	65774229	65785456	LEPROT (-106427), DNAJC6 (+4615)
chr16	57768058	57771507	KATNB1 (+141), KIFC3 (+66717)
chr16	58482622	58499313	NDRG4 (-6960), GINS3 (+64670)
chr16	58547858	58549743	SETD6 (-591), NDRG4 (+50873)
chr16	59502648	59504341	GOT2 (-735234)
chr16	5953536	5953984	FAM86A (-805951)
chr16	6093951	6116736	FAM86A (-957535)
chr16	62743281	62744716	CDH8 (-673260)
chr16	66132837	66134163	CDH11 (-977399), CDH5 (-267033)
chr16	66397437	66399588	CDH5 (-2020)
chr16	67184973	67227313	NOL3 (-1762), HSF4 (+8855)
chr16	67687155	67701852	ACD (+142), RLTPR (+15682)
chr16	67867930	67882164	THAP11 (-1166), TSNAXIP1 (+34020)
chr16	67969150	67970148	CTRL (-3332), PSMB10 (+1341)
chr16	68056114	68080711	NFATC3 (-51148), DDX28 (-10643)
chr16	68117580	68120577	DDX28 (-61309), NFATC3 (-482)
chr16	686466	699034	RHOT2 (-25336), WFIKKN1 (+11818)
chr16	68877118	68878228	HAS3 (-263770), TANGO6 (+164)
chr16	69363256	69375221	PDF (-4741), NIP7 (-4094)
chr16	69787973	69797025	WWP2 (-3710), NOB1 (-3656)
chr16	70321351	70333822	DDX19B (-5369), AARS (-4141)
chr16	70379868	70381646	DDX19A (+25), ST3GAL2 (+53784)
chr16	70414315	70415357	ST3GAL2 (+19705), DDX19A (+34104)
chr16	7042925	7044869	RBFOX1 (-338854)
chr16	70430133	70431841	ST3GAL2 (+3554), DDX19A (+50255)
chr16	70462396	70473777	ST3GAL2 (-33546), FUK (-20237)
chr16	70556832	70560131	IL34 (-55316), SF3B3 (+791)
chr16	71495286	71496578	ZNF23 (+185), CALB2 (+103313)
chr16	71841806	71843008	PHLPP2 (-83803), AP1G1 (+697)
chr16	72042698	72043107	HP (-45591), DHODH (+260)
chr16	73082519	73105626	ZFHX3 (-11799)
chr16	73263825	73267483	ZFHX3 (-183380)
chr1	67389623	67392580	MIER1 (+460), SLC35D1 (+128680)
chr16	73924470	73925696	ZFHX3 (-842809), PSMD7 (-405590)
chr16	75589302	75600978	GABARAPL2 (-5109), TMEM231 (-5004)
chr16	75656312	75657790	ADAT1 (+147), GABARAPL2 (+56802)
chr16	75941095	75944644	CNTNAP4 (-400924), ENSG00000214325 (-208781)
chr16	76617565	76618327	MON1B (-606870), ENSG00000261833 (+30632)
chr16	77245583	77246700	SYCE1L (+12848), ADAMTS18 (+222869)
chr16	77756411	77757315	VAT1L (-65564), NUDT7 (+452)
chr16	77785424	77805584	VAT1L (-26923), NUDT7 (+39093)
chr16	78781717	78784396	WWOX (+649747), MAF (+851554)
chr1	67893695	67897250	SERBP1 (+596), IL12RB2 (+122426)
chr1	68109333	68114745	SERBP1 (-215970), GADD45A (-38705)
chr16	81110740	81111320	C16orf46 (-181), GCSH (+18978)
chr1	68138581	68154006	SERBP1 (-250225), GADD45A (-4450)
chr16	82203400	82204657	CDH13 (-456541), MPHOSPH6 (-198)
chr16	82865939	82869110	HSBP1 (-973923), CDH13 (+206955)
chr1	68297247	68298246	GNG12 (+1403), GADD45A (+147003)
chr16	83722265	83723020	HSBP1 (-118805)
chr16	85113641	85115508	GSE1 (-532247), KIAA0513 (+17757)
chr16	85382681	85394695	GSE1 (-258134), KIAA0513 (+291870)
chr16	85428997	85431000	GSE1 (-216823), KIAA0513 (+333181)
chr16	85586381	85591737	GSE1 (-57763), KIAA0513 (+492241)
chr16	85619749	85620093	GSE1 (-26901), KIAA0513 (+523103)
chr16	85645965	85686693	GSE1 (+19507), GINS2 (+56276)
chr16	86588136	86589280	MTHFSD (+108), FOXF1 (+44575)
chr16	87415952	87425245	MAP1LC3B (-4807), FBXO31 (-3236)
chr16	87756692	87757363	KLHDC4 (+42527), JPH3 (+120517)
chr16	87799425	87813294	KLHDC4 (-6805), SLC7A5 (+96734)
chr16	87839785	87841383	KLHDC4 (-41029), SLC7A5 (+62510)
chr16	87887245	87894707	KLHDC4 (-91421), SLC7A5 (+12118)
chr16	87958352	87959077	SLC7A5 (-55621), CA5A (+11407)
chr16	87978794	87986903	BANP (-20775), CA5A (-12727)
chr16	8830460	8830967	ABAT (+23888), TMEM186 (+60791)
chr16	88518617	88519173	ZFPM1 (-830), ZNF469 (+25016)
chr16	88793991	88794578	CTU2 (+21414), PIEZO1 (+57334)
chr16	88837470	88840682	PIEZO1 (+12543), CTU2 (+66205)
chr16	8890947	8892792	PMM2 (+196), CARHSP1 (+70388)
chr16	89277197	89284870	SLC22A31 (-12962), ZNF778 (-3084)
chr16	89306964	89308482	ZNF778 (+23605), ANKRD11 (+249246)
chr16	89468432	89468949	ANKRD11 (+88278), ZNF778 (+184573)
chr16	89555160	89555741	ANKRD11 (+1518), ZNF778 (+271333)
chr16	8960239	8962777	CARHSP1 (+750), PMM2 (+69834)
chr16	89626078	89628558	CPNE7 (-14858), RPL13 (+199)
chr16	89678629	89680936	DPEP1 (-7217), CPNE7 (+37607)
chr16	89753454	89754242	CDK10 (+772), VPS9D1 (+33546)
chr16	89865778	89882439	FANCA (+8945), ZNF276 (+86157)
chr16	89983795	89992261	ENSG00000258947 (-1659), TUBB3 (+2455)
chr16	90024718	90025116	DEF8 (+9734), CENPBD1 (+14025)
chr16	9183777	9187478	USP7 (-128287)
chr16	970399	971258	GNG13 (-120096), LMF1 (+50170)
chr1	71052790	71054744	CTH (+176812), PTGER3 (+459704)
chr17	11387369	11398984	DNAH9 (-108571), SHISA6 (+248597)
chr17	12693331	12696631	ARHGAP44 (+2125), ELAC2 (+226523)
chr17	1301310	1304036	YWHAE (+999), TUSC5 (+119716)
chr17	13725761	13726875	COX10 (-246528), HS3ST3A1 (-221074)
chr17	1394159	1395506	CRK (-35281), MYO1C (+1273)
chr17	13972756	13973672	HS3ST3B1 (-231186), COX10 (+368)
chr17	15587533	15587768	ZNF286A (-15404), TRIM16 (-37)
chr17	16117881	16121313	PIGL (-927), NCOR1 (-734)
chr17	1619759	1628882	TLCD2 (-10589), WDR81 (-3933)
chr17	16254586	16256442	CENPV (+1299), PIGL (+134990)
chr17	16341367	16345530	TRPV2 (+24593), ZNF287 (+129034)
chr17	16438514	16438962	ZNF287 (+33745), TRPV2 (+119882)
chr17	1665474	1667722	SERPINF1 (+1345), SMYD4 (+66577)
chr17	16943684	16948276	TNFRSF13B (-70578), MPRIP (-94)
chr17	17107854	17109316	PLD6 (+1044), MPRIP (+162511)
chr17	17494267	17495989	RAI1 (-89659), PEMT (-114)
chr17	17585280	17597883	RAI1 (+6795), SREBF1 (+148719)
chr17	17625885	17627949	RAI1 (+42130), SREBF1 (+113384)
chr17	17684949	17695811	SREBF1 (+49921), RAI1 (+105593)
chr17	17726264	17744012	SREBF1 (+5163), RAI1 (+150351)
chr17	17816876	17818819	SREBF1 (-77547), TOM1L2 (+57863)
chr17	17990875	17992383	MYO15A (-20391), DRG2 (+429)
chr17	18086444	18088658	ALKBH5 (-2), MYO15A (+75531)
chr17	18217319	18219078	TOP3A (+108), SMCR7 (+53775)
chr17	18758872	18762548	PRPSAP2 (-710), TVP23B (+76402)
chr17	19280306	19292707	MFAP4 (+3996), MAPK7 (+5473)
chr17	1933369	1952881	OVCA2 (-2202), DPH1 (+9721)
chr17	19411405	19411607	SLC47A1 (-25661), RNF112 (+96999)
chr17	2041964	2042218	SRR (-164907), HIC1 (+82487)
chr17	21355786	21357439	UBBP4 (-374082), KCNJ12 (+77104)
chr17	2238396	2252952	SGSM2 (+4868), MNT (+58738)
chr17	2287409	2305397	MNT (+8009), SGSM2 (+55597)
chr17	25659720	25660666	KSR1 (-138843), WSB1 (+39087)
chr17	26644777	26647568	TMEM97 (+52), IFT20 (+16302)
chr17	26733490	26733872	SLC13A2 (-66630), SLC46A1 (-453)
chr17	26827592	26829071	FOXN1 (-22627), SLC13A2 (+28021)
chr17	26890805	26899265	UNC119 (-15349), PIGS (+3855)
chr17	27037112	27055670	RAB34 (-1105), RPL23A (-20)
chr17	27070679	27072439	ERAL1 (-110397), TRAF4 (+557)
chr17	27915501	27922478	GIT1 (-2423), ANKRD13B (-1496)
chr17	27950016	27950352	CORO6 (-267), SSH2 (+306986)
chr17	28617779	28619625	SLC6A4 (-55682), BLMH (+310)
chr17	28705545	28724247	GOSR1 (-89484), CPD (+8973)
chr17	2878593	2880036	OR1D5 (+87586), RAP1GAP2 (+179583)
chr17	29036523	29038321	CRLF3 (+114372), TBC1D29 (+153292)
chr17	29875850	29876554	RAB11FIP4 (+157560), COPRS (+310154)
chr17	30668303	30678701	C17orf75 (-4294), ZNF207 (-3634)
chr17	33306221	33309093	LIG3 (+144), RFFL (+108681)
chr17	33895218	33915775	SLFN14 (-20380), PEX12 (+151)
chr17	34889542	34903378	GGNBP2 (-4277), PIGW (+5591)
chr17	34947829	34959464	MRM1 (-4354), DHRS11 (+5419)
chr17	35305756	35306893	C17orf78 (-426660), AATF (+150)
chr17	35451071	35452047	C17orf78 (-281426), AATF (+145384)
chr17	35713609	35716704	C17orf78 (-17828), AATF (+408982)
chr17	35766023	35767894	ACACA (-88), TADA2A (-6)
chr17	35836389	35849772	DUSP14 (-26900), TADA2A (+76116)
chr17	3597902	3599253	P2RX5 (+1120), EMC6 (+26462)
chr17	36002395	36003931	SYNRG (-33619), DDX52 (+330)
chr17	36557651	36571910	ARHGAP23 (-19881), SOCS7 (+56653)
chr17	36665833	36667660	ARHGAP23 (+82085), SRCIN1 (+95436)
chr17	36831477	36831903	SRCIN1 (-69507), MLLT6 (-30105)
chr17	36860414	36862873	SRCIN1 (-99461), MLLT6 (-151)
chr17	37008557	37011036	PIP4K2B (-53639), RPL23 (+299)
chr17	37351127	37365810	RPL19 (+1933), STAC2 (+23656)
chr17	37386530	37388430	STAC2 (-5355), FBXL20 (+170436)
chr17	37606617	37620396	MED1 (-5968), CDK12 (-4785)
chr17	37763377	37774919	PPP1R1B (-14029), NEUROD2 (-4952)
chr17	3781885	3794678	C17orf85 (-38737), CAMKK1 (+8056)
chr17	38082504	38096858	LRRC3C (-8046), ORMDL3 (-6587)
chr17	38136891	38139197	CSF3 (-33653), PSMD3 (+994)
chr17	38209849	38227628	MED24 (-8081), THRA (-324)
chr17	38254641	38281679	NR1D1 (-11182), MSL1 (-10707)
chr17	38333298	38334179	RAPGEFL1 (-503), CASC3 (+37163)
chr17	38374317	38388519	CDC6 (-62467), WIPF2 (+5844)
chr17	38443377	38444826	RARA (-21344), CDC6 (+217)
chr17	38496887	38511294	GJD3 (+15976), RARA (+38645)
chr17	38599198	38619376	IGFBP4 (+9574), TNS4 (+48562)
chr17	38646015	38647734	TNS4 (+10974), IGFBP4 (+47162)
chr17	38802617	38805304	CCR7 (-82237), SMARCE1 (+799)
chr17	39894579	39894810	HAP1 (-3799), JUP (+48255)
chr17	39968357	39969840	LEPREL4 (-244), FKBP10 (-84)
chr17	40020167	40022146	KLHL10 (+27125), ACLY (+54083)
chr17	40073444	40087250	CNP (-38412), ACLY (-5107)
chr17	40167864	40172858	DNAJC7 (-690), ZNF385C (+44714)
chr17	40272679	40274304	HSPB9 (-1264), KAT2A (-116)
chr17	40805375	40811774	TUBG2 (-2748), TUBG1 (+46881)
chr17	40827788	40834471	PLEKHH3 (-2161), CCR10 (+2731)
chr17	40896115	40897012	EZH1 (+484), CNTNAP1 (+61933)
chr17	40950165	40950675	COA3 (+302), WNK4 (+17724)
chr17	40975674	40986860	BECN1 (-4986), PSME3 (-4221)
chr17	41115419	41117046	AARSD1 (+260), G6PC (+63418)
chr17	41149346	41152477	IFI35 (-7845), RPL27 (+418)
chr17	41170688	41194595	RND2 (+5384), BRCA1 (+94858)
chr17	41275894	41278818	BRCA1 (+144), RND2 (+100098)
chr17	41321082	41324012	TMEM106A (-41347), NBR1 (+36)
chr17	41437264	41447592	ARL4D (-33899), TMEM106A (+78534)
chr17	41534436	41562626	DHX8 (-12803), ARL4D (+72204)
chr17	41909397	41911024	DUSP3 (-53855), MPP3 (+327)
chr17	41977387	41985483	MPP2 (+3678), CD300LG (+56891)
chr17	42142851	42149684	TMEM101 (-45749), G6PC3 (-1835)
chr17	42215892	42219903	ASB16 (-30176), HDAC5 (-16892)
chr17	42384332	42387664	RUNDC3A (+71), SLC25A39 (+16185)
chr17	42401325	42401978	SLC25A39 (+531), RUNDC3A (+15725)
chr17	4267898	4268689	ANKFY1 (-101152), UBE2G1 (+1483)
chr17	42742095	42742757	DBF4B (-43625), FZD2 (+107501)
chr17	42766134	42767817	DBF4B (-19075), FZD2 (+132051)
chr17	42856667	42857352	ADAM11 (+20611), GJC1 (+51169)
chr17	42969436	42977393	EFTUD2 (+3615), HIGD1B (+48145)
chr17	43023430	43035794	KIF18B (-4533), C1QL1 (+15827)
chr17	43064917	43065948	C1QL1 (-19994), DCAKD (+47076)
chr17	43081243	43084598	C1QL1 (-37482), DCAKD (+29588)
chr17	43099680	43110879	C1QL1 (-59841), DCAKD (+7229)
chr17	43127915	43151251	NMT1 (+10605), PLCD3 (+70308)
chr17	43223927	43239646	HEXIM2 (-6280), HEXIM1 (+7103)
chr17	43393590	43395399	SPATA32 (-55016), ARHGAP27 (+108502)
chr17	43661162	43663346	CRHR1 (-199657), PLEKHM1 (-94144)
chr17	43886558	43887829	SPPL2C (-35062), CRHR1 (+25283)
chr17	43971000	43986341	STH (-97945), MAPT (+6923)
chr17	44268059	44271979	KANSL1 (+147), STH (+193403)
chr17	44344551	44345258	KANSL1 (-74739), LRRC37A (-27592)
chr17	4457716	4459414	MYBBP1A (+116), SPNS2 (+56432)
chr17	4502685	4507686	GGT6 (-41073), ALOX15 (+40403)
chr17	45144157	45150676	RPRML (-90803), CDC27 (+119125)
chr17	45177044	45177804	RPRML (-120810), CDC27 (+89118)
chr17	45726095	45729283	TBKBP1 (-44941), KPNB1 (+485)
chr17	46018257	46020034	CDK5RAP3 (-29261), PNPO (+209)
chr17	4606702	4615016	PELP1 (-3435), ARRB2 (-3129)
chr17	4634016	4634945	MED11 (-248), ARRB2 (+20493)
chr17	4692911	4700050	PSMB6 (-2958), GLTPD2 (+4227)
chr17	46968768	46971463	ATP5G1 (-63), CALCOCO2 (+61720)
chr17	46984953	46987230	UBE2Z (+361), SNF8 (+36387)
chr17	47020986	47022881	SNF8 (+545), UBE2Z (+36203)
chr17	47072350	47078181	B4GALNT2 (-135063), IGF2BP1 (+492)
chr17	47268801	47270572	GNGT2 (+17075), B4GALNT2 (+59358)
chr17	47491860	47492886	NGFR (-80282), PHB (-131)
chr17	47592236	47593428	NXPH3 (-60388), NGFR (+20177)
chr17	47654488	47661539	NXPH3 (+4794), SPOP (+97511)
chr17	47753375	47755474	SPOP (+1100), NXPH3 (+101205)
chr17	47783808	47785626	SPOP (-29192), SLC35B1 (+600)
chr1	74807682	74809865	TNNI3K (+144827), LRRC53 (+169524)
chr17	48222841	48239484	SGCA (-12203), PPP1R9B (-3286)
chr17	48254988	48255883	SGCA (+12070), COL1A1 (+23557)
chr17	48284109	48287809	TMEM92 (-62808), COL1A1 (-6966)
[truncated: 2,834 more rows]
