# Supplementary material for: JMJD6 is a tumorigenic factor and therapeutic target in neuroblastoma
Source: Nat Commun. 2019 Jul 25;10:3319. doi: 10.1038/s41467-019-11132-w (PMC6658504; doi:10.1038/s41467-019-11132-w)
Supplement: Supplementary file 8 — Supplementary Data 5 [file 41467_2019_11132_MOESM8_ESM.xls]

## Sheet: Binding at super-enhancers
Supplementary Data 5. Super-enhancer regions bound by JMJD6, by N-Myc or by both JMJD6
and N-Myc. Supplementary Data 5 is composed of 3 sub-data, 5a-c.
Supplementary Data 5a. Super-enhancer regions bound by both JMJD6 and N-Myc. ChIP-Seq
experiments were performed in triplicates with anti-JMJD6 or anti-N-Myc antibody in CHP134
cells. Genome-wide JMJD6 and N-Myc binding peaks were identified at genome assembly
GRCh37 (hg19), and compared between triplicate JMJD6 antibody ChIP-Seq data and triplicate
N-Myc antibody ChIP-Seq data. Only peaks with false discovery rate q-value < 0.05 were retained
for analysis, and only super-enhancer regions overlapping with peaks in all three replicates of
N-Myc and JMJD6 antibody ChIP-Seq were listed.
Chr	Position_A	Position_B	Two nearest genes
chr11	62597954	62630283	SLC3A2 (-9464), WDR74 (-4838)
chr1	17221598	17254556	NBPF1 (-298095), CROCC (-10368)
chr14	89253165	89345048	TTC8 (+8101), FOXN3 (+786367)
chr17	7094895	7156913	DLG4 (-2883), DVL2 (+11960)
chr17	8042493	8127548	TMEM107 (-5304), AURKB (+28895)
chr2	15382268	15385014	NBAS (+317813)
chr2	15514351	15529085	NBAS (+179736)
Supplementary Data 5b. Super-enhancer regions bound by JMJD6 protein. Anti-JMJD6 antibody
ChIP-Seq experiments were performed in triplicates in CHP134 cells. Genome-wide JMJD6
binding peaks were identified at genome assembly GRCh37 (hg19), and compared among triplicate
JMJD6 antibody ChIP-Seq data. Only peaks with false discovery rate q-value < 0.05 were retained
for analysis, and only super-enhancer regions overlapping with peaks in all three replicates of
JMJD6 antibody ChIP-Seq were listed.
Chr	Position_A	Position_B	Two nearest genes
chr10	24401036	24415269	KIAA1217 (-89940), OTUD1 (+679955)
chr11	62597954	62630283	SLC3A2 (-9464), WDR74 (-4838)
chr1	17221598	17254556	NBPF1 (-298095), CROCC (-10368)
chr12	14536930	14572014	ATF7IP (+35856), PLBD1 (+166811)
chr14	89253165	89345048	TTC8 (+8101), FOXN3 (+786367)
chr17	7094895	7156913	DLG4 (-2883), DVL2 (+11960)
chr17	8042493	8127548	TMEM107 (-5304), AURKB (+28895)
chr2	15382268	15385014	NBAS (+317813)
chr2	15514351	15529085	NBAS (+179736)
Supplementary Data 5c. Super-enhancer regions bound by N-Myc protein. Anti-N-Myc antibody
ChIP-Seq experiments were performed in triplicates in CHP134 cells. Genome-wide N-Myc
binding peaks were identified at genome assembly GRCh37 (hg19), and compared among triplicate
N-Myc antibody ChIP-Seq data. Only peaks with false discovery rate q-value < 0.05 were retained
for analysis, and only super-enhancer regions overlapping with peaks in all three replicates of
N-Myc antibody ChIP-Seq were listed.
Chr	Position_A	Position_B	Two nearest genes
chr10	21803974	21824919	NEBL (-627916), SKIDA1 (+164)
chr10	76175113	76197077	KAT6B (-400288), ADK (+275108)
chr10	8086895	8106474	GATA3 (+29)
chr1	112270827	112299445	DDX20 (-12791), RAP1A (+122731)
chr1	116902053	116919894	ATP1A1 (-5515), SLC22A15 (+391855)
chr11	19733653	19763017	NAV2 (+13192), DBX1 (+433535)
chr1	16160016	16177551	SPEN (-5575), FBLIM1 (+77790)
chr11	62597954	62630283	SLC3A2 (-9464), WDR74 (-4838)
chr11	65243837	65273850	SCYL1 (-33704), FRMD8 (+104774)
chr1	17221598	17254556	NBPF1 (-298095), CROCC (-10368)
chr11	75335621	75354131	MAP6 (+35289), SERPINH1 (+71461)
chr1	201616727	201673353	IPO9 (-153229), NAV1 (+27663)
chr12	125135104	125170233	NCOR2 (-172871), SCARB1 (+195724)
chr12	12866841	12880091	APOLD1 (-5399), CDKN1B (+3408)
chr1	216851822	216899391	USH2A (-278869), ESRRG (+21188)
chr1	218517742	218568433	LYPLAL1 (-804098), TGFB2 (+23511)
chr12	32290386	32310896	FGD4 (-354453), BICD1 (+40478)
chr1	234734621	234756736	IRF2BP2 (-408), TOMM20 (+546572)
chr1	234856932	234882400	IRF2BP2 (-124395), TOMM20 (+422585)
chr1	237465945	237530441	RYR2 (+292688), ZP4 (+555901)
chr1	23877005	23895796	RPL11 (-131868), ID3 (-116)
chr1	242585043	242600107	MAP1LC3C (-430200), PLD5 (+95245)
chr1	244210490	244221179	ZBTB18 (+1250), ADSS (+399601)
chr12	54651687	54675936	SMUG1 (-81034), CBX5 (+10074)
chr12	54773235	54789164	GPR84 (-22929), ZNF385A (+3882)
chr12	55449650	55462403	OR9K2 (-67438), NEUROD4 (+42298)
chr12	79321516	79349015	SYT1 (+76817), PAWR (+749611)
chr1	28831640	28846344	RCC1 (-5777), PHACTR4 (+74310)
chr1	33334103	33360018	FNDC5 (-10647), HPCA (-4975)
chr13	34477561	34520691	RFC3 (+106940)
chr13	35765145	35808418	MAB21L1 (+264050), NBEA (+270358)
chr13	35852920	35887652	MAB21L1 (+180546), NBEA (+353862)
chr13	35915462	35940635	MAB21L1 (+122783), NBEA (+411625)
chr13	36038546	36063207	MAB21L1 (-45), DCLK1 (+654566)
chr13	37459487	37495637	SMAD9 (+16847), RFXAP (+84201)
chr1	33802010	33832640	A3GALT2 (-30626), PHC2 (+23869)
chr13	52355062	52380425	DHRS12 (+10515), WDFY2 (+209100)
chr13	72161878	72218518	DACH1 (+251132)
chr14	23464407	23505284	C14orf93 (-5486), PSMB5 (+19508)
chr14	77383399	77424041	IRF2BPL (+91314), VASH1 (+175188)
chr14	89253165	89345048	TTC8 (+8101), FOXN3 (+786367)
chr1	50568024	50583402	ELAVL4 (+3749), DMRTA2 (+313459)
chr15	20561812	20588351	NONE
chr15	46523360	46574382	SQRDL (+621933)
chr1	54737956	54825208	C1orf191 (+77872), SSBP3 (+90510)
chr15	93351060	93382960	FAM174B (-167822), CHD2 (-76048)
chr15	93424858	93461225	FAM174B (-243854), CHD2 (-16)
chr1	61323680	61384058	C1orf87 (-814427), NFIA (-193665)
chr16	29801316	29837882	PRRT2 (-3913), MAZ (+1682)
chr16	53117453	53135327	RBL2 (-341942), CHD9 (+37445)
chr16	85253600	85321584	GSE1 (-359230), KIAA0513 (+190774)
chr16	85458391	85518960	GSE1 (-158146), KIAA0513 (+391858)
chr17	36885901	36910254	PCGF2 (+7992), CISD3 (+11590)
chr17	38458985	38479736	RARA (+3915), GJD3 (+50706)
chr17	40687535	40730389	COASY (-5207), HSD17B1 (+7730)
chr17	41465326	41496970	DHX8 (-80186), ARL4D (+4821)
chr17	46047795	46101281	CDK5RAP3 (+26131), COPZ2 (+40601)
chr17	46120122	46133658	NFE2L1 (+1169), CBX1 (+51670)
chr17	47857121	47867123	SLC35B1 (-76805), KAT7 (-3795)
chr17	48441747	48454955	MRPL27 (+2224), XYLT2 (+24898)
chr17	48783749	48799533	ANKRD40 (-6356), LUC7L3 (-5264)
chr17	49866103	49881287	CA10 (+362392), UTP18 (+535806)
chr17	70768544	70789353	SLC39A11 (+309878), SOX9 (+661788)
chr17	7094895	7156913	DLG4 (-2883), DVL2 (+11960)
chr17	74535366	74555361	PRCD (+9192), ST6GALNAC2 (+36846)
chr17	76916659	76951456	TIMP2 (-12589), LGALS3BP (+42133)
chr17	8042493	8127548	TMEM107 (-5304), AURKB (+28895)
chr1	79081984	79097137	IFI44 (-25955), IFI44L (+3473)
chr18	42295056	42325818	SLC14A2 (-884329), SETBP1 (+49574)
chr18	52965639	52991849	TCF4 (+324441), RAB27B (+483314)
chr19	1228015	1286751	CIRBP (-2001), MIDN (+8831)
chr19	13043248	13094274	DAND5 (-11535), GADD45GIP1 (-711)
chr20	30538448	30578893	CCM2L (-39582), XKR7 (+2866)
chr20	36692833	36725342	RPRD1B (+47140), TGM2 (+84686)
chr20	62777188	62800184	NPBWR2 (-50162), MYT1 (-7141)
chr21	16428675	16454686	USP25 (-660663), NRIP1 (-4360)
chr2	15382268	15385014	NBAS (+317813)
chr2	15514351	15529085	NBAS (+179736)
chr2	15730410	15740317	MYCN (-345322), DDX1 (+4062)
chr2	15755594	15758166	MYCN (-323806), DDX1 (+25578)
chr2	16080969	16082478	MYCN (+1038), FAM49A (+765378)
chr2	164566331	164598721	KCNH7 (-887398), FIGN (+9991)
chr2	165164452	165174632	FIGN (-577025), GRB14 (+308816)
chr2	166317505	166332838	CSRNP3 (-985), SCN2A (+229260)
chr2	182476783	182550770	CERKL (+7956), ITGA4 (+191825)
chr2	189155010	189173522	COL3A1 (-674780), GULP1 (+6707)
chr2	202003027	202023218	CASP10 (-34481), CFLAR (+32296)
chr2	207977276	208033096	KLF7 (+25483), CPO (+200908)
chr2	220360536	220387042	ASIC4 (-5263), GMPPA (+10166)
chr22	29469315	29504535	EMID1 (-114915), KREMEN1 (+17819)
chr2	2324158	2338377	PXDN (-582990), MYT1L (+3620)
chr22	46432195	46485838	PPARA (-87482), WNT7B (-86008)
chr2	66658294	66674995	ETAA1 (-957806), MEIS1 (+4113)
chr2	74727040	74758149	TLX2 (+984), DQX1 (+10868)
chr3	118731405	118753592	IGSF11 (+11236)
chr3	13057729	13088559	IQSEC1 (-63976), NUP210 (+388665)
chr3	171035724	171049472	SLC2A2 (-298059), TNIK (+135599)
chr3	18458895	18489057	KCNH8 (-715970), SATB1 (-7911)
chr3	29670466	29688385	TGFBR2 (-968667), RBMS3 (+356589)
chr3	78915738	78969470	ROBO1 (+874361)
chr3	79018129	79069139	ROBO1 (+773331)
chr3	9436819	9447648	THUMPD3 (+37498), LHFPL4 (+153252)
chr4	113774639	113826851	ANK2 (-170087), LARP7 (+242463)
chr4	113847472	113897419	ANK2 (-98386), LARP7 (+314164)
chr4	113958877	114015187	ANK2 (+16200), CAMK2D (+695192)
chr4	119228649	119274753	PRSS12 (+22457), NDST3 (+296201)
chr4	119809362	119834193	MYOZ2 (-235161), SYNPO2 (+11782)
chr4	140697178	140771594	MGST2 (+147464), MAML3 (+340952)
chr4	151490692	151522714	MAB21L2 (+3626), LRBA (+429946)
chr4	174436922	174451480	SCRG1 (-123514), HAND2 (+7179)
chr4	174911168	174993040	HAND2 (-500724), CEP44 (-252951)
chr4	175113082	175142944	HAND2 (-676633), CEP44 (-77042)
chr4	175179015	175221627	HAND2 (-748941), CEP44 (-4734)
chr4	41745333	41758809	TMEM33 (-185066), PHOX2B (-1084)
chr4	41814910	41887281	PHOX2B (-100109), TMEM33 (-86041)
chr4	7888777	7913839	PSAPL1 (-464608), AFAP1 (+40345)
chr4	79962708	79987281	PAQR3 (-114403), NAA11 (+272209)
chr4	80083121	80139830	PAQR3 (-250884), NAA11 (+135728)
chr4	80192648	80238400	PAQR3 (-354932), NAA11 (+31680)
chr4	80773926	80796595	GK2 (-455889), ANTXR2 (+208456)
chr4	96434551	96472920	UNC5C (+16621), BMPR1B (+480906)
chr5	112504806	112563087	DCP2 (+221514), TSSK1B (+236781)
chr5	121235674	121298757	SRFBP1 (-30440), FTMT (+79566)
chr5	122775151	122797411	CSNK1G3 (-61512), CEP120 (-27284)
chr5	138283686	138308586	LRRTM2 (-85157), SIL1 (+237951)
chr5	140873874	140905969	PCDHGC5 (+21114), DIAPH1 (+108700)
chr5	14240150	14270287	FAM105B (-409638), TRIO (+111408)
chr5	158509410	158528488	EBF1 (+7820)
chr5	164040370	164101128	NONE
chr5	38257560	38295893	EGFLAM (+18216), LIFR (+318779)
chr5	68166701	68197310	SLC30A5 (-207467), PIK3R1 (+670458)
chr5	71567118	71617221	MRPS27 (+23918), MAP1B (+189109)
chr6	105609724	105628823	BVES (-34225), POPDC3 (+8461)
chr6	110648372	110682087	METTL24 (+14245), CDC40 (+163886)
chr6	112080604	112117799	TRAF3IP2 (-171753), FYN (+95453)
chr6	117050458	117090071	FAM162B (+16621), KPNA5 (+67915)
chr6	123312764	123354630	CLVS2 (+16581), TRDN (+624245)
chr6	15388361	15407118	JARID2 (+151213), DTNBP1 (+265533)
chr6	20685764	20710184	SOX4 (-895998), CDKAL1 (+163286)
chr6	27774672	27807490	HIST1H4J (-803), HIST1H2BM (+8259)
chr6	43654556	43685575	VEGFA (-68378), MRPS18A (-14538)
chr6	66406171	66420187	EYS (+3939)
chr6	69421692	69440767	BAI3 (+85971)
chr7	104651483	104658848	KMT2E (+540), SRPK2 (+374175)
chr7	116652903	116663511	ST7 (+64826), WNT2 (+305136)
chr7	18855308	18870943	TWIST1 (+294169), HDAC9 (+327200)
chr7	18883937	18902572	TWIST1 (+264040), HDAC9 (+357329)
chr7	19145395	19160871	TWIST1 (+4162), HDAC9 (+617207)
chr7	19180704	19193561	FERD3L (-2089), TWISTNB (+561577)
chr7	31323649	31351914	NEUROD6 (+42726), ADCYAP1R1 (+234972)
chr7	92383205	92443601	CDK6 (+49828), RBM48 (+255316)
chr8	125610268	125662146	NDUFB9 (+84863), MTSS1 (+104463)
chr8	125677213	125703169	MTSS1 (+50479), NDUFB9 (+138847)
chr8	71945990	71967781	EYA1 (+317581), XKR9 (+375286)
chr8	72264322	72276918	EYA1 (+3847), XKR9 (+689020)
chr8	92653186	92678132	SLC26A7 (+404124), RUNX1T1 (+442047)
chr8	93062853	93117355	RUNX1T1 (+17602), SLC26A7 (+828569)
chr9	12774793	12816340	TYRP1 (+102132), MPDZ (+483996)
chr9	14301911	14323671	NFIB (+875)
chr9	28799766	28828761	LINGO2 (-143981)
chr9	38414275	38426408	IGFBPL1 (+4102), ALDH1B1 (+27681)
chrX	99948334	99987278	SYTL4 (+18716), SRPX2 (+68591)
