# Supplementary material for: JMJD6 is a tumorigenic factor and therapeutic target in neuroblastoma
Source: Nat Commun. 2019 Jul 25;10:3319. doi: 10.1038/s41467-019-11132-w (PMC6658504; doi:10.1038/s41467-019-11132-w)
Supplement: Supplementary file 10 — Source Data [file 41467_2019_11132_MOESM10_ESM.xlsx]

## Sheet: Figure 1 
Figures 1b and 1c								Figure 1d								Figure 1e												Figure 1f
Data 1: Kocak dataset (GSE45547) 209er cohort								Data 1: JMJD6 MYCN/MYC correlation plot, Kocak data set								Data 1: Overall survival (Versteeg dataset) (all samples)						Data 2: Overall survival (Kocak dataset) (all samples)						Data 1: Overall survival (Kocak dataset) (MYCN-non-amplified samples)						Data 2: Overall survival (Kocak dataset) (MYCN-amplified samples)
GEO accession number	GEO sample id	MYCN status	JMJD6 expression	JMJD6 copynumber (aCGH)	JMJD6 copynumber status			probeset	sample_id	sample_title	JMJD6 - UKv4_A_23_P311616	MYC - UKv4_A_23_P215956	MYCN -UKv4_A_24_P94402			JMJD6 Exp	nti_surv_overall	lower expression	higher expression			JMJD6 Exp	nti_surv_overall	lower expression	higher expression			JMJD6 Exp	OS_d	High JMJD6	Low JMJD6			JMJD6 Exp	OS_d	High JMJD6	Low JMJD6
GSM1108811	NB_E_411	not amplified	9.27133	2.6734	segmental gain			gsm1108401	252038210001_1_1	nb_e_1	10.1733	11.3765	13.003			6.51096	6881	0				7.72247	810	0				7.72247	810		0			8.886	4090		0
GSM1108775	NB_E_375	not amplified	9.35435	2.6939	numerical gain			gsm1108402	252038210001_1_2	nb_e_2	11.8956	10.3661	16.3991			6.57743	1993	0				8.20799	1778	0				8.20799	1778		0			9.23482	795		0
GSM1108646	NB_E_246	not amplified	9.80476	3.1516	numerical gain			gsm1108403	252038210001_1_4	nb_e_3	10.2203	12.4838	13.7998			6.65392	2090	0				8.30287	1750	0				8.30287	1750		0			9.59544	1695		1
GSM1108763	NB_E_363	not amplified	9.79111	2.8058	segmental gain			gsm1108404	252038210002_1_1	nb_e_4	10.9586	12.5117	13.1715			6.65535	4392	0				8.30606	1016	0				8.30606	1016		0			9.71149	674		0
GSM1108555	NB_E_155	not amplified	9.41448	2.9251	segmental gain			gsm1108405	252038210002_1_2	nb_e_5	9.76388	12.6884	12.826			6.70321	5759	0				8.46434	796	0				8.46434	796		0			9.71939	1324		0
GSM1108724	NB_E_324	not amplified	9.54831	2.5031	numerical gain			gsm1108406	252038210002_1_3	nb_e_6	10.1059	12.3776	12.6485			6.7879	7876	0				8.46923	1119	0				8.46923	1119		0			9.72809	1555		0
GSM1108666	NB_E_266	not amplified	9.78443	3.3748	numerical gain			gsm1108407	252038210002_1_4	nb_e_7	9.93517	11.3641	12.9656			6.83794	7146	0				8.49665	1698	0				8.49665	1698		0			9.73691	2425		0
GSM1108655	NB_E_255	not amplified	10.3207	2.9371	segmental gain			gsm1108408	252038210004_1_1	nb_e_8	10.1379	14.4284	12.1786			6.87897	7168	0				8.52082	1327	1				8.52082	1327		1			9.7386	360		1
GSM1108571	NB_E_171	not amplified	10.865	3.4436	segmental gain			gsm1108409	252038210004_1_2	nb_e_9	10.7488	11.8733	12.907			6.89603	4914	0				8.52982	1827	0				8.52982	1827		0			9.99209	220	1
GSM1108588	NB_E_188	not amplified	11.6991	3.6366	segmental gain			gsm1108410	252038210004_1_3	nb_e_10	10.3612	13.8421	11.0408			7.00338	5598	0				8.53177	3267	0				8.53177	3267		0			10.0603	725	1
GSM1108677	NB_E_277	not amplified	9.91154	3.403	segmental gain			gsm1108411	252038210004_1_4	nb_e_11	9.64223	12.5468	12.1289			7.01123	3702	0				8.57403	1017	0				8.57403	1017		0			10.0962	404	1
GSM1108768	NB_E_368	not amplified	10.1583	3.6485	segmental gain			gsm1108412	252038210005_1_1	nb_e_12	9.82845	13.3989	12.4806			7.01346	6013	0				8.58195	3472	0				8.58195	3472		0			10.1589	784	1
GSM1108663	NB_E_263	not amplified	8.78499	2.4111	normal			gsm1108413	252038210005_1_2	nb_e_13	10.9106	11.7355	16.346			7.02015	5124	0				8.63081	2230	0				8.63081	2230		0			10.1968	103	1
GSM1108617	NB_E_217	not amplified	10.664	2.8029	segmental gain			gsm1108414	252038210005_1_3	nb_e_14	9.10355	11.9208	12.8141			7.03892	6872	0				8.65105	1857	0				8.65105	1857		0			10.2496	2761	0
GSM1108473	NB_E_73	amplified	10.2716	3.0655	segmental gain			gsm1108415	252038210005_1_4	nb_e_15	10.3191	13.1682	15.5325			7.05311	7457	0				8.69244	2184	0				8.69244	2184		0			10.2496	1191	1
GSM1108563	NB_E_163	not amplified	10.1997	3.1939	numerical gain			gsm1108416	252038210006_1_1	nb_e_16	9.65267	12.8027	13.2537			7.11686	3261	0				8.69871	2169	0				8.69871	2169		0			10.2676	391	1
GSM1108651	NB_E_251	amplified	10.6589	2.1604	normal			gsm1108417	252038210006_1_2	nb_e_17	9.38349	13.3464	12.6211			7.13237	6071	0				8.73708	2229	0				8.73708	2229		0			10.2768	720	1
GSM1108698	NB_E_298	amplified	10.4355	2.6749	segmental gain			gsm1108418	252038210006_1_3	nb_e_18	9.50164	12.0911	13.5696			7.13955	4091	0				8.73775	516	0				8.73775	516		0			10.3029	1375	1
GSM1108740	NB_E_340	not amplified	8.83684	2.9909	segmental gain			gsm1108419	252038210006_1_4	nb_e_19	8.94515	12.8585	12.3119			7.15785	108	0				8.73877	2329	0				8.73877	2329		0			10.3072	284	0
GSM1108726	NB_E_326	<NA>	10.387	3.8379	segmental gain			gsm1108420	252038210007_1_1	nb_e_20	10.2299	12.6695	11.0625			7.18388	6097	0				8.74046	1047	0				8.74046	1047		0			10.3191	209	1
GSM1108605	NB_E_205	amplified	11.1566	2.9965	segmental gain			gsm1108421	252038210007_1_2	nb_e_21	9.75972	13.0908	13.0657			7.19771	541	1				8.74214	855	0				8.74214	855		0			10.3256	1477	0
GSM1108761	NB_E_361	not amplified	9.51331	3.034	numerical gain			gsm1108422	252038210007_1_3	nb_e_22	9.01095	11.8809	13.4776			7.21529	609	1				8.77182	897	0				8.77182	897		0			10.3514	607	0
GSM1108592	NB_E_192	not amplified	8.8356	1.9913	normal			gsm1108423	252038210007_1_4	nb_e_23	8.89694	12.3087	12.912			7.21723	4152	0				8.77742	727	1				8.77742	727		1			10.3521	1493	0
GSM1108647	NB_E_247	not amplified	10.1904	2.7456	numerical gain			gsm1108424	252038210009_1_1	nb_e_24	9.0669	13.0979	13.734			7.24698	3887	0				8.78136	2632	0				8.78136	2632		0			10.4004	711	1
GSM1108683	NB_E_283	amplified	10.2536	2.8023	segmental gain			gsm1108425	252038210009_1_2	nb_e_25	9.60363	11.4445	12.3231			7.25267	6264	0				8.78365	1163	0				8.78365	1163		0			10.4316	416	1
GSM1108741	NB_E_341	not amplified	10.0569	3.0723	segmental gain			gsm1108426	252038210009_1_3	nb_e_26	9.50522	13.208	11.7601			7.29002	4384	0				8.78888	1330	0				8.78888	1330		0			10.487	269	1
GSM1108681	NB_E_281	amplified	11.2597	2.9907	segmental gain			gsm1108427	252038210009_1_4	nb_e_27	10.5478	13.2175	13.6689			7.31922	396	1				8.79312	349	0				8.79312	349		0			10.5053	2432	0
GSM1108509	NB_E_109	not amplified	10.9246	2.6583	segmental gain			gsm1108428	252038210010_1_1	nb_e_28	9.33136	12.2857	13.6165			7.32823	3464	0				8.82241	2467	0				8.82241	2467		0			10.5281	1655	1
GSM1108757	NB_E_357	not amplified	9.51393	3.3452	segmental gain			gsm1108429	252038210010_1_2	nb_e_29	9.49526	12.912	12.8847			7.33539	6702	0				8.82337	1080	0				8.82337	1080		0			10.5313	274	0
GSM1108566	NB_E_166	not amplified	9.45988	2.5217	numerical gain			gsm1108430	252038210010_1_3	nb_e_30	10.7591	12.9345	13.1555			7.35667	3450	0				8.83194	2416	0				8.83194	2416		0			10.5411	412	1
GSM1108709	NB_E_309	amplified	11.7573	4.6884	segmental gain			gsm1108431	252038210010_1_4	nb_e_31	9.4363	12.9099	13.0509			7.35755	3563	0				8.83289	2502	0				8.83289	2502		0			10.5607	1049	1
GSM1108692	NB_E_292	amplified	9.59924	2.758	segmental gain			gsm1108432	252038210011_1_2	nb_e_32	10.9374	13.4802	16.6829			7.36457	6577	0				8.84706	443	0				8.84706	443		0			10.6154	1073	1
GSM1108733	NB_E_333	not amplified	9.40533	2.1549	normal			gsm1108433	252038210011_1_3	nb_e_33	9.16892	12.3005	12.9964			7.36807	6061	0				8.85019	1526	0				8.85019	1526		0			10.6354	209	1
GSM1108548	NB_E_148	not amplified	9.5007	3.038	segmental gain			gsm1108434	252038210011_1_4	nb_e_34	10.2496	12.3896	11.7862			7.37504	3707	0				8.85019	1001	0				8.85019	1001		0			10.6506	503	0
GSM1108474	NB_E_74	not amplified	10.216	3.5458	segmental gain			gsm1108435	252038210012_1_1	nb_e_35	9.99081	12.3482	13.5241			7.40854	2681	0				8.8505	1129	0				8.8505	1129		0			10.6549	207	1
GSM1108723	NB_E_323	not amplified	10.6409	2.9201	segmental gain			gsm1108436	252038210012_1_2	nb_e_36	9.46291	12.0104	12.8165			7.48543	295	0				8.85393	375	0				8.85393	375		0			10.6805	846	1
GSM1108550	NB_E_150	not amplified	8.9973	3.0308	segmental gain			gsm1108437	252038210012_1_3	nb_e_37	10.3522	11.802	15.2885			7.49345	2464	0				8.86326	936	0				8.86326	936		0			10.694	271	1
GSM1108746	NB_E_346	not amplified	10.6348	3.8164	segmental gain			gsm1108438	252038210013_1_1	nb_e_38	10.3055	12.0842	12.2669			7.49426	6904	0				8.86851	2247	0				8.86851	2247		0			10.7123	550	0
GSM1108483	NB_E_83	not amplified	9.20813	2.9047	segmental gain			gsm1108439	252038210013_1_2	nb_e_39	10.236	12.8507	13.3387			7.49825	7314	0				8.87529	3534	0				8.87529	3534		0			10.7266	945	0
GSM1108810	NB_E_410	not amplified	9.06411	2.5159	numerical gain			gsm1108440	252038210013_1_3	nb_e_40	10.6504	13.9929	12.3336			7.51885	5118	0				8.87621	1316	0				8.87621	1316		0			10.8183	309	1
GSM1108745	NB_E_345	not amplified	10.818	3.613	segmental gain			gsm1108441	252038210013_1_4	nb_e_41	9.59376	12.4795	12.6389			7.51885	1176	1				8.886	4090	0				8.89148	983		0			10.8228	330	1
GSM1108706	NB_E_306	not amplified	9.58685	3.1733	numerical gain			gsm1108442	252038210014_1_1	nb_e_42	10.2131	13.9822	12.7825			7.52826	3857	0				8.89148	983	0				8.89694	933		0			10.8492	539	1
GSM1108707	NB_E_307	amplified	11.4014	3.0466	segmental gain			gsm1108443	252038210015_1_1	nb_e_43	10.0438	13.013	11.5662			7.55459	5458	0				8.89694	933	0				8.90479	1219		0			10.8594	348	0
GSM1108729	NB_E_329	not amplified	9.58976	2.2302	normal			gsm1108444	252038210015_1_3	nb_e_44	10.0218	12.5778	12.6378			7.56148	3747	0				8.90479	1219	0				8.90929	2743		0			10.8776	364	1
GSM1108595	NB_E_195	not amplified	9.20832	3.1344	segmental gain			gsm1108445	252038210015_1_4	nb_e_45	9.65302	11.6839	13.2929			7.61839	576	1				8.90929	2743	0				8.91109	406		0			10.8806	90	1
GSM1108594	NB_E_194	not amplified	9.56946	2.9174	numerical gain			gsm1108446	252038210016_1_1	nb_e_46	10.1552	12.889	12.8438			7.61912	3193	0				8.91109	406	0				8.91588	2680		0			10.9106	1077	0
GSM1108583	NB_E_183	not amplified	9.0623	2.6694	numerical gain			gsm1108447	252038210016_1_2	nb_e_47	11.041	14.9662	12.877			7.62936	394	1				8.91588	2680	0				8.92481	1410		0			10.9227	1081	1
GSM1108596	NB_E_196	not amplified	9.87712	3.3366	segmental gain			gsm1108448	252038210016_1_3	nb_e_48	9.12619	12.662	10.9255			7.6388	2916	0				8.92481	1410	0				8.93399	810		0			10.9374	760	1
GSM1108789	NB_E_389	amplified	10.9358	2.8021	segmental gain			gsm1108449	252038210016_1_4	nb_e_49	9.36545	10.5254	11.6931			7.6489	3061	0				8.93399	810	0				8.94515	1030		0			10.9542	889	1
GSM1108602	NB_E_202	not amplified	8.65479	2.9941	numerical gain			gsm1108450	252038210017_1_1	nb_e_50	10.8492	12.0008	15.9273			7.6532	63	1				8.94515	1030	0				8.9507	3312		0			10.9698	478	1
GSM1108554	NB_E_154	amplified	11.503	4.0189	segmental gain			gsm1108451	252038210017_1_2	nb_e_51	9.47127	12.4817	11.2761			7.67596	221	1				8.9507	3312	0				8.95099	2593		0			11.0179	8	1
GSM1108633	NB_E_233	not amplified	9.26004	2.7862	numerical gain			gsm1108452	252038210017_1_4	nb_e_52	11.5516	11.5827	5.57289			7.6872	5274	0				8.95099	2593	0				8.95274	1363		0			11.0706	345	1
GSM1108552	NB_E_152	not amplified	11.1128	4.4107	segmental gain			gsm1108453	252038210018_1_1	nb_e_53	9.34407	13.1329	13.6955			7.69836	3023	0				8.95274	1363	0				8.95942	735		0			11.0819	472	0
GSM1108661	NB_E_261	not amplified	8.74434	3.2027	segmental gain			gsm1108454	252038210018_1_2	nb_e_54	9.59227	13.4901	13.6582			7.70183	5703	0				8.95942	735	0				8.96347	3700		0			11.1525	499	1
GSM1108675	NB_E_275	not amplified	9.70028	2.9571	segmental gain			gsm1108455	252038210019_1_1	nb_e_55	10.9702	12.5443	13.8504			7.70874	522	1				8.96347	3700	0				8.96434	231		0			11.1528	2051	0
GSM1108590	NB_E_190	not amplified	9.34656	2.9005	numerical gain			gsm1108456	252038210019_1_2	nb_e_56	11.0511	14.3997	12.0005			7.71081	4247	0				8.96434	231	0				8.97699	1408		0			11.2557	375	1
GSM1108671	NB_E_271	not amplified	9.53425	3.4512	segmental gain			gsm1108457	252038210019_1_3	nb_e_57	9.80607	13.9563	13.0372			7.73132	866	1				8.97699	1408	0				8.98014	5019		0			11.3913	592	1
GSM1108719	NB_E_319	not amplified	8.50053	2.6631	segmental gain			gsm1108458	252038210020_1_1	nb_e_58	10.506	13.6689	13.2831			7.74819	5750	0				8.98014	5019	0				8.98925	2852		0			11.3974	2038	0
GSM1108805	NB_E_405	not amplified	8.53257	2.6231	numerical gain			gsm1108459	252038210020_1_2	nb_e_59	10.6354	13.1799	15.5925			7.75021	3414	0				8.98925	2852	0				8.99351	1590		0			11.499	1541	0
GSM1108739	NB_E_339	amplified	11.5738	3.4205	segmental gain			gsm1108460	252038210020_1_3	nb_e_60	9.31175	12.4866	12.1563			7.79246	240	1				8.99351	1590	0				8.99492	876		0			11.5698	1504	0
GSM1108559	NB_E_159	not amplified	8.95664	2.1573	normal			gsm1108461	252038210020_1_4	nb_e_61	10.1504	13.6067	10.2101			7.84862	340	1				8.99492	876	0				9.00056	3069		0			11.664	2306	0
GSM1108597	NB_E_197	not amplified	10.4025	4.4018	segmental gain			gsm1108462	252038210021_1_1	nb_e_62	9.51787	13.5847	11.6494			7.85112	3771	0				9.00056	3069	0				9.01095	917		0			11.6792	415	1
GSM1108669	NB_E_269	not amplified	8.89524	2.4963	normal			gsm1108463	252038210021_1_2	nb_e_63	9.8051	12.9869	12.8365			7.87283	488	1				9.01095	917	0				9.0143	3768		0			11.7532	2391	0
GSM1108551	NB_E_151	not amplified	9.14047	2.016	normal			gsm1108464	252038210021_1_3	nb_e_64	10.5757	14.9766	10.8095			7.88631	126	1				9.0143	3768	0				9.01709	2887		0			11.8956	487	1
GSM1108687	NB_E_287	not amplified	9.43284	3.2671	segmental gain			gsm1108465	252038210021_1_4	nb_e_65	12.0273	12.4403	16.5526			7.91169	2312	0				9.01709	2887	0				9.01736	2908		0			12.0273	360	1
GSM1108470	NB_E_70	not amplified	10.309	2.6379	segmental gain			gsm1108466	252038210022_1_2	nb_e_66	9.59861	11.7289	12.4916			7.92125	4569	0				9.01736	2908	0				9.01792	2009		0			12.4827	429	1
GSM1108659	NB_E_259	not amplified	10.1442	2.5521	numerical gain			gsm1108467	252038210022_1_3	nb_e_67	9.97126	12.935	11.8789			7.92778	256	0				9.01792	2009	0				9.05853	1882		0
GSM1108613	NB_E_213	not amplified	9.41262	2.723	segmental gain			gsm1108468	252038210022_1_4	nb_e_68	8.86326	12.5062	12.1818			7.94427	4693	0				9.05853	1882	0				9.06015	497		0
GSM1108696	NB_E_296	not amplified	9.12572	2.6548	segmental gain			gsm1108469	252038210023_1_1	nb_e_69	9.92659	14.0659	12.3018			7.97212	294	1				9.06015	497	0				9.0669	954		0
GSM1108631	NB_E_231	amplified	9.72325	2.9231	segmental gain			gsm1108470	252038210023_1_2	nb_e_70	10.305	11.1221	11.654			7.99492	296	1				9.0669	954	0				9.07334	3773		0
GSM1108587	NB_E_187	not amplified	9.48164	2.7172	numerical gain			gsm1108471	252038210023_1_3	nb_e_71	10.3661	13.0108	12.8766			8.08375	4013	0				9.07334	3773	0				9.07387	1269		0
GSM1108656	NB_E_256	not amplified	8.99871	3.4844	numerical gain			gsm1108472	252038210024_1_1	nb_e_72	9.73691	9.12851	16.5373			8.0954	1408	1				9.07387	1269	0				9.09355	478		0
GSM1108573	NB_E_173	not amplified	9.0776	2.4307	normal			gsm1108473	252038210024_1_2	nb_e_73	10.2676	11.6392	16.4711			8.1634	666	1				9.09355	478	0				9.10355	1076		0
GSM1108580	NB_E_180	not amplified	8.78742	1.9706	normal			gsm1108474	252038210024_1_3	nb_e_74	10.212	11.802	12.7184			8.17842	4857	0				9.10355	1076	0				9.10355	585		0
GSM1108619	NB_E_219	amplified	9.99597	3.0327	segmental gain			gsm1108475	252038210024_1_4	nb_e_75	9.2384	12.7498	13.5841			8.20848	385	1				9.10355	585	0				9.11686	3067		0
GSM1108577	NB_E_177	not amplified	8.57766	2.6747	numerical gain			gsm1108476	252038210025_1_1	nb_e_76	9.62917	11.0812	11.3207			8.20994	3626	0				9.11686	3067	0				9.1179	1589		0
GSM1108582	NB_E_182	not amplified	9.49555	2.5112	numerical gain			gsm1108477	252038210025_1_2	nb_e_77	9.79701	13.679	12.2578			8.30879	552	1				9.1179	1589	0				9.12179	1223		0
GSM1108581	NB_E_181	amplified	10.8816	3.3125	segmental gain			gsm1108478	252038210025_1_3	nb_e_78	9.61361	11.4328	12.4621			8.31379	489	1				9.12179	1223	0				9.12464	2197		0
GSM1108572	NB_E_172	not amplified	8.85424	2.1827	normal			gsm1108479	252038210025_1_4	nb_e_79	9.75272	12.2688	12.4988			8.51885	1277	1				9.12464	2197	0				9.12593	1934		0
GSM1108575	NB_E_175	not amplified	9.72137	3.9106	segmental gain			gsm1108480	252038210026_1_1	nb_e_80	11.3085	16.581	9.0232			8.52199	6894	0				9.12593	1934	0				9.12619	2247		0
GSM1108513	NB_E_113	not amplified	9.28155	2.5356	numerical gain			gsm1108481	252038210026_1_2	nb_e_81	9.95812	13.7917	9.81554			8.52748	196		1			9.12619	2247	0				9.13673	1391		0
GSM1108514	NB_E_114	amplified	10.9738	2.9849	segmental gain			gsm1108482	252038210026_1_3	nb_e_82	10.6878	11.1475	13.7752			8.57932	165		1			9.13673	1391	0				9.14185	3357		0
GSM1108545	NB_E_145	amplified	12.4869	2.5669	segmental gain			gsm1108483	252038210026_1_4	nb_e_83	9.20433	12.7625	13.1067			8.62059	325		1			9.14185	3357	0				9.15203	1043		0
GSM1108510	NB_E_110	not amplified	9.40757	3.0308	numerical gain			gsm1108484	252038210027_1_1	nb_e_84	9.28355	11.418	13.2919			8.65392	442		1			9.15203	1043	0				9.15406	2478		0
GSM1108543	NB_E_143	not amplified	9.26148	2.8973	numerical gain			gsm1108485	252038210027_1_2	nb_e_85	9.34407	12.9986	10.8896			8.68475	757		1			9.15406	2478	0				9.16591	819		0
GSM1108463	NB_E_63	not amplified	9.80893	2.4618	normal			gsm1108486	252038210027_1_3	nb_e_86	9.70165	12.227	11.4381			8.81538	178		1			9.16591	819	0				9.16892	2762		0
GSM1108420	NB_E_20	not amplified	10.2339	3.3891	segmental gain			gsm1108487	252038210027_1_4	nb_e_87	8.6987	11.6033	12.3676			8.82623	284		1			9.16892	2762	0				9.17068	347		0
GSM1108462	NB_E_62	not amplified	9.52178	3.5903	segmental gain			gsm1108488	252038210028_1_1	nb_e_88	9.76454	14.3775	12.902			9.31945	457		1			9.17068	347	0				9.17193	3777		0
GSM1108468	NB_E_68	not amplified	8.86695	2.8073	numerical gain			gsm1108489	252038210028_1_2	nb_e_89	10.0962	11.3802	15.9253									9.17193	3777	0				9.17517	743		0
GSM1108512	NB_E_112	not amplified	9.54644	3.1484	segmental gain			gsm1108490	252038210028_1_3	nb_e_90	9.00056	12.3633	11.3512									9.17517	743	0				9.18388	2557		0
GSM1108839	NB_E_439	not amplified	8.93788	2.6048	segmental gain			gsm1108491	252038210028_1_4	nb_e_91	10.3119	12.1677	13.3265									9.18388	2557	0				9.19451	2367		0
GSM1108466	NB_E_66	not amplified	9.60255	2.5982	numerical gain			gsm1108492	252038210029_1_1	nb_e_92	8.30287	11.9661	14.1009									9.19451	2367	0				9.19992	1799		0
GSM1108546	NB_E_146	not amplified	11.0488	3.8592	segmental gain			gsm1108493	252038210029_1_2	nb_e_93	8.73708	12.9329	13.4357									9.19992	1799	0				9.20139	2661		0
GSM1108418	NB_E_18	not amplified	9.50549	2.7465	numerical gain			gsm1108494	252038210029_1_3	nb_e_94	9.2281	12.6793	13.2065									9.20139	2661	0				9.20433	2118		0
GSM1108460	NB_E_60	not amplified	9.31565	2.5637	numerical gain			gsm1108495	252038210029_1_4	nb_e_95	9.28633	12.8349	12.075									9.20433	2118	0				9.20457	2043		0
GSM1108919	NB_E_519	not amplified	8.85403	2.4619	normal			gsm1108496	252038210030_1_1	nb_e_96	9.45779	12.4957	14.0836									9.20457	2043	0				9.20799	827		0
GSM1109008	NB_E_608	not amplified	9.46569	2.6306	numerical gain			gsm1108497	252038210030_1_2	nb_e_97	9.95783	13.1282	14.0971									9.20799	827	0				9.2281	3511		0
GSM1108690	NB_E_290	not amplified	8.98411	2.7945	numerical gain			gsm1108498	252038210030_1_3	nb_e_98	9.98698	12.6695	13.027									9.2281	3511	0				9.2329	3131		0
GSM1108838	NB_E_438	not amplified	9.58116	2.7183	numerical gain			gsm1108499	252038210030_1_4	nb_e_99	10.2538	12.183	12.5233									9.2329	3131	0				9.23841	1361		0
GSM1108544	NB_E_144	not amplified	11.5646	4.0923	segmental gain			gsm1108500	252038210031_1_1	nb_e_100	10.4083	12.3749	13.1476									9.23482	795	0				9.25621	1508		0
GSM1108835	NB_E_435	not amplified	9.45967	2.5038	segmental gain			gsm1108501	252038210031_1_2	nb_e_101	9.71321	12.4876	13.1649									9.23841	1361	0				9.25762	1064		0
GSM1108423	NB_E_23	not amplified	8.90074	1.98	normal			gsm1108502	252038210031_1_3	nb_e_102	9.87191	12.0444	12.7687									9.25621	1508	0				9.26655	2041		0
GSM1108417	NB_E_17	not amplified	9.38724	2.8069	segmental gain			gsm1108503	252038210031_1_4	nb_e_103	10.6709	13.0998	13.5158									9.25762	1064	0				9.26772	660		0
GSM1108425	NB_E_25	not amplified	9.60757	2.9947	numerical gain			gsm1108504	252038210032_1_1	nb_e_104	9.46842	13.0952	13.8688									9.26655	2041	0				9.26959	994		0
GSM1108836	NB_E_436	not amplified	10.0605	3.4483	segmental gain			gsm1108505	252038210032_1_2	nb_e_105	9.62315	12.0387	12.5251									9.26772	660	0				9.271	1470		0
GSM1108414	NB_E_14	not amplified	9.10746	3.0022	numerical gain			gsm1108506	252038210032_1_3	nb_e_106	9.82416	12.1871	12.6518									9.26959	994	0				9.27193	670		0
GSM1108411	NB_E_11	not amplified	9.64618	2.4202	normal			gsm1108507	252038210032_1_4	nb_e_107	9.61361	12.2848	13.0706									9.271	1470	0				9.27356	3293		0
GSM1108842	NB_E_442	not amplified	9.49846	3.0512	segmental gain			gsm1108508	252038210033_1_1	nb_e_108	10.1968	10.0123	16.7933									9.27193	670	0				9.27519	2426		0
GSM1108818	NB_E_418	amplified	10.3553	2.9645	segmental gain			gsm1108509	252038210033_1_2	nb_e_109	10.9206	15.6066	8.92867									9.27356	3293	0				9.27775	1216		0
GSM1108416	NB_E_16	not amplified	9.65653	3.2526	segmental gain			gsm1108510	252038210033_1_3	nb_e_110	9.40365	11.864	12.3912									9.27519	2426	0				9.28262	1135		1
GSM1108846	NB_E_446	not amplified	8.74595	2.3408	normal			gsm1108511	252038210033_1_4	nb_e_111	10.6804	10.7632	17.1338									9.27775	1216	0				9.28332	3344		0
GSM1108813	NB_E_413	not amplified	9.28536	2.7953	numerical gain			gsm1108512	252038210034_1_1	nb_e_112	9.54264	14.2211	11.5458									9.28262	1135	1				9.28355	1405		0
GSM1108832	NB_E_432	not amplified	9.51722	2.7876	numerical gain			gsm1108513	252038210034_1_2	nb_e_113	9.27775	13.2787	11.8913									9.28332	3344	0				9.28633	1111		0
GSM1108409	NB_E_9	not amplified	10.7528	4.5416	segmental gain			gsm1108514	252038210036_1_1	nb_e_114	10.9698	12.0136	15.8224									9.28355	1405	0				9.28633	361		0
GSM1108451	NB_E_51	not amplified	9.47521	2.4965	normal			gsm1108515	252038210036_1_2	nb_e_115	10.5411	12.1028	15.9849									9.28633	1111	0				9.29094	1590		0
GSM1108410	NB_E_10	not amplified	10.3652	2.9047	segmental gain			gsm1108516	252038210036_1_3	nb_e_116	9.75539	13.05	12.4778									9.28633	361	0				9.29163	1211		0
GSM1108415	NB_E_15	amplified	10.323	2.8909	segmental gain			gsm1108517	252038210036_1_4	nb_e_117	9.9867	11.1662	12.2885									9.29094	1590	0				9.29301	4828		0
GSM1108837	NB_E_437	amplified	9.23873	2.0614	normal			gsm1108518	252038210038_1_1	nb_e_118	9.44997	12.8296	13.1546									9.29163	1211	0				9.29462	3031		0
GSM1108833	NB_E_433	not amplified	9.17907	2.6616	segmental gain			gsm1108519	252038210038_1_4	nb_e_119	10.8495	11.8552	13.0849									9.29301	4828	0				9.29783	2751		0
GSM1109007	NB_E_607	not amplified	10.0124	3.2445	segmental gain			gsm1108520	252038210040_1_1	nb_e_120	8.82337	12.5128	13.7551									9.29462	3031	0				9.29783	3802		0
GSM1108845	NB_E_445	not amplified	10.7659	3.8235	segmental gain			gsm1108521	252038210040_1_2	nb_e_121	9.30081	13.7451	13.2678									9.29783	2751	0				9.29944	2965		0
GSM1108816	NB_E_416	not amplified	9.45762	3.3157	segmental gain			gsm1108522	252038210040_1_3	nb_e_122	10.8807	11.919	16.7348									9.29783	3802	0				9.30081	1740		0
GSM1108843	NB_E_443	not amplified	9.21179	2.1403	normal			gsm1108523	252038210040_1_4	nb_e_123	10.2768	11.9918	16.2837									9.29944	2965	0				9.30332	1398		0
GSM1108874	NB_E_474	not amplified	9.48104	3.0866	segmental gain			gsm1108524	252038210041_1_1	nb_e_124	10.8228	8.75221	15.5154									9.30081	1740	0				9.30378	2317		0
GSM1108864	NB_E_464	not amplified	9.5007	2.5407	numerical gain			gsm1108525	252038210041_1_2	nb_e_125	9.29094	12.3336	13.2061									9.30332	1398	0				9.30424	1440		0
GSM1108827	NB_E_427	not amplified	9.57209	2.4412	normal			gsm1108526	252038210041_1_3	nb_e_126	9.46127	12.6411	12.7345									9.30378	2317	0				9.31175	1112		0
GSM1108893	NB_E_493	not amplified	9.6557	2.5833	numerical gain			gsm1108527	252038210041_1_4	nb_e_127	9.71149	14.1228	10.8557									9.30424	1440	0				9.31266	939		0
GSM1108869	NB_E_469	not amplified	8.8508	2.4763	normal			gsm1108528	252038210042_1_1	nb_e_128	9.52317	11.0089	16.008									9.31175	1112	0				9.3156	2883		0
GSM1108450	NB_E_50	amplified	10.8532	2.1277	normal			gsm1108529	252038210042_1_2	nb_e_129	10.5431	10.8513	12.7115									9.31266	939	0				9.31606	1087		0
GSM1108831	NB_E_431	not amplified	9.94301	2.2108	normal			gsm1108530	252038210042_1_3	nb_e_130	10.8183	9.74886	14.9052									9.3156	2883	0				9.33069	601		0
GSM1108889	NB_E_489	not amplified	10.7158	3.8509	segmental gain			gsm1108531	252038210042_1_4	nb_e_131	10.5607	9.81698	16.1825									9.31606	1087	0				9.33136	2813		0
GSM1108815	NB_E_415	not amplified	10.1679	3.7568	segmental gain			gsm1108532	252038210043_1_1	nb_e_132	11.2803	16.2005	11.633									9.33069	601	0				9.34207	2856		0
GSM1108890	NB_E_490	not amplified	9.10746	3.1994	numerical gain			gsm1108533	252038210043_1_2	nb_e_133	11.0706	9.05555	15.3461									9.33136	2813	0				9.34274	1654		0
GSM1108884	NB_E_484	not amplified	9.66757	2.9343	numerical gain			gsm1108534	252038210043_1_3	nb_e_134	10.5815	13.5324	12.6978									9.34207	2856	0				9.34407	902		0
GSM1108819	NB_E_419	not amplified	9.38564	2.7423	numerical gain			gsm1108535	252038210043_1_4	nb_e_135	9.28263	12.9161	12.1123									9.34274	1654	0				9.34407	3081		0
GSM1108886	NB_E_486	not amplified	10.6223	2.9864	segmental gain			gsm1108536	252038210044_1_1	nb_e_136	9.93266	12.2324	11.6141									9.34407	902	0				9.3505	2849		0
GSM1108862	NB_E_462	not amplified	9.49119	2.6707	numerical gain			gsm1108537	252038210044_1_2	nb_e_137	10.0608	11.0637	13.6991									9.34407	3081	0				9.35116	2015		0
GSM1108878	NB_E_478	not amplified	9.38283	2.2918	normal			gsm1108538	252038210044_1_3	nb_e_138	11.0233	14.3215	11.8299									9.34983	1385	0				9.36545	2313		0
GSM1108772	NB_E_372	amplified	8.88993	2.8863	segmental gain			gsm1108539	252038210044_1_4	nb_e_139	10.9803	12.9754	12.413									9.3505	2849	0				9.36851	3303		0
GSM1108883	NB_E_483	not amplified	9.68208	3.7066	segmental gain			gsm1108540	252038210045_1_1	nb_e_140	10.798	12.2089	11.7286									9.35116	2015	0				9.3733	3072		0
GSM1108872	NB_E_472	<NA>	9.46366	2.73	numerical gain			gsm1108541	252038210045_1_2	nb_e_141	10.5199	12.7835	12.6835									9.36545	2313	0				9.37482	2280		0
GSM1108793	NB_E_393	not amplified	10.1929	3.4378	segmental gain			gsm1108542	252038210045_1_3	nb_e_142	10.6154	12.3715	15.1911									9.36851	3303	0				9.37894	481		0
GSM1108873	NB_E_473	not amplified	10.6472	2.5151	numerical gain			gsm1108543	252038210045_1_4	nb_e_143	9.25762	12.65	11.9473									9.3733	3072	0				9.38176	609		0
GSM1108865	NB_E_465	not amplified	8.9149	2.7194	segmental gain			gsm1108544	252038210046_1_1	nb_e_144	11.5605	15.8636	10.4026									9.37482	2280	0				9.38349	1134		0
GSM1108867	NB_E_467	not amplified	10.0417	3.012	segmental gain			gsm1108545	252038210046_1_2	nb_e_145	12.4827	11.6934	14.6733									9.37894	481	0				9.40045	489		0
GSM1108991	NB_E_591	not amplified	10.1058	3.0453	segmental gain			gsm1108546	252038210046_1_3	nb_e_146	11.0448	11.0139	11.4201									9.38176	609	0				9.40152	2377		0
GSM1108814	NB_E_414	not amplified	10.0138	2.7499	numerical gain			gsm1108547	252038210046_1_4	nb_e_147	9.271	12.8605	11.5619									9.38349	1134	0				9.40365	1258		0
GSM1108854	NB_E_454	not amplified	8.96824	2.5215	numerical gain			gsm1108548	252038210047_1_1	nb_e_148	9.49685	13.3514	13.2175									9.40045	489	0				9.40875	1027		0
GSM1108861	NB_E_461	not amplified	9.29008	2.6246	segmental gain			gsm1108549	252038210047_1_2	nb_e_149	10.3029	11.7515	16.5142									9.40152	2377	0				9.41066	2900		0
GSM1108858	NB_E_458	not amplified	9.17438	3.017	numerical gain			gsm1108550	252038210047_1_3	nb_e_150	8.9935	12.1569	12.2471									9.40365	1258	0				9.42248	3669		0
GSM1108860	NB_E_460	not amplified	8.79684	2.5708	numerical gain			gsm1108551	252038210047_1_4	nb_e_151	9.13673	11.1383	11.8669									9.40875	1027	0				9.42396	2907		0
GSM1108856	NB_E_456	amplified	10.5353	3.0761	segmental gain			gsm1108552	252038210048_1_1	nb_e_152	11.1088	14.0778	12.6982									9.41066	2900	0				9.42899	1316		0
GSM1108855	NB_E_455	not amplified	13.2046	4.3274	segmental gain			gsm1108553	252038210048_1_2	nb_e_153	9.47695	12.8296	12.598									9.42248	3669	0				9.43442	3513		0
GSM1108986	NB_E_586	not amplified	9.02369	2.3971	normal			gsm1108554	252038210048_1_3	nb_e_154	11.4989	12.4183	16.4507									9.42396	2907	0				9.43629	2771		0
GSM1108992	NB_E_592	not amplified	8.94685	2.944	numerical gain			gsm1108555	252038210048_1_4	nb_e_155	9.41066	12.8085	12.5135									9.42899	1316	0				9.44997	1984		0
GSM1108993	NB_E_593	not amplified	8.61116	2.7912	segmental gain			gsm1108556	252038210049_1_4	nb_e_156	9.12593	12.6669	12.2806									9.43442	3513	0				9.45533	720		0
GSM1108994	NB_E_594	not amplified	9.75832	3.0281	numerical gain			gsm1108557	252038210050_1_1	nb_e_157	10.1523	14.1069	11.4445									9.43629	2771	0				9.45574	769		0
GSM1108995	NB_E_595	not amplified	9.42929	3.213	segmental gain			gsm1108558	252038210050_1_4	nb_e_158	9.72809	11.7166	15.7865									9.44997	1984	0				9.45594	2167		0
GSM1108776	NB_E_376	not amplified	9.85941	2.5378	numerical gain			gsm1108559	252038210051_1_1	nb_e_159	8.95274	11.9311	12.9847									9.45533	720	0				9.45779	1443		0
GSM1108996	NB_E_596	not amplified	9.39301	2.7936	numerical gain			gsm1108560	252038210051_1_2	nb_e_160	9.34983	13.489	13.8785									9.45574	769	0				9.46128	1140		0
GSM1108779	NB_E_379	not amplified	9.18599	1.8028	normal			gsm1108561	252038210051_1_3	nb_e_161	8.90929	12.2532	13.2802									9.45594	2167	0				9.46291	3109		0
GSM1108778	NB_E_378	not amplified	9.84011	3.215	segmental gain			gsm1108562	252038210051_1_4	nb_e_162	10.3429	13.8517	11.8852									9.45779	1443	0				9.46781	1549		1
GSM1108943	NB_E_543	not amplified	9.53922	2.3753	normal			gsm1108563	252038210052_1_1	nb_e_163	10.1957	13.3686	12.2688									9.45984	456	0				9.46842	1536		0
GSM1108979	NB_E_579	not amplified	9.0404	2.4727	normal			gsm1108564	252038210052_1_2	nb_e_164	9.28332	13.3712	12.3021									9.46128	1140	0				9.47127	957		0
GSM1108611	NB_E_211	not amplified	10.0409	2.8875	numerical gain			gsm1108565	252038210052_1_3	nb_e_165	10.4828	13.0563	11.6263									9.46291	3109	0				9.47695	4938		0
GSM1108747	NB_E_347	not amplified	10.6246	2.9355	segmental gain			gsm1108566	252038210052_1_4	nb_e_166	9.45594	11.7306	13.5812									9.46781	1549	1				9.47715	467		0
GSM1108975	NB_E_575	not amplified	9.91385	3.0546	segmental gain			gsm1108567	252038210053_1_1	nb_e_167	10.9227	10.7074	16.886									9.46842	1536	0				9.47776	1268		0
GSM1108982	NB_E_582	not amplified	10.0265	2.7055	segmental gain			gsm1108568	252038210053_1_2	nb_e_168	9.68843	13.9242	12.0378									9.47127	957	0				9.48724	374		0
GSM1108966	NB_E_566	not amplified	8.88826	2.3989	normal			gsm1108569	252038210053_1_3	nb_e_169	9.27356	11.1056	12.8923									9.47695	4938	0				9.48985	1187		0
GSM1109046	NB_E_646	not amplified	9.60757	3.2542	segmental gain			gsm1108570	252038210053_1_4	nb_e_170	10.2031	13.1936	13.6288									9.47715	467	0				9.49165	1159		0
GSM1109019	NB_E_619	not amplified	9.45887	3.0262	segmental gain			gsm1108571	252038210054_1_1	nb_e_171	10.861	15.2414	11.6591									9.47776	1268	0				9.49466	824		0
GSM1109049	NB_E_649	not amplified	10.1107	2.4176	normal			gsm1108572	252038210054_1_2	nb_e_172	8.8505	12.5994	13.7347									9.48724	374	0				9.49526	3417		0
GSM1108620	NB_E_220	not amplified	11.0646	2.9485	numerical gain			gsm1108573	252038210054_1_3	nb_e_173	9.07387	13.0706	12.6982									9.48985	1187	0				9.49685	2176		0
GSM1108759	NB_E_359	not amplified	9.12079	2.8725	segmental gain			gsm1108574	252038210054_1_4	nb_e_174	10.7417	14.7279	12.363									9.49165	1159	0				9.49685	390		0
GSM1108795	NB_E_395	not amplified	9.10564	2.7914	numerical gain			gsm1108575	252038210055_1_1	nb_e_175	9.71751	12.5418	12.4096									9.49466	824	0				9.49945	592		0
GSM1108658	NB_E_258	not amplified	10.8027	0.9974	normal			gsm1108576	252038210055_1_2	nb_e_176	10.1672	13.4214	12.9149									9.49526	3417	0				9.50164	66		1
GSM1108731	NB_E_331	not amplified	10.3475	3.0407	segmental gain			gsm1108577	252038210055_1_3	nb_e_177	8.57403	13.1837	13.6918									9.49685	2176	0				9.50422	637		0
GSM1108480	NB_E_80	not amplified	11.3125	2.7752	segmental gain			gsm1108578	252038210055_1_4	nb_e_178	9.8759	12.0559	12.7652									9.49685	390	0				9.50522	1132		0
GSM1108725	NB_E_325	not amplified	8.58554	2.8263	numerical gain			gsm1108579	252038210056_1_1	nb_e_179	9.5651	13.6906	11.492									9.49945	592	0				9.50839	2707		0
GSM1108730	NB_E_330	not amplified	9.30176	2.4287	normal			gsm1108580	252038210056_1_2	nb_e_180	8.78365	12.2675	12.5998									9.50164	66	1				9.50938	2022		0
GSM1108736	NB_E_336	not amplified	10.2894	3.2065	segmental gain			gsm1108581	252038210056_1_3	nb_e_181	10.8776	11.7775	16.6072									9.50422	637	0				9.50938	764		0
GSM1108771	NB_E_371	not amplified	9.42627	3.0874	segmental gain			gsm1108582	252038210056_1_4	nb_e_182	9.49165	12.4723	14.3389									9.50522	1132	0				9.50997	2046		0
GSM1108670	NB_E_270	not amplified	9.88771	2.7641	segmental gain			gsm1108583	252038210057_1_1	nb_e_183	9.05853	11.4519	12.5525									9.50839	2707	0				9.51215	2123		0
GSM1108710	NB_E_310	not amplified	8.87908	3.0595	segmental gain			gsm1108584	252038210057_1_2	nb_e_184	8.87621	12.9245	12.3882									9.50938	2022	0				9.51234	3345		0
GSM1108567	NB_E_167	amplified	10.9266	2.7718	segmental gain			gsm1108585	252038210057_1_3	nb_e_185	9.15203	12.4954	13.0091									9.50938	764	0				9.51333	742		0
GSM1108704	NB_E_304	not amplified	10.1346	2.5064	numerical gain			gsm1108586	252038210057_1_4	nb_e_186	8.30606	12.511	12.9099									9.50997	2046	0				9.51787	1224		0
GSM1108689	NB_E_289	not amplified	9.07716	2.6948	segmental gain			gsm1108587	252038210058_1_1	nb_e_187	9.47776	13.7929	13.2516									9.51215	2123	0				9.52317	441		1
GSM1108652	NB_E_252	not amplified	9.14578	2.7507	segmental gain			gsm1108588	252038210058_1_3	nb_e_188	11.695	14.1001	12.643									9.51234	3345	0				9.53041	1716		0
GSM1108682	NB_E_282	not amplified	9.20528	3.1916	segmental gain			gsm1108589	252038210058_1_4	nb_e_189	10.3773	13.3438	13.9814									9.51333	742	0				9.54265	1219		0
GSM1108732	NB_E_332	not amplified	9.76242	2.3134	normal			gsm1108590	252038210059_1_4	nb_e_190	9.34274	11.9441	13.4209									9.51787	1224	0				9.54284	3163		0
GSM1108796	NB_E_396	not amplified	9.28075	2.5354	numerical gain			gsm1108591	252038210060_1_1	nb_e_191	8.86851	12.7549	12.4894									9.52317	441	1				9.54322	3325		0
GSM1108645	NB_E_245	not amplified	9.83147	3.2351	segmental gain			gsm1108592	252038210060_1_2	nb_e_192	8.83194	12.401	11.7588									9.53041	1716	0				9.54439	1467		0
GSM1108610	NB_E_210	amplified	10.532	1.9622	normal			gsm1108593	252038210060_1_3	nb_e_193	9.31266	12.8227	12.5093									9.54265	1219	0				9.55344	838		0
GSM1108770	NB_E_370	not amplified	9.516	3.1375	segmental gain			gsm1108594	252038210061_1_1	nb_e_194	9.56548	13.1214	12.5929									9.54284	3163	0				9.5651	1793		0
GSM1108749	NB_E_349	not amplified	9.27334	2.5649	numerical gain			gsm1108595	252038210061_1_2	nb_e_195	9.20457	13.4677	13.5413									9.54322	3325	0				9.56548	1799		0
GSM1108673	NB_E_273	not amplified	10.3953	3.512	segmental gain			gsm1108596	252038210061_1_3	nb_e_196	9.87314	12.856	12.4506									9.54439	1467	0				9.56815	674		0
GSM1108715	NB_E_315	not amplified	10.2593	2.7515	segmental gain			gsm1108597	252038210061_1_4	nb_e_197	10.3985	13.5049	13.3599									9.55344	838	0				9.57005	2055		0
GSM1108634	NB_E_234	not amplified	10.1293	2.2964	normal			gsm1108598	252038210062_1_1	nb_e_198	10.7266	11.7535	16.3921									9.5651	1793	0				9.57724	806		0
GSM1108623	NB_E_223	not amplified	9.58278	2.7656	segmental gain			gsm1108599	252038210062_1_2	nb_e_199	9.57005	12.2863	13.5474									9.56548	1799	0				9.57894	2794		0
GSM1108717	NB_E_317	not amplified	9.82116	2.9049	segmental gain			gsm1108600	252038210062_1_3	nb_e_200	9.75589	13.2894	13.6404									9.56815	674	0				9.5829	1833		0
GSM1108485	NB_E_85	not amplified	9.34798	2.2017	normal			gsm1108601	252038210062_1_4	nb_e_201	9.27519	13.734	13.1357									9.57005	2055	0				9.58402	3388		0
GSM1108722	NB_E_322	not amplified	9.63362	4.1589	segmental gain			gsm1108602	252038210063_1_1	nb_e_202	8.65105	12.5605	13.7834									9.57724	806	0				9.5859	1374		0
GSM1108481	NB_E_81	not amplified	9.96201	2.6679	segmental gain			gsm1108603	252038210063_1_2	nb_e_203	8.96347	12.3994	13.1297									9.57894	2794	0				9.59227	941		0
GSM1108712	NB_E_312	not amplified	9.30339	3.1495	numerical gain			gsm1108604	252038210063_1_3	nb_e_204	9.29301	13.2405	12.5241									9.5829	1833	0				9.59376	955		0
GSM1108622	NB_E_222	not amplified	9.19833	2.5826	numerical gain			gsm1108605	252038210063_1_4	nb_e_205	11.1525	10.6558	17.1515									9.58402	3388	0				9.59861	1120		1
GSM1108735	NB_E_335	not amplified	9.31937	3.3533	segmental gain			gsm1108606	252038210064_1_1	nb_e_206	8.46923	12.2539	13.0908									9.5859	1374	0				9.60363	1135		0
GSM1108711	NB_E_311	not amplified	10.457	4.0971	segmental gain			gsm1108607	252038210064_1_2	nb_e_207	8.82241	13.533	13.2219									9.59227	941	0				9.6136	2083		0
GSM1108561	NB_E_161	not amplified	8.91303	3.0069	numerical gain			gsm1108608	252038210064_1_3	nb_e_208	10.4005	9.10774	16.6305									9.59376	955	0				9.6136	2030		0
GSM1108472	NB_E_72	amplified	9.74088	2.4916	normal			gsm1108609	252038210064_1_4	nb_e_209	9.85471	12.6448	12.2197									9.59544	1695	1				9.62315	2462		0
								gsm1108610	252038210065_1_1	nb_e_210	10.5281	11.5031	16.2532									9.59861	1120	1				9.62917	1063		0
								gsm1108611	252038210065_1_2	nb_e_211	10.037	13.3448	12.9741									9.60363	1135	0				9.62972	2576		0
								gsm1108612	252038210065_1_3	nb_e_212	9.86851	12.4768	13.412									9.6136	2083	0				9.6319	1596		0
								gsm1108613	252038210065_1_4	nb_e_213	9.40875	14.4741	12.7306									9.6136	2030	0				9.63789	2861		0
								gsm1108614	252038210066_1_2	nb_e_214	10.0701	15.1897	12.8422									9.62315	2462	0				9.63988	2511		0
								gsm1108615	252038210066_1_3	nb_e_215	8.46434	12.2007	12.1157									9.62917	1063	0				9.64133	670		0
								gsm1108616	252038210066_1_4	nb_e_216	9.31606	11.9628	12.9741									9.62972	2576	0				9.64223	1046		0
								gsm1108617	252038210067_1_1	nb_e_217	10.6601	11.61	12.0565									9.6319	1596	0				9.64584	1591		0
								gsm1108618	252038210067_1_2	nb_e_218	10.1589	13.44	15.7712									9.63789	2861	0				9.65177	600		0
								gsm1108619	252038210067_1_3	nb_e_219	9.99209	11.2404	16.5298									9.63988	2511	0				9.65267	973		0
								gsm1108620	252038210067_1_4	nb_e_220	11.0606	11.4869	14.0062									9.64133	670	0				9.65302	2730		0
								gsm1108621	252038210068_1_1	nb_e_221	8.91588	13.0988	13.4204									9.64223	1046	0				9.65875	598		0
								gsm1108622	252038210068_1_2	nb_e_222	9.19451	12.996	12.4682									9.64584	1591	0				9.66374	539		0
								gsm1108623	252038210068_1_3	nb_e_223	9.57894	11.3182	11.82									9.65177	600	0				9.66622	3421		0
								gsm1108624	252038210068_1_4	nb_e_224	9.43442	11.93	12.4475									9.65267	973	0				9.67825	518		0
								gsm1108625	252038210069_1_4	nb_e_225	10.1049	13.8168	11.5984									9.65302	2730	0				9.68843	3276		0
								gsm1108626	252038210070_1_1	nb_e_226	9.92139	10.5777	12.3827									9.65875	598	0				9.69366	2671		0
								gsm1108627	252038210070_1_2	nb_e_227	9.34207	13.207	13.5742									9.66374	539	0				9.69645	1666		0
								gsm1108628	252038210070_1_3	nb_e_228	11.3596	12.5763	11.5155									9.66622	3421	0				9.70165	2926		0
								gsm1108629	252038210070_1_4	nb_e_229	10.9542	12.1466	16.1825									9.67825	518	0				9.71149	1110		0
								gsm1108630	252038210071_1_1	nb_e_230	9.63789	13.0886	12.5944									9.68843	3276	0				9.71321	3832		0
								gsm1108631	252038210071_1_2	nb_e_231	9.71939	9.90343	17.1763									9.69366	2671	0				9.7175	1085		0
								gsm1108632	252038210071_1_3	nb_e_232	10.0979	14.3113	12.7975									9.69645	1666	0				9.73911	692		0
								gsm1108633	252038210071_1_4	nb_e_233	9.25621	12.2578	13.2949									9.70165	2926	0				9.74096	1372		0
								gsm1108634	252038210072_1_1	nb_e_234	10.1253	12.2575	12.3939									9.71149	1110	0				9.74113	407		0
								gsm1108635	252038210072_1_2	nb_e_235	10.5336	11.1347	12.5209									9.71149	674	0				9.75322	542		0
								gsm1108636	252038210072_1_3	nb_e_236	8.85019	12.9266	13.3686									9.71321	3832	0				9.75539	1615		0
								gsm1108637	252038210072_1_4	nb_e_237	10.3895	13.9357	10.8215									9.7175	1085	0				9.75589	310		0
								gsm1108638	252038210073_1_1	nb_e_238	9.7386	11.6221	16.3219									9.71939	1324	0				9.75856	2372		0
								gsm1108639	252038210073_1_2	nb_e_239	9.48985	12.131	13.0061									9.72809	1555	0				9.75972	1115		0
								gsm1108640	252038210073_1_3	nb_e_240	10.5474	11.7679	12.309									9.73691	2425	0				9.76055	1055		0
								gsm1108641	252038210073_1_4	nb_e_241	11.3914	11.0965	16.0654									9.7386	360	1				9.76388	2927		0
								gsm1108642	252038210074_1_1	nb_e_242	9.64584	13.2492	13.7501									9.73911	692	0				9.76454	1513		0
								gsm1108643	252038210074_1_2	nb_e_243	8.90479	13.2346	13.4546									9.74096	1372	0				9.77873	439		0
								gsm1108644	252038210074_1_4	nb_e_244	8.97699	12.5994	12.6963									9.74113	407	0				9.78054	2441		0
								gsm1108645	252038210075_1_1	nb_e_245	9.8275	12.4675	12.8786									9.75272	1307	0				9.78136	864		0
								gsm1108646	252038210076_1_2	nb_e_246	9.8009	12.3976	13.0229									9.75322	542	0				9.78365	2780		0
								gsm1108647	252038210076_1_3	nb_e_247	10.1864	12.6319	12.5233									9.75539	1615	0				9.78725	2836		1
								gsm1108648	252038210076_1_4	nb_e_248	10.1093	13.2904	13.5191									9.75589	310	0				9.79116	454		0
								gsm1108649	252038210077_1_1	nb_e_249	9.30332	12.4392	13.9062									9.75856	2372	0				9.79539	504		0
								gsm1108650	252038210077_1_2	nb_e_250	9.66622	11.1947	11.5732									9.75972	1115	0				9.79701	2120		0
								gsm1108651	252038210077_1_3	nb_e_251	10.6549	11.0997	17.3945									9.76055	1055	0				9.8009	2807		0
								gsm1108652	252038210077_1_4	nb_e_252	9.14185	13.172	12.8806									9.76388	2927	0				9.8051	1394		0
								gsm1108653	252038210078_1_1	nb_e_253	9.15406	12.1783	12.6178									9.76454	1513	0				9.80542	2875		0
								gsm1108654	252038210078_1_3	nb_e_254	9.29783	12.5612	13.7303									9.77873	439	0				9.80542	1794		0
								gsm1108655	252038210079_1_1	nb_e_255	10.3167	12.4545	12.5695									9.78054	2441	0				9.80607	2135		0
								gsm1108656	252038210079_1_3	nb_e_256	8.99492	12.7349	12.7004									9.78136	864	0				9.81698	219		0
								gsm1108657	252038210079_1_4	nb_e_257	10.4499	12.9852	12.3848									9.78365	2780	0				9.8173	3011		0
								gsm1108658	252038210080_1_1	nb_e_258	10.7987	13.5038	12.5464									9.78725	2836	1				9.81842	643		0
								gsm1108659	252038210080_1_2	nb_e_259	10.1402	10.519	12.6891									9.79116	454	0				9.82034	1996		0
								gsm1108660	252038210080_1_3	nb_e_260	9.42396	12.7341	11.7839									9.79539	504	0				9.82416	1148		0
								gsm1108661	252038210080_1_4	nb_e_261	8.74046	12.2131	13.3994									9.79701	2120	0				9.82687	3832		0
								gsm1108662	252038210081_1_1	nb_e_262	10.4702	13.8485	11.5018									9.8009	2807	0				9.8275	3219		0
								gsm1108663	252038210081_1_2	nb_e_263	8.78136	12.5072	13.721									9.8051	1394	0				9.82845	995		0
								gsm1108664	252038210081_1_3	nb_e_264	10.9325	12.0941	14.0659									9.80542	2875	0				9.85471	2274		0
								gsm1108665	252038210081_1_4	nb_e_265	8.95099	12.7054	13.3239									9.80542	1794	0				9.85611	883		0
								gsm1108666	252038210082_1_1	nb_e_266	9.78054	11.3842	13.5485									9.80607	2135	0				9.86851	1861		0
								gsm1108667	252038210082_1_2	nb_e_267	9.3733	12.9665	13.1306									9.81698	219	0				9.8719	4469		0
								gsm1108668	252038210082_1_3	nb_e_268	8.69244	13.3295	11.6419									9.8173	3011	0				9.87314	1773		1
								gsm1108669	252038210082_1_4	nb_e_269	8.89148	12.6982	12.8597									9.81842	643	0				9.8759	2549		0
								gsm1108670	252038210083_1_1	nb_e_270	9.88371	13.6647	13.7125									9.82034	1996	0				9.88218	2194		0
								gsm1108671	252038210083_1_2	nb_e_271	9.53041	12.201	13.364									9.82416	1148	0				9.88371	3379		0
								gsm1108672	252038210083_1_3	nb_e_272	9.6319	12.6914	12.1451									9.82687	3832	0				9.88509	1063		0
								gsm1108673	252038210083_1_4	nb_e_273	10.3914	13.5986	10.7269									9.8275	3219	0				9.90764	2439		0
								gsm1108674	252038210084_1_1	nb_e_274	9.46781	14.0749	12.5536									9.82845	995	0				9.9214	1349		0
								gsm1108675	252038210085_1_1	nb_e_275	9.69645	12.9337	13.515									9.85471	2274	0				9.92659	3898		0
								gsm1108676	252038210085_1_2	nb_e_276	9.58402	12.3116	11.8333									9.85611	883	0				9.93266	5070		0
								gsm1108677	252038210085_1_3	nb_e_277	9.90764	12.9078	14.0971									9.86851	1861	0				9.93516	2163		0
								gsm1108678	252038210085_1_4	nb_e_278	9.82687	13.7778	13.452									9.8719	4469	0				9.93914	739		0
								gsm1108679	252038210086_1_1	nb_e_279	9.88509	12.2558	11.8071									9.87314	1773	1				9.95551	239		1
								gsm1108680	252038210086_1_3	nb_e_280	10.7086	12.8671	12.7778									9.8759	2549	0				9.95783	1288		0
								gsm1108681	252038210086_1_4	nb_e_281	11.2557	11.046	15.3862									9.88218	2194	0				9.95812	3128		0
								gsm1108682	252038210087_1_1	nb_e_282	9.20139	12.3316	13.4546									9.88371	3379	0				9.97126	986		0
								gsm1108683	252038210087_1_2	nb_e_283	10.2496	10.6811	16.3412									9.88509	1063	0				9.98669	2265		0
								gsm1108684	252038210087_1_4	nb_e_284	11.664	11.3638	15.8104									9.90764	2439	0				9.98698	1380		0
								gsm1108685	252038210088_1_1	nb_e_285	8.20799	11.2256	12.4672									9.9214	1349	0				9.99081	5494		0
								gsm1108686	252038210088_1_2	nb_e_286	8.52982	13.6851	13.0069									9.92659	3898	0				10.0049	150		0
								gsm1108687	252038210088_1_3	nb_e_287	9.42899	13.5291	12.6193									9.93266	5070	0				10.0218	2254		0
								gsm1108688	252038210089_1_1	nb_e_288	9.50839	13.4918	12.162									9.93516	2163	0				10.0331	2054		0
								gsm1108689	252038210089_1_2	nb_e_289	9.07334	12.659	11.4254									9.93914	739	0				10.037	4401		0
								gsm1108690	252038210089_1_3	nb_e_290	8.98014	12.164	10.9364									9.95551	239	1				10.0378	408		0
								gsm1108691	252038210089_1_4	nb_e_291	10.1235	12.7751	12.9136									9.95783	1288	0				10.0415	611		0
								gsm1108692	252038210090_1_1	nb_e_292	9.59544	10.1123	17.2213									9.95812	3128	0				10.0439	930		0
								gsm1108693	252038210090_1_2	nb_e_293	9.12464	12.5457	12.8511									9.97126	986	0				10.053	2125		0
								gsm1108694	252038210090_1_3	nb_e_294	10.1404	12.6789	11.9684									9.98669	2265	0				10.0565	790		0
								gsm1108695	252038210091_1_1	nb_e_295	9.37482	12.9261	13.3392									9.98698	1380	0				10.0608	5040		0
								gsm1108696	252038210091_1_2	nb_e_296	9.12179	12.4771	10.8364									9.99081	5494	0				10.0701	1277		0
								gsm1108697	252038210091_1_3	nb_e_297	9.30378	13.5469	14.7992									9.99209	220	1				10.0822	3509		0
								gsm1108698	252038210092_1_1	nb_e_298	10.4316	11.016	16.0868									10.0049	150	0				10.0942	1924		0
								gsm1108699	252038210092_1_2	nb_e_299	9.17193	13.4868	12.8568									10.0218	2254	0				10.0979	2908		0
								gsm1108700	252038210092_1_3	nb_e_300	9.80542	13.4416	10.8056									10.0331	2054	0				10.1049	2132		1
								gsm1108701	252038210092_1_4	nb_e_301	10.6121	12.1566	12.3916									10.037	4401	0				10.1059	1877		0
								gsm1108702	252038210093_1_1	nb_e_302	10.5491	14.5673	10.8187									10.0378	408	0				10.1093	2273		0
								gsm1108703	252038210093_1_2	nb_e_303	10.6495	13.8917	12.0565									10.0415	611	0				10.1235	2184		0
								gsm1108704	252038210093_1_3	nb_e_304	10.1307	12.5587	11.5458									10.0439	930	0				10.1253	419	1
								gsm1108705	252038210093_1_4	nb_e_305	8.78888	12.5792	11.0945									10.053	2125	0				10.1307	2639	0
								gsm1108706	252038210094_1_2	nb_e_306	9.58289	12.3376	13.1532									10.0565	790	0				10.1379	1606	0
								gsm1108707	252038210094_1_3	nb_e_307	11.3974	10.1435	16.8302									10.0603	725	1				10.1392	1116	0
								gsm1108708	252038210094_1_4	nb_e_308	8.9507	13.0447	11.6638									10.0608	5040	0				10.1402	846	1
								gsm1108709	252038210095_1_1	nb_e_309	11.7532	10.2753	16.7348									10.0701	1277	0				10.1404	3250	0
								gsm1108710	252038210095_1_2	nb_e_310	8.87529	13.3346	14.5258									10.0822	3509	0				10.1504	1274	0
								gsm1108711	252038210095_1_3	nb_e_311	10.453	13.7752	12.3054									10.0942	1924	0				10.1523	638	1
								gsm1108712	252038210095_1_4	nb_e_312	9.29944	11.3337	13.1573									10.0962	404	1				10.1543	1293	1
								gsm1108713	252038210096_1_1	nb_e_313	10.0942	12.8207	12.0508									10.0979	2908	0				10.1552	3948	0
								gsm1108714	252038210096_1_2	nb_e_314	10.0821	13.8785	11.1163									10.1049	2132	1				10.1672	959	0
								gsm1108715	252038210096_1_3	nb_e_315	10.2554	11.7803	13.2443									10.1059	1877	0				10.1733	735	1
								gsm1108716	252038210096_1_4	nb_e_316	9.85611	13.413	13.1228									10.1093	2273	0				10.1804	4191	0
								gsm1108717	252038210097_1_1	nb_e_317	9.8173	12.879	12.8023									10.1235	2184	0				10.1864	2255	0
								gsm1108718	252038210097_1_2	nb_e_318	8.73775	9.71493	11.8421									10.1253	419	1				10.1957	2437	0
								gsm1108719	252038210097_1_3	nb_e_319	8.49665	13.0759	13.0563									10.1307	2639	0				10.2031	2016	0
								gsm1108720	252038210097_1_4	nb_e_320	8.52082	12.8762	13.7136									10.1379	1606	0				10.2091	1167	1
								gsm1108721	252038210098_1_1	nb_e_321	10.8922	15.0843	12.6329									10.1392	1116	0				10.212	2244	0
								gsm1108722	252038210098_1_2	nb_e_322	9.62972	13.489	12.3858									10.1402	846		1			10.2131	996	0
								gsm1108723	252038210098_1_3	nb_e_323	10.637	13.9528	11.3547									10.1404	3250		0			10.2203	510	1
								gsm1108724	252038210098_1_4	nb_e_324	9.54438	11.7899	11.8722									10.1504	1274		0			10.2299	1133	0
								gsm1108725	252038210099_1_1	nb_e_325	8.58195	13.7284	12.6744									10.1523	638		1			10.236	541	1
								gsm1108726	252038210100_1_1	nb_e_326	10.3831	12.9847	14.1836									10.1543	1293		1			10.2538	2494	0
								gsm1108727	252038210100_1_2	nb_e_327	9.54284	13.6955	13.2155									10.1552	3948		0			10.2554	2826	0
								gsm1108728	252038210100_1_3	nb_e_328	9.88218	13.3804	11.7941									10.1589	784		1			10.2854	1445	1
								gsm1108729	252038210100_1_4	nb_e_329	9.5859	13.2089	8.52865									10.1672	959		0			10.2868	182	0
								gsm1108730	252038210101_1_1	nb_e_330	9.29783	12.8101	11.2826									10.1733	735		1			10.305	899	1
								gsm1108731	252038210101_1_2	nb_e_331	10.3435	10.956	11.7093									10.1804	4191		0			10.3055	4669	0
								gsm1108732	252038210101_1_3	nb_e_332	9.75856	13.605	12.8264									10.1864	2255		0			10.3119	1685	0
								gsm1108733	252038210101_1_4	nb_e_333	9.40152	13.8459	10.8898									10.1957	2437		0			10.3167	1401	1
								gsm1108734	252038210102_1_1	nb_e_334	9.19992	12.8931	13.8048									10.1968	103		1			10.3225	450	0
								gsm1108735	252038210102_1_3	nb_e_335	9.3156	12.6548	11.7809									10.2031	2016		0			10.3429	1397	1
								gsm1108736	252038210102_1_4	nb_e_336	10.2854	14.1024	12.3356									10.2091	1167		1			10.3435	479	1
								gsm1108737	252038210106_1_1	nb_e_337	9.26655	12.5565	12.8165									10.212	2244		0			10.3612	941	0
								gsm1108738	252038210106_1_2	nb_e_338	9.0143	11.3417	11.9699									10.2131	996		0			10.3661	944	0
								gsm1108739	252038210106_1_3	nb_e_339	11.5698	10.9296	16.9462									10.2203	510		1			10.3773	840	0
								gsm1108740	252038210106_1_4	nb_e_340	8.83289	13.5463	11.8849									10.2299	1133		0			10.3895	601	1
								gsm1108741	252038210107_1_2	nb_e_341	10.053	12.779	13.0809									10.236	541		1			10.3913	3493	0
								gsm1108742	252038210107_1_3	nb_e_342	10.1804	13.3824	12.6884									10.2496	2761		0			10.3985	1307	0
								gsm1108743	252038210107_1_4	nb_e_343	9.29462	12.9099	12.2988									10.2496	1191		1			10.407	2324	1
								gsm1108744	252038210108_1_1	nb_e_344	9.01737	11.6562	12.745									10.2538	2494		0			10.4083	2992	0
								gsm1108745	252038210108_1_2	nb_e_345	10.8139	13.0411	12.3956									10.2554	2826		0			10.4499	2491	0
								gsm1108746	252038210108_1_3	nb_e_346	10.6309	13.3989	12.3489									10.2676	391		1			10.453	1454	1
								gsm1108747	252038210109_1_1	nb_e_347	10.6207	12.0649	10.9454									10.2768	720		1			10.4702	2173	0
								gsm1108748	252038210109_1_2	nb_e_348	9.74096	13.6955	11.5739									10.2854	1445		1			10.4828	1259	0
								gsm1108749	252038210109_1_3	nb_e_349	9.26959	11.6228	13.1205									10.2868	182		0			10.506	1341	1
								gsm1108750	252038210109_1_4	nb_e_350	9.18388	12.4813	11.7385									10.3029	1375		1			10.5199	2010	1
								gsm1108751	252038210110_1_1	nb_e_351	9.36851	12.9745	11.5289									10.305	899		1			10.5336	863	0
								gsm1108752	252038210110_1_2	nb_e_352	9.78365	12.4583	11.8586									10.3055	4669		0			10.5431	2621	0
								gsm1108753	252038210110_1_3	nb_e_353	9.1179	11.6797	12.8996									10.3072	284		0			10.5474	1199	0
								gsm1108754	252038210110_1_4	nb_e_354	9.54323	13.673	11.4576									10.3119	1685		0			10.5478	3945	0
								gsm1108755	252038210111_1_1	nb_e_355	8.53177	10.3897	12.555									10.3167	1401		1			10.5491	707	0
								gsm1108756	252038210111_1_2	nb_e_356	9.80542	11.6078	12.8708									10.3191	209		1			10.5757	1244	0
								gsm1108757	252038210111_1_3	nb_e_357	9.50997	14.0388	12.3763									10.3225	450		0			10.5815	966	1
								gsm1108758	252038210111_1_4	nb_e_358	9.51235	13.3063	13.1085									10.3256	1477		0			10.6121	2101	0
								gsm1108759	252038210112_1_1	nb_e_359	9.11686	12.0335	13.0345									10.3429	1397		1			10.6184	542	0
								gsm1108760	252038210113_1_1	nb_e_360	9.76055	11.3312	13.8745									10.3435	479		1			10.6207	763	1
								gsm1108761	252038210113_1_2	nb_e_361	9.50938	12.4065	12.3363									10.3514	607		0			10.6309	1362	1
								gsm1108762	252038210113_1_3	nb_e_362	8.73877	13.4731	13.2303									10.3521	1493		0			10.637	2163	0
								gsm1108763	252038210113_1_4	nb_e_363	9.78725	12.096	11.6891									10.3612	941		0			10.6432	466	0
								gsm1108764	252038210114_1_1	nb_e_364	9.01792	13.5402	12.4224									10.3661	944		0			10.6495	2094	0
								gsm1108765	252038210114_1_2	nb_e_365	9.82034	12.0957	13.402									10.3773	840		0			10.6504	2947	0
								gsm1108766	252038210114_1_3	nb_e_366	10.3256	11.8503	17.0791									10.3831	602		1			10.6585	535	1
								gsm1108767	252038210114_1_4	nb_e_367	9.01709	12.6876	12.4901									10.3895	601		1			10.6601	522	1
								gsm1108768	252038210115_1_1	nb_e_368	10.1543	12.7048	12.3234									10.3913	3493		0			10.6709	1260	1
								gsm1108769	252038210115_1_2	nb_e_369	9.69366	13.587	12.7431									10.3985	1307		0			10.6878	1406	0
								gsm1108770	252038210115_1_3	nb_e_370	9.51215	12.1998	12.4751									10.4004	711		1			10.7086	5789	0
								gsm1108771	252038210115_1_4	nb_e_371	9.42249	13.3088	12.4985									10.407	2324		1			10.7118	576	0
								gsm1108772	252038210116_1_1	nb_e_372	8.886	10.2133	16.2051									10.4083	2992		0			10.7417	1063	0
								gsm1108773	252038210116_1_2	nb_e_373	9.29163	13.5503	12.0252									10.4316	416		1			10.7488	770	1
								gsm1108774	252038210116_1_3	nb_e_374	8.63081	12.3882	13.1799									10.4499	2491		0			10.7503	547	0
								gsm1108775	252038210116_1_4	nb_e_375	9.3505	11.6427	12.7775									10.453	1454		1			10.7591	3283	0
								gsm1108817	252038210143_1_1	nb_e_417	9.33069	11.1254	12.2652									10.4702	2173		0			10.7619	840	0
								gsm1108818	252038210143_1_2	nb_e_418	10.3514	10.9273	15.8636									10.4828	1259		0			10.798	960	1
								gsm1108819	252038210143_1_3	nb_e_419	9.38176	13.7297	13.1426									10.487	269		1			10.7987	3208	0
								gsm1108820	252038210143_1_4	nb_e_420	10.0415	12.8324	13.5302									10.5053	2432		0			10.8139	1998	0
								gsm1108821	252038210144_1_4	nb_e_421	9.50422	13.3722	12.6876									10.506	1341		1			10.8475	364	1
								gsm1108822	252038210145_1_1	nb_e_422	9.81842	12.4933	12.0793									10.5199	2010		1			10.8495	4890	0
								gsm1108823	252038210145_1_2	nb_e_423	9.26772	12.4527	13.1095									10.5281	1655		1			10.861	2355	0
								gsm1108824	252038210145_1_3	nb_e_424	9.64133	13.4606	12.4964									10.5313	274		0			10.8922	1961	0
								gsm1108825	252038210145_1_4	nb_e_425	9.27193	11.9978	11.702									10.5336	863		0			10.9206	2650	0
								gsm1108826	252038210146_1_1	nb_e_426	9.71149	11.3457	16.2161									10.5411	412		1			10.9325	1247	1
								gsm1108827	252038210146_1_2	nb_e_427	9.56815	12.9835	13.0265									10.5431	2621		0			10.9586	4705	0
								gsm1108828	252038210146_1_3	nb_e_428	9.73911	11.8068	12.6963									10.5474	1199		0			10.9703	2174	0
								gsm1108829	252038210146_1_4	nb_e_429	9.45533	13.7809	13.4416									10.5478	3945		0			10.9803	2280	0
								gsm1108830	252038210147_1_1	nb_e_430	8.95942	13.1551	13.4912									10.5491	707		0			11.0233	6600	0
								gsm1108831	252038210147_1_2	nb_e_431	9.93914	13.9215	12.9045									10.5607	1049		1			11.041	884	1
								gsm1108832	252038210147_1_3	nb_e_432	9.51333	12.9729	12.5799									10.5757	1244		0			11.0448	1118	1
								gsm1108833	252038210147_1_4	nb_e_433	9.17518	12.2159	12.3831									10.5815	966		1			11.0511	1229	1
								gsm1108834	252038210148_1_1	nb_e_434	9.50938	11.153	14.1342									10.6121	2101		0			11.0606	626	1
								gsm1108835	252038210148_1_2	nb_e_435	9.45574	12.643	12.7676									10.6154	1073		1			11.1088	1752	0
								gsm1108836	252038210148_1_3	nb_e_436	10.0565	12.2051	11.8521									10.6184	542		0			11.2803	2871	0
								gsm1108837	252038210148_1_4	nb_e_437	9.23482	10.5325	16.886									10.6207	763		1			11.3085	3249	0
								gsm1108838	252038210149_1_1	nb_e_438	9.57724	12.8589	11.8913									10.6309	1362		1			11.3237	331	1
								gsm1108839	252038210149_1_2	nb_e_439	8.93399	12.9515	12.4586									10.6354	209		1			11.3596	1014	1
								gsm1108840	252038210149_1_3	nb_e_440	7.72247	11.8591	12.7381									10.637	2163		0			11.4009	36	1
								gsm1108841	252038210149_1_4	nb_e_441	9.16591	12.1001	12.3198									10.6432	466		0			11.5516	5860	0
								gsm1108842	252038210151_1_1	nb_e_442	9.49466	13.2599	13.4441									10.6495	2094		0			11.5605	369	1
								gsm1108843	252038210151_1_2	nb_e_443	9.20799	10.8738	11.1085									10.6504	2947		0			11.695	1820	1
								gsm1108844	252038210151_1_3	nb_e_444	9.55344	12.4658	13.0979									10.6506	503		0			11.8668	3234	0
								gsm1108845	252038210151_1_4	nb_e_445	10.7619	13.5174	13.0345									10.6549	207		1			11.9135	498	1
								gsm1108846	252038210152_1_1	nb_e_446	8.74214	12.2911	13.2978									10.6585	535		1			13.2004	256	0
								gsm1108847	252038210152_1_2	nb_e_447	9.78136	12.3032	13.3113									10.6601	522		1
								gsm1108848	252038210152_1_3	nb_e_448	8.77182	12.5547	12.9477									10.6709	1260		1
								gsm1108853	252038210154_1_1	nb_e_453	9.81698	13.5346	12.8581									10.6752	473		0
								gsm1108854	252038210154_1_2	nb_e_454	8.96434	12.5835	13.2949									10.6805	846		1
								gsm1108855	252038210154_1_3	nb_e_455	13.2003	11.7864	13.6165									10.6878	1406		0
								gsm1108856	252038210154_1_4	nb_e_456	10.5313	11.0821	16.4838									10.694	271		1
								gsm1108857	252038210155_1_1	nb_e_457	10.3072	11.3259	16.9935									10.7086	5789		0
								gsm1108858	252038210155_1_2	nb_e_458	9.17068	13.3063	11.5558									10.7118	576		0
								gsm1108859	252038210155_1_3	nb_e_459	10.8594	12.3452	15.4152									10.7123	550		0
								gsm1108860	252038210155_1_4	nb_e_460	8.79312	13.7469	13.0402									10.7266	945		0
								gsm1108861	252038210156_1_4	nb_e_461	9.28633	14.7074	12.325									10.7417	1063		0
								gsm1108862	252038210157_1_1	nb_e_462	9.48724	13.3737	13.6136									10.7488	770		1
								gsm1108863	252038210157_1_2	nb_e_463	8.85393	12.2594	12.9443									10.7503	547		0
								gsm1108864	252038210157_1_3	nb_e_464	9.49685	12.7412	13.5307									10.7591	3283		0
								gsm1108865	252038210157_1_4	nb_e_465	8.91109	13.3158	13.673									10.7619	840		0
								gsm1108866	252038210158_1_1	nb_e_466	9.74113	11.7243	13.7771									10.798	960		1
								gsm1108867	252038210158_1_2	nb_e_467	10.0378	12.4754	12.1572									10.7987	3208		0
								gsm1108868	252038210158_1_3	nb_e_468	9.77873	12.819	13.7445									10.8139	1998		0
								gsm1108869	252038210158_1_4	nb_e_469	8.84706	13.527	13.4726									10.8183	309		1
								gsm1108870	252038210159_1_1	nb_e_470	10.3225	14.0549	11.9487									10.8228	330		1
								gsm1108871	252038210159_1_2	nb_e_471	9.79116	12.6729	12.2203									10.8475	364		1
								gsm1108872	252038210159_1_3	nb_e_472	9.45984	12.5745	12.6937									10.8492	539		1
								gsm1108873	252038210159_1_4	nb_e_473	10.6432	11.244	12.4119									10.8495	4890		0
								gsm1108874	252038210160_1_1	nb_e_474	9.47715	14.6976	12.0041									10.8594	348		0
								gsm1108875	252038210160_1_2	nb_e_475	11.0819	11.1373	16.3944									10.861	2355		0
								gsm1108876	252038210160_1_3	nb_e_476	10.6752	10.8714	15.6137									10.8776	364		1
								gsm1108877	252038210160_1_4	nb_e_477	9.09355	12.7541	11.9346									10.8806	90		1
								gsm1108878	252038210161_1_1	nb_e_478	9.37895	12.086	13.1376									10.8922	1961		0
								gsm1108879	252038210161_1_2	nb_e_479	9.40045	12.6203	12.8585									10.9106	1077		0
								gsm1108880	252038210161_1_3	nb_e_480	9.06016	12.7921	13.5485									10.9206	2650		0
								gsm1108881	252038210161_1_4	nb_e_481	10.6506	11.5339	16.4308									10.9227	1081		1
								gsm1108882	252038210162_1_1	nb_e_482	9.79539	11.8939	12.1718									10.9325	1247		1
								gsm1108883	252038210162_1_2	nb_e_483	9.67825	12.7287	12.4357									10.9374	760		1
								gsm1108884	252038210162_1_3	nb_e_484	9.66374	11.8026	13.822									10.9542	889		1
								gsm1108885	252038210162_1_4	nb_e_485	9.75322	12.5828	12.1307									10.9586	4705		0
								gsm1108886	252038210163_1_1	nb_e_486	10.6184	10.6204	11.6081									10.9698	478		1
								gsm1108887	252038210163_1_2	nb_e_487	10.7503	13.0168	13.3083									10.9703	2174		0
								gsm1108888	252038210163_1_3	nb_e_488	10.7123	11.952	15.5767									10.9803	2280		0
								gsm1108889	252038210163_1_4	nb_e_489	10.7118	13.3203	14.0836									11.0179	8		1
								gsm1108890	252038210164_1_1	nb_e_490	9.10355	14.2099	12.3922									11.0233	6600		0
								gsm1108891	252038210164_1_2	nb_e_491	9.49945	12.9882	11.269									11.041	884		1
								gsm1108892	252038210164_1_3	nb_e_492	9.65875	14.7717	12.2748									11.0448	1118		1
								gsm1108893	252038210164_1_4	nb_e_493	9.65177	11.9441	13.3397									11.0511	1229		1
								gsm1108894	252038210165_1_4	nb_e_494	9.30424	10.5742	12.0744									11.0606	626		1
								gsm1108895	252038210166_1_1	nb_e_495	8.92481	11.4318	13.5191									11.0706	345		1
								gsm1108896	252038210166_1_2	nb_e_496	11.8669	9.73013	13.5463									11.0819	472		0
								gsm1108897	252038210166_1_3	nb_e_497	10.8475	13.1682	12.2446									11.1088	1752		0
								gsm1108898	252038210166_1_4	nb_e_498	11.1528	11.4376	16.5968									11.1525	499		1
								gsm1108899	252038210167_1_1	nb_e_499	9.9555	13.4452	13.9971									11.1528	2051		0
								gsm1108900	252038210167_1_2	nb_e_500	10.5053	9.15305	16.4207									11.2557	375		1
								gsm1108901	252038210167_1_3	nb_e_501	11.9135	13.3799	11.0718									11.2803	2871		0
								gsm1108902	252038210167_1_4	nb_e_502	10.4069	13.4219	12.4729									11.3085	3249		0
								gsm1108903	252038210168_1_1	nb_e_503	10.0331	13.5082	14.1319									11.3237	331		1
								gsm1108904	252038210168_1_2	nb_e_504	10.487	12.0826	15.4714									11.3596	1014		1
								gsm1108905	252038210168_1_3	nb_e_505	11.6792	10.2619	16.6911									11.3913	592		1
								gsm1108906	252038210168_1_4	nb_e_506	10.2091	12.5799	11.8161									11.3974	2038		0
								gsm1108907	252038210169_1_1	nb_e_507	10.0603	12.168	16.3387									11.4009	36		1
								gsm1108908	252038210169_1_2	nb_e_508	9.2329	12.4437	13.1541									11.499	1541		0
								gsm1108909	252038210169_1_3	nb_e_509	9.63988	11.9346	12.052									11.5516	5860		0
								gsm1108910	252038210169_1_4	nb_e_510	11.0179	13.178	16.3727									11.5605	369		1
								gsm1108911	252038210170_1_1	nb_e_511	8.77742	13.7469	12.3973									11.5698	1504		0
								gsm1108912	252038210170_1_2	nb_e_512	11.4009	14.2035	12.4768									11.664	2306		0
								gsm1108913	252038210170_1_3	nb_e_513	10.1392	12.1212	12.511									11.6792	415		1
								gsm1108914	252038210170_1_4	nb_e_514	11.3237	14.0475	12.3838									11.695	1820		1
								gsm1108915	252038210171_1_1	nb_e_515	10.694	10.8896	16.1111									11.7532	2391		0
								gsm1108916	252038210171_1_2	nb_e_516	9.35116	12.7188	12.2267									11.8668	3234		0
								gsm1108917	252038210171_1_3	nb_e_517	8.98925	13.3881	13.5748									11.8956	487		1
								gsm1108918	252038210173_1_1	nb_e_518	10.6585	14.9348	12.9274									11.9135	498		1
								gsm1108919	252038210173_1_2	nb_e_519	8.85019	13.075	12.3195									12.0273	360		1
								gsm1108920	252038210173_1_3	nb_e_520	10.0049	12.9507	12.7062									12.4827	429		1
								gsm1108921	252038210173_1_4	nb_e_521	10.2868	13.6124	11.6967									13.2004	256		0

## Sheet: Table 1
Table 1
Data 1: Multivariable Cox regression analysis of factors prognostic for survival in neuroblastoma patients
probeset	age	mycn	sample_id	sample_title	sex	stage	E2F2 - UKv4_A_23_P408955	JMJD6 - UKv4_A_23_P311616	MXRA7 - UKv4_A_24_P324314	MYC - UKv4_A_23_P215956	MYCN -UKv4_A_24_P94402	Sex	INSSStage	INSSStage	Age_d	Age_d	INSSStage	EFS_d	EFS_bin	OS_d	OS_bin	OS_d
gsm1108401	more_18_months	non_amp	252038210001_1_1	nb_e_1	m	st4	12.2267	10.1733	11.0163	11.3765	13.003	M	4	1	1113	1	34	375	1	735	1	735
gsm1108402	more_18_months	amp	252038210001_1_2	nb_e_2	m	st4	11.1838	11.8956	12.2007	10.3661	16.3991	M	4	1	1611	1	34	323	1	487	1	487
gsm1108403	less_18_months	non_amp	252038210001_1_4	nb_e_3	m	st4	12.38	10.2203	11.2888	12.4838	13.7998	M	4	1	450	0	34	302	1	510	1	510
gsm1108404	less_18_months	non_amp	252038210002_1_1	nb_e_4	m	st4s	11.5681	10.9586	12.8495	12.5117	13.1715	M	4S	0	122	0	12	4705	0	4705	0	4705
gsm1108405	less_18_months	non_amp	252038210002_1_2	nb_e_5	m	st1	10.9787	9.76388	12.0387	12.6884	12.826	M	1	0	100	0	12	2927	0	2927	0	2927
gsm1108406	less_18_months	non_amp	252038210002_1_3	nb_e_6	f	st4s	10.2816	10.1059	12.7778	12.3776	12.6485	F	4S	0	18	0	12	1877	0	1877	0	1877
gsm1108407	less_18_months	non_amp	252038210002_1_4	nb_e_7	f	st2	11.6435	9.93517	12.2153	11.3641	12.9656	F	2	0	187	0	12	2163	0	2163	0	2163
gsm1108408	less_18_months	non_amp	252038210004_1_1	nb_e_8	m	st4	12.6378	10.1379	10.5681	14.4284	12.1786	M	4	1	110	0	34	70	1	1606	0	1606
gsm1108409	more_18_months	non_amp	252038210004_1_2	nb_e_9	m	st4	13.4104	10.7488	12.2296	11.8733	12.907	M	4	1	1278	1	34	597	1	770	1	770
gsm1108410	more_18_months	non_amp	252038210004_1_3	nb_e_10	m	st4	13.3068	10.3612	11.152	13.8421	11.0408	M	4	1	1537	1	34	615	1	941	0	941
gsm1108411	less_18_months	non_amp	252038210004_1_4	nb_e_11	m	st2	11.2248	9.64223	11.5595	12.5468	12.1289	M	2	0	14	0	12	1046	0	1046	0	1046
gsm1108412	less_18_months	non_amp	252038210005_1_1	nb_e_12	m	st4s	11.1604	9.82845	12.5987	13.3989	12.4806	M	4S	0	263	0	12	995	0	995	0	995
gsm1108413	less_18_months	amp	252038210005_1_2	nb_e_13	m	st4	12.1525	10.9106	10.915	11.7355	16.346	M	4	1	219	0	34	1077	0	1077	0	1077
gsm1108414	less_18_months	non_amp	252038210005_1_3	nb_e_14	f	st3	11.1184	9.10355	11.6464	11.9208	12.8141	F	3	1	217	0	34	1076	0	1076	0	1076
gsm1108415	less_18_months	amp	252038210005_1_4	nb_e_15	m	st4s	9.70217	10.3191	11.3419	13.1682	15.5325	M	4S	0	85	0	12	161	1	209	1	209
gsm1108416	less_18_months	non_amp	252038210006_1_1	nb_e_16	m	st2	12.6174	9.65267	11.8697	12.8027	13.2537	M	2	0	0	0	12	973	0	973	0	973
gsm1108417	less_18_months	non_amp	252038210006_1_2	nb_e_17	m	st1	11.4112	9.38349	11.9288	13.3464	12.6211	M	1	0	443	0	12	1134	0	1134	0	1134
gsm1108418	less_18_months	non_amp	252038210006_1_3	nb_e_18	f	st4s	13.6328	9.50164	11.4809	12.0911	13.5696	F	4S	0	12	0	12	66	1	66	1	66
gsm1108419	less_18_months	non_amp	252038210006_1_4	nb_e_19	f	st3	12.206	8.94515	10.7796	12.8585	12.3119	F	3	1	227	0	34	321	1	1030	0	1030
gsm1108420	more_18_months	non_amp	252038210007_1_1	nb_e_20	m	st3	11.8939	10.2299	11.5982	12.6695	11.0625	M	3	1	1004	1	34	866	1	1133	0	1133
gsm1108421	less_18_months	non_amp	252038210007_1_2	nb_e_21	m	st1	11.5695	9.75972	11.7873	13.0908	13.0657	M	1	0	103	0	12	1115	0	1115	0	1115
gsm1108422	more_18_months	non_amp	252038210007_1_3	nb_e_22	m	st2	9.5074	9.01095	11.5273	11.8809	13.4776	M	2	0	1676	1	12	917	0	917	0	917
gsm1108423	more_18_months	non_amp	252038210007_1_4	nb_e_23	f	st1	9.99676	8.89694	10.8346	12.3087	12.912	F	1	0	1798	1	12	933	0	933	0	933
gsm1108424	less_18_months	non_amp	252038210009_1_1	nb_e_24	f	st3	11.5124	9.0669	11.9524	13.0979	13.734	F	3	1	385	0	34	954	0	954	0	954
gsm1108425	less_18_months	non_amp	252038210009_1_2	nb_e_25	f	st2	12.3666	9.60363	11.8631	11.4445	12.3231	F	2	0	300	0	12	1135	0	1135	0	1135
gsm1108426	more_18_months	non_amp	252038210009_1_3	nb_e_26	m	st4	11.4343	9.50522	11.7429	13.208	11.7601	M	4	1	1590	1	34	1132	0	1132	0	1132
gsm1108427	less_18_months	non_amp	252038210009_1_4	nb_e_27	m	st4	12.7979	10.5478	12.2092	13.2175	13.6689	M	4	1	237	0	34	3945	0	3945	0	3945
gsm1108428	less_18_months	non_amp	252038210010_1_1	nb_e_28	m	st4	12.8458	9.33136	11.2298	12.2857	13.6165	M	4	1	81	0	34	2813	0	2813	0	2813
gsm1108429	less_18_months	non_amp	252038210010_1_2	nb_e_29	m	st4	10.8629	9.49526	11.6319	12.912	12.8847	M	4	1	180	0	34	3417	0	3417	0	3417
gsm1108430	less_18_months	non_amp	252038210010_1_3	nb_e_30	f	st4	12.0914	10.7591	12.4403	12.9345	13.1555	F	4	1	261	0	34	3283	0	3283	0	3283
gsm1108431	less_18_months	non_amp	252038210010_1_4	nb_e_31	f	st4	12.8511	9.4363	11.9426	12.9099	13.0509	F	4	1	21	0	34	2771	0	2771	0	2771
gsm1108432	more_18_months	amp	252038210011_1_2	nb_e_32	f	st1	11.4359	10.9374	11.0115	13.4802	16.6829	F	1	0	793	1	12	685	1	760	1	760
gsm1108433	less_18_months	non_amp	252038210011_1_3	nb_e_33	f	st4	11.4374	9.16892	12.0997	12.3005	12.9964	F	4	1	295	0	34	2762	0	2762	0	2762
gsm1108434	less_18_months	amp	252038210011_1_4	nb_e_34	f	st2	7.50621	10.2496	12.1056	12.3896	11.7862	F	2	0	274	0	12	2761	0	2761	0	2761
gsm1108435	less_18_months	non_amp	252038210012_1_1	nb_e_35	m	st4s	13.6851	9.99081	11.5798	12.3482	13.5241	M	4S	0	31	0	12	5494	0	5494	0	5494
gsm1108436	less_18_months	non_amp	252038210012_1_2	nb_e_36	f	st2	10.428	9.46291	11.5271	12.0104	12.8165	F	2	0	35	0	12	3109	0	3109	0	3109
gsm1108437	more_18_months	amp	252038210012_1_3	nb_e_37	f	st4	13.1734	10.3522	11.8863	11.802	15.2885	F	4	1	1034	1	34	1493	0	1493	0	1493
gsm1108438	less_18_months	non_amp	252038210013_1_1	nb_e_38	m	st4	12.025	10.3055	11.8875	12.0842	12.2669	M	4	1	387	0	34	4669	0	4669	0	4669
gsm1108439	more_18_months	non_amp	252038210013_1_2	nb_e_39	f	st4	13.2537	10.236	12.287	12.8507	13.3387	F	4	1	1488	1	34	262	1	541	1	541
gsm1108440	less_18_months	non_amp	252038210013_1_3	nb_e_40	m	st4	10.4726	10.6504	12.7591	13.9929	12.3336	M	4	1	516	0	34	2947	0	2947	0	2947
gsm1108441	less_18_months	non_amp	252038210013_1_4	nb_e_41	f	st4s	12.2099	9.59376	11.6478	12.4795	12.6389		4S	0	146	0	12	17	1	955	0	955
gsm1108442	less_18_months	non_amp	252038210014_1_1	nb_e_42	m	st1	9.8275	10.2131	12.716	13.9822	12.7825	M	1	0	0	0	12	996	0	996	0	996
gsm1108443	less_18_months	non_amp	252038210015_1_1	nb_e_43	f	st4s	12.8814	10.0438	11.2913	13.013	11.5662	F	4S	0	143	0	12	930	0	930	0	930
gsm1108444	less_18_months	non_amp	252038210015_1_3	nb_e_44	f	st4	10.5958	10.0218	12.8227	12.5778	12.6378	F	4	1	318	0	34	2254	0	2254	0	2254
gsm1108445	less_18_months	non_amp	252038210015_1_4	nb_e_45	m	st4	12.1233	9.65302	12.337	11.6839	13.2929	M	4	1	294	0	34	2730	0	2730	0	2730
gsm1108446	less_18_months	non_amp	252038210016_1_1	nb_e_46	m	st4	12.4254	10.1552	11.5252	12.889	12.8438	M	4	1	180	0	34	3948	0	3948	0	3948
gsm1108447	more_18_months	non_amp	252038210016_1_2	nb_e_47	f	st3	13.0411	11.041	12.3198	14.9662	12.877	F	3	1	1053	1	34	665	1	884	1	884
gsm1108448	more_18_months	non_amp	252038210016_1_3	nb_e_48	f	st3	10.2844	9.12619	11.5692	12.662	10.9255	F	3	1	801	1	34	2247	0	2247	0	2247
gsm1108449	more_18_months	non_amp	252038210016_1_4	nb_e_49	f	st3	7.09698	9.36545	12.5828	10.5254	11.6931	F	3	1	921	1	34	2313	0	2313	0	2313
gsm1108450	less_18_months	amp	252038210017_1_1	nb_e_50	m	st4	11.5971	10.8492	12.0384	12.0008	15.9273	M	4	1	196	0	34	351	1	539	1	539
gsm1108451	less_18_months	non_amp	252038210017_1_2	nb_e_51	m	st4s	11.3663	9.47127	11.3312	12.4817	11.2761	M	4S	0	305	0	12	301	1	957	0	957
gsm1108452	more_18_months	non_amp	252038210017_1_4	nb_e_52	f	st1	10.3198	11.5516	12.4086	11.5827	5.57289	F	1	0	8926	1	12	1576	1	5860	0	5860
gsm1108453	less_18_months	non_amp	252038210018_1_1	nb_e_53	f	st1	9.3696	9.34407	12.1881	13.1329	13.6955	F	1	0	77	0	12	902	0	902	0	902
gsm1108454	less_18_months	non_amp	252038210018_1_2	nb_e_54	m	st1	11.9057	9.59227	12.4813	13.4901	13.6582	M	1	0	165	0	12	941	0	941	0	941
gsm1108455	more_18_months	non_amp	252038210019_1_1	nb_e_55	m	st4	12.8713	10.9702	12.2728	12.5443	13.8504	M	4	1	1890	1	34	164	1	2174	0	2174
gsm1108456	more_18_months	non_amp	252038210019_1_2	nb_e_56	m	st4	11.4623	11.0511	13.1287	14.3997	12.0005	M	4	1	1545	1	34	602	1	1229	1	1229
gsm1108457	less_18_months	non_amp	252038210019_1_3	nb_e_57	f	st4	12.7703	9.80607	12.4051	13.9563	13.0372	F	4	1	432	0	34	2135	0	2135	0	2135
gsm1108458	more_18_months	non_amp	252038210020_1_1	nb_e_58	f	st4	12.7168	10.506	13.3454	13.6689	13.2831	F	4	1	1764	1	34	349	1	1341	1	1341
gsm1108459	less_18_months	amp	252038210020_1_2	nb_e_59	f	st4	11.1828	10.6354	12.4586	13.1799	15.5925	F	4	1	489	0	34	187	1	209	1	209
gsm1108460	more_18_months	non_amp	252038210020_1_3	nb_e_60	m	st3	11.1429	9.31175	11.0792	12.4866	12.1563	M	3	1	1683	1	34	1112	0	1112	0	1112
gsm1108461	more_18_months	non_amp	252038210020_1_4	nb_e_61	f	st1	7.53993	10.1504	12.2442	13.6067	10.2101	F	1	0	933	1	12	1274	0	1274	0	1274
gsm1108462	more_18_months	non_amp	252038210021_1_1	nb_e_62	m	st4	11.1784	9.51787	11.7583	13.5847	11.6494	M	4	1	1524	1	34	828	1	1224	0	1224
gsm1108463	less_18_months	non_amp	252038210021_1_2	nb_e_63	f	st2	13.1376	9.8051	12.3585	12.9869	12.8365	F	2	0	0	0	12	70	1	1394	0	1394
gsm1108464	more_18_months	non_amp	252038210021_1_3	nb_e_64	f	st2	9.36392	10.5757	11.3207	14.9766	10.8095	F	2	0	2111	1	12	1244	0	1244	0	1244
gsm1108465	more_18_months	amp	252038210021_1_4	nb_e_65	f	st3	12.361	12.0273	11.5174	12.4403	16.5526	F	3	1	1081	1	34	347	1	360	1	360
gsm1108466	more_18_months	non_amp	252038210022_1_2	nb_e_66	m	st3	12.2879	9.59861	11.1797	11.7289	12.4916	M	3	1	1408	1	34	540	1	1120	1	1120
gsm1108467	more_18_months	non_amp	252038210022_1_3	nb_e_67	f	st2	11.314	9.97126	12.0462	12.935	11.8789	F	2	0	890	1	12	986	0	986	0	986
gsm1108468	less_18_months	non_amp	252038210022_1_4	nb_e_68	m	st2	10.791	8.86326	11.483	12.5062	12.1818	M	2	0	217	0	12	936	0	936	0	936
gsm1108469	less_18_months	non_amp	252038210023_1_1	nb_e_69	f	st2	11.3414	9.92659	11.5002	14.0659	12.3018	F	2	0	408	0	12	3898	0	3898	0	3898
gsm1108470	more_18_months	non_amp	252038210023_1_2	nb_e_70	f	st4	12.5522	10.305	12.0505	11.1221	11.654	F	4	1	8983	1	34	645	1	899	1	899
gsm1108471	more_18_months	non_amp	252038210023_1_3	nb_e_71	m	st4	12.3486	10.3661	12.7595	13.0108	12.8766	M	4	1	1644	1	34	944	0	944	0	944
gsm1108472	less_18_months	amp	252038210024_1_1	nb_e_72	m	st1	10.9261	9.73691	11.1344	9.12851	16.5373	M	1	0	451	0	12	112	1	2425	0	2425
gsm1108473	less_18_months	amp	252038210024_1_2	nb_e_73	m	st4	11.3352	10.2676	11.1291	11.6392	16.4711	M	4	1	121	0	34	326	1	391	1	391
gsm1108474	more_18_months	non_amp	252038210024_1_3	nb_e_74	m	st4	11.7471	10.212	11.347	11.802	12.7184	M	4	1	1468	1	34	2244	0	2244	0	2244
gsm1108475	more_18_months	non_amp	252038210024_1_4	nb_e_75	m	st4	10.3795	9.2384	11.6997	12.7498	13.5841	M	4	1	619	1	34	1361	0	1361	0	1361
gsm1108476	more_18_months	non_amp	252038210025_1_1	nb_e_76	f	st1	9.02403	9.62917	11.1752	11.0812	11.3207	F	1	0	758	1	12	363	1	1063	0	1063
gsm1108477	less_18_months	non_amp	252038210025_1_2	nb_e_77	f	st4	11.5148	9.79701	11.7327	13.679	12.2578	F	4	1	521	0	34	206	1	2120	0	2120
gsm1108478	less_18_months	non_amp	252038210025_1_3	nb_e_78	f	st2	12.0474	9.61361	12.1019	11.4328	12.4621	F	2	0	374	0	12	134	1	2083	0	2083
gsm1108479	less_18_months	na	252038210025_1_4	nb_e_79	m	st4s	10.8147	9.75272	11.3281	12.2688	12.4988	M	4S	0	97	0	12	1307	0	1307	0	1307
gsm1108480	less_18_months	non_amp	252038210026_1_1	nb_e_80	m	st4	9.20726	11.3085	10.4337	16.581	9.0232	M	4	1	476	0	34	3249	0	3249	0	3249
gsm1108481	less_18_months	non_amp	252038210026_1_2	nb_e_81	f	st4	12.3353	9.95812	9.51806	13.7917	9.81554	F	4	1	352	0	34	493	1	3128	0	3128
gsm1108482	less_18_months	non_amp	252038210026_1_3	nb_e_82	m	st1	11.7264	10.6878	11.7002	11.1475	13.7752	M	1	0	502	0	12	1406	0	1406	0	1406
gsm1108483	less_18_months	non_amp	252038210026_1_4	nb_e_83	f	st2	10.1896	9.20433	12.0679	12.7625	13.1067	F	2	0	206	0	12	132	1	2118	0	2118
gsm1108484	less_18_months	non_amp	252038210027_1_1	nb_e_84	m	st4s	12.4096	9.28355	12.3165	11.418	13.2919	M	4S	0	21	0	12	1405	0	1405	0	1405
gsm1108485	more_18_months	non_amp	252038210027_1_2	nb_e_85	m	st2	10.5689	9.34407	10.9803	12.9986	10.8896	M	2	0	1074	1	12	3081	0	3081	0	3081
gsm1108486	more_18_months	non_amp	252038210027_1_3	nb_e_86	m	st2	9.39532	9.70165	11.2524	12.227	11.4381	M	2	0	1841	1	12	2926	0	2926	0	2926
gsm1108487	less_18_months	non_amp	252038210027_1_4	nb_e_87	m	st4s	11.0203	8.6987	11.544	11.6033	12.3676	M	4S	0	11	0	12	1567	1	2169	0	2169
gsm1108488	less_18_months	non_amp	252038210028_1_1	nb_e_88	m	st1	11.7262	9.76454	12.3966	14.3775	12.902	M	1	0	186	0	12	1513	0	1513	0	1513
gsm1108489	more_18_months	amp	252038210028_1_2	nb_e_89	f	st3	12.6654	10.0962	11.2744	11.3802	15.9253	F	3	1	767	1	34	330	1	404	1	404
gsm1108490	less_18_months	non_amp	252038210028_1_3	nb_e_90	f	st4s	9.91214	9.00056	11.2969	12.3633	11.3512	F	4S	0	0	0	12	3069	0	3069	0	3069
gsm1108491	less_18_months	non_amp	252038210028_1_4	nb_e_91	m	st1	13.4546	10.3119	12.3044	12.1677	13.3265	M	1	0	35	0	12	1685	0	1685	0	1685
gsm1108492	less_18_months	non_amp	252038210029_1_1	nb_e_92	f	st4s	11.0585	8.30287	11.7769	11.9661	14.1009	F	4S	0	16	0	12	1750	0	1750	0	1750
gsm1108493	less_18_months	non_amp	252038210029_1_2	nb_e_93	m	st1	10.7399	8.73708	11.1064	12.9329	13.4357	M	1	0	204	0	12	2229	0	2229	0	2229
gsm1108494	less_18_months	non_amp	252038210029_1_3	nb_e_94	f	st3	10.6646	9.2281	11.4774	12.6793	13.2065	F	3	1	364	0	34	74	1	3511	0	3511
gsm1108495	more_18_months	non_amp	252038210029_1_4	nb_e_95	m	st2	9.45039	9.28633	11.1721	12.8349	12.075	M	2	0	680	1	12	1111	0	1111	0	1111
gsm1108496	less_18_months	non_amp	252038210030_1_1	nb_e_96	m	st2	12.6669	9.45779	11.2788	12.4957	14.0836	M	2	0	87	0	12	155	1	1443	0	1443
gsm1108497	less_18_months	non_amp	252038210030_1_2	nb_e_97	m	st1	10.643	9.95783	12.3735	13.1282	14.0971	M	1	0	262	0	12	1288	0	1288	0	1288
gsm1108498	less_18_months	non_amp	252038210030_1_3	nb_e_98	f	st4s	10.8137	9.98698	12.1497	12.6695	13.027	F	4S	0	6	0	12	1380	0	1380	0	1380
gsm1108499	more_18_months	non_amp	252038210030_1_4	nb_e_99	f	st4	13.6887	10.2538	10.9145	12.183	12.5233	F	4	1	1397	1	34	2494	0	2494	0	2494
gsm1108500	less_18_months	non_amp	252038210031_1_1	nb_e_100	m	st2	11.8953	10.4083	12.0128	12.3749	13.1476	M	2	0	402	0	12	2992	0	2992	0	2992
gsm1108501	less_18_months	non_amp	252038210031_1_2	nb_e_101	m	st4s	13.0957	9.71321	11.6033	12.4876	13.1649	M	4S	0	212	0	12	3832	0	3832	0	3832
gsm1108502	less_18_months	non_amp	252038210031_1_3	nb_e_102	m	st4	13.8137	9.87191	11.382	12.0444	12.7687	M	4	1	75	0	34	4469	0	4469	0	4469
gsm1108503	more_18_months	non_amp	252038210031_1_4	nb_e_103	m	st4	13.8845	10.6709	11.3394	13.0998	13.5158	M	4	1	1328	1	34	718	1	1260	1	1260
gsm1108504	less_18_months	non_amp	252038210032_1_1	nb_e_104	m	st4s	11.3381	9.46842	12.4486	13.0952	13.8688	M	4S	0	35	0	12	1536	0	1536	0	1536
gsm1108505	less_18_months	non_amp	252038210032_1_2	nb_e_105	m	st3	12.7663	9.62315	11.5153	12.0387	12.5251	M	3	1	3	0	34	2462	0	2462	0	2462
gsm1108506	less_18_months	non_amp	252038210032_1_3	nb_e_106	m	st2	9.88402	9.82416	12.4517	12.1871	12.6518	M	2	0	24	0	12	1148	0	1148	0	1148
gsm1108507	more_18_months	non_amp	252038210032_1_4	nb_e_107	m	st3	12.4579	9.61361	11.9185	12.2848	13.0706	M	3	1	2230	1	34	584	1	2030	0	2030
gsm1108508	less_18_months	amp	252038210033_1_1	nb_e_108	f	st3	12.0817	10.1968	10.6546	10.0123	16.7933	F	3	1	310	0	34	95	1	103	1	103
gsm1108509	more_18_months	non_amp	252038210033_1_2	nb_e_109	m	st4	9.89785	10.9206	11.4623	15.6066	8.92867	M	4	1	1319	1	34	753	1	2650	0	2650
gsm1108510	less_18_months	non_amp	252038210033_1_3	nb_e_110	f	st2	12.0119	9.40365	12.1426	11.864	12.3912	F	2	0	13	0	12	1258	0	1258	0	1258
gsm1108511	more_18_months	amp	252038210033_1_4	nb_e_111	m	st4	11.6519	10.6804	10.849	10.7632	17.1338	M	4	1	870	1	34	181	1	846	1	846
gsm1108512	less_18_months	non_amp	252038210034_1_1	nb_e_112	m	st2	13.3505	9.54264	11.5971	14.2211	11.5458	M	2	0	370	0	12	1219	0	1219	0	1219
gsm1108513	less_18_months	non_amp	252038210034_1_2	nb_e_113	m	st1	9.13443	9.27775	11.8248	13.2787	11.8913	M	1	0	315	0	12	1216	0	1216	0	1216
gsm1108514	more_18_months	amp	252038210036_1_1	nb_e_114	f	st4	13.1062	10.9698	11.7623	12.0136	15.8224	F	4	1	1964	1	34	441	1	478	1	478
gsm1108515	less_18_months	amp	252038210036_1_2	nb_e_115	m	st4	12.5871	10.5411	11.6885	12.1028	15.9849	M	4	1	357	0	34	286	1	412	1	412
gsm1108516	less_18_months	non_amp	252038210036_1_3	nb_e_116	f	st2	11.2286	9.75539	12.3303	13.05	12.4778	F	2	0	3	0	12	1615	0	1615	0	1615
gsm1108517	less_18_months	non_amp	252038210036_1_4	nb_e_117	f	st3	13.3265	9.9867	12.0875	11.1662	12.2885	F	3	1	38	0	34	2265	0	2265	0	2265
gsm1108518	less_18_months	non_amp	252038210038_1_1	nb_e_118	m	st1	11.7529	9.44997	11.8515	12.8296	13.1546	M	1	0	47	0	12	1984	0	1984	0	1984
gsm1108519	less_18_months	non_amp	252038210038_1_4	nb_e_119	f	st3	12.0487	10.8495	13.0108	11.8552	13.0849	F	3	1	271	0	34	4890	0	4890	0	4890
gsm1108520	less_18_months	non_amp	252038210040_1_1	nb_e_120	na	st1	12.6374	8.82337	12.249	12.5128	13.7551	n.a.	1	0	60	0	12	1080	0	1080	0	1080
gsm1108521	less_18_months	non_amp	252038210040_1_2	nb_e_121	na	st1	10.6198	9.30081	12.2565	13.7451	13.2678	n.a.	1	0	120	0	12	1740	0	1740	0	1740
gsm1108522	more_18_months	amp	252038210040_1_3	nb_e_122	na	st4	11.8068	10.8807	11.5404	11.919	16.7348	n.a.	4	1	3240	1	34	90	1	90	1	90
gsm1108523	more_18_months	amp	252038210040_1_4	nb_e_123	na	st2	10.9535	10.2768	10.3079	11.9918	16.2837	n.a.	2	0	690	1	12	570	1	720	1	720
gsm1108524	more_18_months	amp	252038210041_1_1	nb_e_124	na	st4	12.5089	10.8228	11.0538	8.75221	15.5154	n.a.	4	1	1560	1	34	300	1	330	1	330
gsm1108525	less_18_months	non_amp	252038210041_1_2	nb_e_125	na	st1	12.0044	9.29094	11.2898	12.3336	13.2061	n.a.	1	0	310	0	12	1590	0	1590	0	1590
gsm1108526	less_18_months	non_amp	252038210041_1_3	nb_e_126	na	st1	11.93	9.46127	11.6687	12.6411	12.7345	n.a.	1	0	300	0	12	1140	0	1140	0	1140
gsm1108527	less_18_months	non_amp	252038210041_1_4	nb_e_127	na	st1	9.57554	9.71149	11.5531	14.1228	10.8557	n.a.	1	0	360	0	12	1110	0	1110	0	1110
gsm1108528	less_18_months	non_amp	252038210042_1_1	nb_e_128	f	st4	13.0657	9.52317	11.3979	11.0089	16.008	F	4	1	267	0	34	354	1	441	1	441
gsm1108529	less_18_months	non_amp	252038210042_1_2	nb_e_129	m	st4	10.964	10.5431	13.1602	10.8513	12.7115	M	4	1	342	0	34	2621	0	2621	0	2621
gsm1108530	more_18_months	amp	252038210042_1_3	nb_e_130	f	st4	12.4454	10.8183	12.0667	9.74886	14.9052	F	4	1	1195	1	34	223	1	309	1	309
gsm1108531	more_18_months	amp	252038210042_1_4	nb_e_131	m	st4	11.3026	10.5607	11.278	9.81698	16.1825	M	4	1	1676	1	34	576	1	1049	1	1049
gsm1108532	more_18_months	non_amp	252038210043_1_1	nb_e_132	m	st4	12.879	11.2803	11.644	16.2005	11.633	M	4	1	549	1	34	2871	0	2871	0	2871
gsm1108533	more_18_months	amp	252038210043_1_2	nb_e_133	f	st4	13.5147	11.0706	10.7138	9.05555	15.3461	F	4	1	633	1	34	314	1	345	1	345
gsm1108534	more_18_months	non_amp	252038210043_1_3	nb_e_134	m	st4	9.26632	10.5815	12.7751	13.5324	12.6978	M	4	1	841	1	34	890	1	966	1	966
gsm1108535	more_18_months	non_amp	252038210043_1_4	nb_e_135	m	st2	13.1546	9.28263	11.4786	12.9161	12.1123	M	2	0	2885	1	12	374	1	1135	1	1135
gsm1108536	more_18_months	non_amp	252038210044_1_1	nb_e_136	f	st2	11.0479	9.93266	11.9355	12.2324	11.6141	F	2	0	660	1	12	5070	0	5070	0	5070
gsm1108537	less_18_months	non_amp	252038210044_1_2	nb_e_137	f	st3	12.7145	10.0608	12.5209	11.0637	13.6991	F	3	1	270	0	34	5040	0	5040	0	5040
gsm1108538	more_18_months	non_amp	252038210044_1_3	nb_e_138	m	st4	12.6515	11.0233	11.8631	14.3215	11.8299	M	4	1	1290	1	34	6600	0	6600	0	6600
gsm1108539	more_18_months	non_amp	252038210044_1_4	nb_e_139	m	st4	11.9417	10.9803	12.3652	12.9754	12.413	M	4	1	1050	1	34	2280	0	2280	0	2280
gsm1108540	more_18_months	non_amp	252038210045_1_1	nb_e_140	f	st4	12.5781	10.798	13.0406	12.2089	11.7286	F	4	1	1830	1	34	420	1	960	1	960
gsm1108541	more_18_months	non_amp	252038210045_1_2	nb_e_141	m	st3	12.0005	10.5199	11.9417	12.7835	12.6835	M	3	1	1200	1	34	1170	1	2010	1	2010
gsm1108542	more_18_months	amp	252038210045_1_3	nb_e_142	m	st4	12.6914	10.6154	10.735	12.3715	15.1911	M	4	1	641	1	34	563	1	1073	1	1073
gsm1108543	less_18_months	non_amp	252038210045_1_4	nb_e_143	m	st1	10.8567	9.25762	9.19229	12.65	11.9473	M	1	0	59	0	12	1064	0	1064	0	1064
gsm1108544	more_18_months	non_amp	252038210046_1_1	nb_e_144	m	st4	12.2041	11.5605	12.0954	15.8636	10.4026	M	4	1	552	1	34	344	1	369	1	369
gsm1108545	less_18_months	amp	252038210046_1_2	nb_e_145	f	st3	11.9773	12.4827	11.4879	11.6934	14.6733	F	3	1	526	0	34	295	1	429	1	429
gsm1108546	more_18_months	non_amp	252038210046_1_3	nb_e_146	f	st4	13.3567	11.0448	11.8111	11.0139	11.4201	F	4	1	1529	1	34	532	1	1118	1	1118
gsm1108547	less_18_months	non_amp	252038210046_1_4	nb_e_147	na	st1	10.339	9.271	10.6579	12.8605	11.5619	n.a.	1	0	240	0	12	1470	0	1470	0	1470
gsm1108548	less_18_months	non_amp	252038210047_1_1	nb_e_148	m	st4s	11.9497	9.49685	11.1288	13.3514	13.2175	M	4S	0	0	0	12	2176	0	2176	0	2176
gsm1108549	more_18_months	amp	252038210047_1_2	nb_e_149	f	st4	11.8924	10.3029	10.3394	11.7515	16.5142	F	4	1	583	1	34	946	1	1375	1	1375
gsm1108550	less_18_months	non_amp	252038210047_1_3	nb_e_150	m	st4s	12.5251	8.9935	11.5679	12.1569	12.2471	M	4S	0	118	0	12	1590	0	1590	0	1590
gsm1108551	less_18_months	non_amp	252038210047_1_4	nb_e_151	m	st4s	12.9771	9.13673	10.53	11.1383	11.8669	M	4S	0	10	0	12	296	1	1391	0	1391
gsm1108552	more_18_months	non_amp	252038210048_1_1	nb_e_152	f	st4	13.4183	11.1088	11.3212	14.0778	12.6982	F	4	1	1733	1	34	1752	0	1752	0	1752
gsm1108553	less_18_months	non_amp	252038210048_1_2	nb_e_153	f	st3	10.6804	9.47695	11.1916	12.8296	12.598	F	3	1	144	0	34	4938	0	4938	0	4938
gsm1108554	more_18_months	amp	252038210048_1_3	nb_e_154	m	st3	11.5013	11.4989	11.509	12.4183	16.4507	M	3	1	823	1	34	1541	0	1541	0	1541
gsm1108555	less_18_months	non_amp	252038210048_1_4	nb_e_155	m	st4s	12.0447	9.41066	11.702	12.8085	12.5135	M	4S	0	79	0	12	2900	0	2900	0	2900
gsm1108556	less_18_months	non_amp	252038210049_1_4	nb_e_156	m	st1	8.56186	9.12593	11.3621	12.6669	12.2806	M	1	0	218	0	12	1934	0	1934	0	1934
gsm1108557	more_18_months	non_amp	252038210050_1_1	nb_e_157	f	st4	12.3015	10.1523	10.9355	14.1069	11.4445	F	4	1	1858	1	34	421	1	638	1	638
gsm1108558	less_18_months	amp	252038210050_1_4	nb_e_158	f	st2	10.5243	9.72809	11.3189	11.7166	15.7865	F	2	0	335	0	12	1555	0	1555	0	1555
gsm1108559	less_18_months	non_amp	252038210051_1_1	nb_e_159	m	st3	11.835	8.95274	11.61	11.9311	12.9847	F	3	1	222	0	34	1363	0	1363	0	1363
gsm1108560	more_18_months	na	252038210051_1_2	nb_e_160	f	st1	10.0906	9.34983	11.5255	13.489	13.8785	F	1	0	734	1	12	1385	0	1385	0	1385
gsm1108561	less_18_months	non_amp	252038210051_1_3	nb_e_161	m	st4s	9.33718	8.90929	11.4669	12.2532	13.2802	M	4S	0	3	0	12	2743	0	2743	0	2743
gsm1108562	more_18_months	non_amp	252038210051_1_4	nb_e_162	f	st4	12.2343	10.3429	10.1491	13.8517	11.8852	F	4	1	1931	1	34	631	1	1397	1	1397
gsm1108563	more_18_months	non_amp	252038210052_1_1	nb_e_163	f	st4	10.1716	10.1957	11.7679	13.3686	12.2688	F	4	1	1085	1	34	2437	0	2437	0	2437
gsm1108564	less_18_months	non_amp	252038210052_1_2	nb_e_164	m	st2	10.8003	9.28332	11.5595	13.3712	12.3021	M	2	0	417	0	12	3344	0	3344	0	3344
gsm1108565	more_18_months	non_amp	252038210052_1_3	nb_e_165	m	st4	13.1172	10.4828	10.8591	13.0563	11.6263	M	4	1	1141	1	34	1259	0	1259	0	1259
gsm1108566	less_18_months	non_amp	252038210052_1_4	nb_e_166	m	st1	10.6497	9.45594	12.2786	11.7306	13.5812	M	1	0	0	0	12	2167	0	2167	0	2167
gsm1108567	less_18_months	amp	252038210053_1_1	nb_e_167	m	st3	10.9977	10.9227	10.3522	10.7074	16.886	M	3	1	379	0	34	620	1	1081	1	1081
gsm1108568	less_18_months	non_amp	252038210053_1_2	nb_e_168	f	st1	10.5647	9.68843	11.501	13.9242	12.0378	F	1	0	529	0	12	3276	0	3276	0	3276
gsm1108569	less_18_months	non_amp	252038210053_1_3	nb_e_169	m	st1	11.7175	9.27356	11.0753	11.1056	12.8923	M	1	0	545	0	12	3293	0	3293	0	3293
gsm1108570	less_18_months	non_amp	252038210053_1_4	nb_e_170	f	st3	11.4678	10.2031	11.9802	13.1936	13.6288	F	3	1	367	0	34	2016	0	2016	0	2016
gsm1108571	less_18_months	non_amp	252038210054_1_1	nb_e_171	m	st1	9.19402	10.861	12.0517	15.2414	11.6591	M	1	0	425	0	12	2355	0	2355	0	2355
gsm1108572	more_18_months	non_amp	252038210054_1_2	nb_e_172	m	st3	10.6644	8.8505	11.4182	12.5994	13.7347	M	3	1	1701	1	34	1129	0	1129	0	1129
gsm1108573	less_18_months	non_amp	252038210054_1_3	nb_e_173	f	st4s	11.8384	9.07387	11.11	13.0706	12.6982	F	4S	0	50	0	12	1262	1	1269	0	1269
gsm1108574	less_18_months	non_amp	252038210054_1_4	nb_e_174	m	st1	10.6432	10.7417	11.9611	14.7279	12.363	M	1	0	544	0	12	1063	0	1063	0	1063
gsm1108575	more_18_months	non_amp	252038210055_1_1	nb_e_175	m	st4	12.381	9.71751	11.026	12.5418	12.4096	M	4	1	1570	1	34	708	1	1085	0	1085
gsm1108576	less_18_months	non_amp	252038210055_1_2	nb_e_176	f	st2	11.41	10.1672	11.7101	13.4214	12.9149	F	2	0	301	0	12	959	0	959	0	959
gsm1108577	less_18_months	non_amp	252038210055_1_3	nb_e_177	m	st4s	8.79507	8.57403	11.7764	13.1837	13.6918	M	4S	0	46	0	12	1017	0	1017	0	1017
gsm1108578	less_18_months	non_amp	252038210055_1_4	nb_e_178	m	st1	10.0557	9.8759	11.5671	12.0559	12.7652	M	1	0	272	0	12	2549	0	2549	0	2549
gsm1108579	more_18_months	non_amp	252038210056_1_1	nb_e_179	f	st1	8.42122	9.5651	11.0756	13.6906	11.492	F	1	0	887	1	12	1793	0	1793	0	1793
gsm1108580	less_18_months	non_amp	252038210056_1_2	nb_e_180	f	st4s	8.2891	8.78365	11.5856	12.2675	12.5998	F	4S	0	0	0	12	1163	0	1163	0	1163
gsm1108581	more_18_months	amp	252038210056_1_3	nb_e_181	m	st3	13.2566	10.8776	10.6806	11.7775	16.6072	M	3	1	1017	1	34	250	1	364	1	364
gsm1108582	less_18_months	non_amp	252038210056_1_4	nb_e_182	f	st4s	13.1903	9.49165	11.2069	12.4723	14.3389	F	4S	0	0	0	12	207	1	1159	0	1159
gsm1108583	less_18_months	non_amp	252038210057_1_1	nb_e_183	m	st3	10.1714	9.05853	10.8811	11.4519	12.5525	M	3	1	47	0	34	1128	1	1882	0	1882
gsm1108584	less_18_months	non_amp	252038210057_1_2	nb_e_184	m	st4	11.7424	8.87621	11.7651	12.9245	12.3882	M	4	1	386	0	34	1316	0	1316	0	1316
gsm1108585	more_18_months	non_amp	252038210057_1_3	nb_e_185	m	st4	10.1552	9.15203	11.6255	12.4954	13.0091	M	4	1	1909	1	34	1043	0	1043	0	1043
gsm1108586	less_18_months	non_amp	252038210057_1_4	nb_e_186	m	st2	11.5747	8.30606	11.599	12.511	12.9099	M	2	0	256	0	12	1016	0	1016	0	1016
gsm1108587	less_18_months	non_amp	252038210058_1_1	nb_e_187	f	st4s	11.8358	9.47776	11.6543	13.7929	13.2516	F	4S	0	93	0	12	1268	0	1268	0	1268
gsm1108588	less_18_months	non_amp	252038210058_1_3	nb_e_188	f	st2	11.7998	11.695	12.0209	14.1001	12.643	F	2	0	207	0	12	674	1	1820	1	1820
gsm1108589	more_18_months	non_amp	252038210058_1_4	nb_e_189	f	st4	12.4465	10.3773	12.0408	13.3438	13.9814	F	4	1	658	1	34	780	1	840	0	840
gsm1108590	less_18_months	non_amp	252038210059_1_4	nb_e_190	m	st2	11.9391	9.34274	10.7682	11.9441	13.4209	M	2	0	228	0	12	1654	0	1654	0	1654
gsm1108591	less_18_months	non_amp	252038210060_1_1	nb_e_191	m	st1	8.23554	8.86851	11.1235	12.7549	12.4894	M	1	0	465	0	12	2247	0	2247	0	2247
gsm1108592	less_18_months	non_amp	252038210060_1_2	nb_e_192	m	st1	10.5205	8.83194	11.6303	12.401	11.7588	M	1	0	262	0	12	33	1	2416	0	2416
gsm1108593	less_18_months	non_amp	252038210060_1_3	nb_e_193	m	st2	9.43505	9.31266	11.5763	12.8227	12.5093	M	2	0	121	0	12	939	0	939	0	939
gsm1108594	less_18_months	non_amp	252038210061_1_1	nb_e_194	m	st2	12.6326	9.56548	11.7845	13.1214	12.5929	M	2	0	151	0	12	1799	0	1799	0	1799
gsm1108595	less_18_months	non_amp	252038210061_1_2	nb_e_195	f	st4	12.3208	9.20457	11.3166	13.4677	13.5413	F	4	1	215	0	34	1399	1	2043	0	2043
gsm1108596	more_18_months	non_amp	252038210061_1_3	nb_e_196	f	st2	12.3267	9.87314	10.2109	12.856	12.4506	F	2	0	4562	1	12	759	1	1773	1	1773
gsm1108597	less_18_months	non_amp	252038210061_1_4	nb_e_197	m	st2	12.9592	10.3985	11.697	13.5049	13.3599	M	2	0	240	0	12	54	1	1307	0	1307
gsm1108598	more_18_months	amp	252038210062_1_1	nb_e_198	m	st4	11.4779	10.7266	11.0427	11.7535	16.3921	M	4	1	769	1	34	945	0	945	0	945
gsm1108599	less_18_months	non_amp	252038210062_1_2	nb_e_199	m	st1	12.9041	9.57005	11.1964	12.2863	13.5474	M	1	0	10	0	12	2055	0	2055	0	2055
gsm1108600	less_18_months	non_amp	252038210062_1_3	nb_e_200	m	st3	10.9026	9.75589	11.3092	13.2894	13.6404	M	3	1	2	0	34	310	0	310	0	310
gsm1108601	less_18_months	non_amp	252038210062_1_4	nb_e_201	f	st1	11.5176	9.27519	12.1534	13.734	13.1357	F	1	0	546	0	12	2426	0	2426	0	2426
gsm1108602	less_18_months	non_amp	252038210063_1_1	nb_e_202	f	st2	11.913	8.65105	12.341	12.5605	13.7834	F	2	0	9	0	12	1857	0	1857	0	1857
gsm1108603	less_18_months	non_amp	252038210063_1_2	nb_e_203	m	st1	11.9734	8.96347	11.3625	12.3994	13.1297	M	1	0	190	0	12	3700	0	3700	0	3700
gsm1108604	less_18_months	non_amp	252038210063_1_3	nb_e_204	m	st1	10.7639	9.29301	11.906	13.2405	12.5241	M	1	0	56	0	12	4828	0	4828	0	4828
gsm1108605	more_18_months	amp	252038210063_1_4	nb_e_205	m	st4	12.2172	11.1525	11.0924	10.6558	17.1515	M	4	1	3842	1	34	363	1	499	1	499
gsm1108606	less_18_months	non_amp	252038210064_1_1	nb_e_206	f	st2	9.15532	8.46923	11.5671	12.2539	13.0908	F	2	0	32	0	12	1119	0	1119	0	1119
gsm1108607	less_18_months	non_amp	252038210064_1_2	nb_e_207	f	st1	11.5453	8.82241	11.7471	13.533	13.2219	F	1	0	163	0	12	2467	0	2467	0	2467
gsm1108608	less_18_months	amp	252038210064_1_3	nb_e_208	f	st4	11.8728	10.4005	10.8956	9.10774	16.6305	F	4	1	517	0	34	433	1	711	1	711
gsm1108609	less_18_months	non_amp	252038210064_1_4	nb_e_209	m	st3	12.1107	9.85471	12.0762	12.6448	12.2197	M	3	1	0	0	34	2274	0	2274	0	2274
gsm1108610	more_18_months	amp	252038210065_1_1	nb_e_210	m	st3	11.2426	10.5281	10.4926	11.5031	16.2532	M	3	1	1679	1	34	522	1	1655	1	1655
gsm1108611	less_18_months	non_amp	252038210065_1_2	nb_e_211	m	st1	13.08	10.037	11.4499	13.3448	12.9741	M	1	0	132	0	12	105	1	4401	0	4401
gsm1108612	less_18_months	non_amp	252038210065_1_3	nb_e_212	f	st1	11.068	9.86851	11.53	12.4768	13.412	F	1	0	379	0	12	1861	0	1861	0	1861
gsm1108613	less_18_months	non_amp	252038210065_1_4	nb_e_213	f	st1	10.3625	9.40875	11.4118	14.4741	12.7306	F	1	0	530	0	12	1027	0	1027	0	1027
gsm1108614	less_18_months	non_amp	252038210066_1_2	nb_e_214	m	st2	12.1491	10.0701	11.387	15.1897	12.8422	M	2	0	356	0	12	1277	0	1277	0	1277
gsm1108615	less_18_months	non_amp	252038210066_1_3	nb_e_215	m	st2	10.5757	8.46434	10.9183	12.2007	12.1157	M	2	0	134	0	12	796	0	796	0	796
gsm1108616	less_18_months	non_amp	252038210066_1_4	nb_e_216	m	st3	12.2848	9.31606	11.57	11.9628	12.9741	M	3	1	13	0	34	1087	0	1087	0	1087
gsm1108617	more_18_months	non_amp	252038210067_1_1	nb_e_217	f	st2	12.1028	10.6601	12.0285	11.61	12.0565	F	2	0	666	1	12	56	1	522	1	522
gsm1108618	more_18_months	amp	252038210067_1_2	nb_e_218	f	st4	11.5713	10.1589	10.8267	13.44	15.7712	F	4	1	2105	1	34	443	1	784	1	784
gsm1108619	less_18_months	amp	252038210067_1_3	nb_e_219	f	st4	11.7432	9.99209	11.2008	11.2404	16.5298	F	4	1	536	0	34	212	1	220	1	220
gsm1108620	more_18_months	non_amp	252038210067_1_4	nb_e_220	f	st4	12.8762	11.0606	11.268	11.4869	14.0062	F	4	1	1841	1	34	532	1	626	1	626
gsm1108621	less_18_months	non_amp	252038210068_1_1	nb_e_221	m	st2	11.3465	8.91588	11.139	13.0988	13.4204	M	2	0	108	0	12	2680	0	2680	0	2680
gsm1108622	less_18_months	non_amp	252038210068_1_2	nb_e_222	m	st1	11.4964	9.19451	11.3603	12.996	12.4682	M	1	0	101	0	12	168	1	2367	0	2367
gsm1108623	more_18_months	non_amp	252038210068_1_3	nb_e_223	m	st3	8.51806	9.57894	11.8046	11.3182	11.82	M	3	1	1071	1	34	2794	0	2794	0	2794
gsm1108624	less_18_months	non_amp	252038210068_1_4	nb_e_224	m	st3	11.8338	9.43442	11.613	11.93	12.4475	M	3	1	526	0	34	3513	0	3513	0	3513
gsm1108625	more_18_months	non_amp	252038210069_1_4	nb_e_225	f	st4	11.4356	10.1049	10.4794	13.8168	11.5984	F	4	1	2264	1	34	622	1	2132	1	2132
gsm1108626	more_18_months	non_amp	252038210070_1_1	nb_e_226	m	st4	12.0399	9.92139	11.6263	10.5777	12.3827	M	4	1	1640	1	34	1349	0	1349	0	1349
gsm1108627	less_18_months	non_amp	252038210070_1_2	nb_e_227	f	st1	12.167	9.34207	12.0459	13.207	13.5742	F	1	0	41	0	12	2856	0	2856	0	2856
gsm1108628	more_18_months	non_amp	252038210070_1_3	nb_e_228	m	st4	12.0775	11.3596	11.9703	12.5763	11.5155	M	4	1	1363	1	34	196	1	1014	1	1014
gsm1108629	less_18_months	amp	252038210070_1_4	nb_e_229	f	st4	11.8296	10.9542	11.3542	12.1466	16.1825	F	4	1	279	0	34	482	1	889	1	889
gsm1108630	less_18_months	non_amp	252038210071_1_1	nb_e_230	m	st1	10.2788	9.63789	10.9598	13.0886	12.5944	M	1	0	181	0	12	2861	0	2861	0	2861
gsm1108631	more_18_months	amp	252038210071_1_2	nb_e_231	m	st3	10.6864	9.71939	10.5969	9.90343	17.1763	M	3	1	571	1	34	1324	0	1324	0	1324
gsm1108632	less_18_months	non_amp	252038210071_1_3	nb_e_232	m	st1	11.0727	10.0979	11.7213	14.3113	12.7975	M	1	0	37	0	12	2908	0	2908	0	2908
gsm1108633	less_18_months	non_amp	252038210071_1_4	nb_e_233	m	st2	11.9779	9.25621	11.6073	12.2578	13.2949	M	2	0	6	0	12	192	1	1508	0	1508
gsm1108634	less_18_months	non_amp	252038210072_1_1	nb_e_234	f	st4s	11.1497	10.1253	10.8695	12.2575	12.3939	F	4S	0	144	0	12	399	1	419	1	419
gsm1108635	more_18_months	non_amp	252038210072_1_2	nb_e_235	f	st1	9.59861	10.5336	10.9159	11.1347	12.5209	F	1	0	2041	1	12	863	0	863	0	863
gsm1108636	less_18_months	non_amp	252038210072_1_3	nb_e_236	m	st2	10.1297	8.85019	11.187	12.9266	13.3686	M	2	0	7	0	12	1526	0	1526	0	1526
gsm1108637	more_18_months	non_amp	252038210072_1_4	nb_e_237	m	st4	9.23936	10.3895	12.9291	13.9357	10.8215	M	4	1	724	1	34	475	1	601	1	601
gsm1108638	more_18_months	amp	252038210073_1_1	nb_e_238	f	st4	10.9506	9.7386	11.4551	11.6221	16.3219	F	4	1	8278	1	34	214	1	360	1	360
gsm1108639	less_18_months	non_amp	252038210073_1_2	nb_e_239	m	st1	9.04467	9.48985	12.0086	12.131	13.0061	M	1	0	63	0	12	1187	0	1187	0	1187
gsm1108640	less_18_months	non_amp	252038210073_1_3	nb_e_240	m	st4s	13.6464	10.5474	11.6572	11.7679	12.309	M	4S	0	139	0	12	1199	0	1199	0	1199
gsm1108641	more_18_months	amp	252038210073_1_4	nb_e_241	m	st1	13.3392	11.3914	10.67	11.0965	16.0654	M	1	0	4131	1	12	524	1	592	1	592
gsm1108642	less_18_months	non_amp	252038210074_1_1	nb_e_242	m	st1	11.8572	9.64584	12.0185	13.2492	13.7501	M	1	0	49	0	12	1591	0	1591	0	1591
gsm1108643	less_18_months	non_amp	252038210074_1_2	nb_e_243	m	st1	10.4878	8.90479	11.1281	13.2346	13.4546	M	1	0	0	0	12	1219	0	1219	0	1219
gsm1108644	less_18_months	non_amp	252038210074_1_4	nb_e_244	m	st1	11.3164	8.97699	11.7109	12.5994	12.6963	M	1	0	337	0	12	1408	0	1408	0	1408
gsm1108645	more_18_months	non_amp	252038210075_1_1	nb_e_245	m	st4	9.72605	9.8275	12.563	12.4675	12.8786	M	4	1	1473	1	34	3219	0	3219	0	3219
gsm1108646	less_18_months	non_amp	252038210076_1_2	nb_e_246	m	st4s	11.3384	9.8009	12.082	12.3976	13.0229	M	4S	0	227	0	12	293	1	2807	0	2807
gsm1108647	less_18_months	non_amp	252038210076_1_3	nb_e_247	m	st4s	10.9159	10.1864	11.2829	12.6319	12.5233	M	4S	0	107	0	12	2255	0	2255	0	2255
gsm1108648	less_18_months	non_amp	252038210076_1_4	nb_e_248	m	st2	11.96	10.1093	11.9684	13.2904	13.5191	M	2	0	429	0	12	2273	0	2273	0	2273
gsm1108649	less_18_months	non_amp	252038210077_1_1	nb_e_249	f	st3	11.591	9.30332	11.8786	12.4392	13.9062	F	3	1	5	0	34	1398	0	1398	0	1398
gsm1108650	less_18_months	non_amp	252038210077_1_2	nb_e_250	f	st3	8.96116	9.66622	11.596	11.1947	11.5732	F	3	1	541	0	34	3421	0	3421	0	3421
gsm1108651	more_18_months	amp	252038210077_1_3	nb_e_251	m	st4	11.214	10.6549	11.0139	11.0997	17.3945	M	4	1	1904	1	34	201	1	207	1	207
gsm1108652	less_18_months	non_amp	252038210077_1_4	nb_e_252	m	st4s	8.41447	9.14185	11.6947	13.172	12.8806	M	4S	0	83	0	12	3357	0	3357	0	3357
gsm1108653	less_18_months	non_amp	252038210078_1_1	nb_e_253	m	st1	10.7113	9.15406	11.5244	12.1783	12.6178	M	1	0	82	0	12	2478	0	2478	0	2478
gsm1108654	less_18_months	non_amp	252038210078_1_3	nb_e_254	m	st1	10.4677	9.29783	11.7629	12.5612	13.7303	M	1	0	92	0	12	2751	0	2751	0	2751
gsm1108655	more_18_months	non_amp	252038210079_1_1	nb_e_255	f	st4	10.3261	10.3167	11.7884	12.4545	12.5695	F	4	1	1221	1	34	970	1	1401	1	1401
gsm1108656	more_18_months	non_amp	252038210079_1_3	nb_e_256	m	st2	10.4541	8.99492	11.1801	12.7349	12.7004	M	2	0	753	1	12	876	0	876	0	876
gsm1108657	more_18_months	non_amp	252038210079_1_4	nb_e_257	m	st4	12.877	10.4499	12.4003	12.9852	12.3848	M	4	1	1012	1	34	2491	0	2491	0	2491
gsm1108658	more_18_months	non_amp	252038210080_1_1	nb_e_258	m	st4	12.8614	10.7987	11.5294	13.5038	12.5464	M	4	1	1262	1	34	3208	0	3208	0	3208
gsm1108659	more_18_months	non_amp	252038210080_1_2	nb_e_259	f	st3	12.656	10.1402	11.9097	10.519	12.6891	F	3	1	1585	1	34	483	1	846	1	846
gsm1108660	less_18_months	non_amp	252038210080_1_3	nb_e_260	m	st4s	7.82018	9.42396	11.6226	12.7341	11.7839	M	4S	0	165	0	12	318	1	2907	0	2907
gsm1108661	less_18_months	non_amp	252038210080_1_4	nb_e_261	f	st4s	10.8087	8.74046	11.6931	12.2131	13.3994	F	4S	0	35	0	12	1047	0	1047	0	1047
gsm1108662	more_18_months	non_amp	252038210081_1_1	nb_e_262	f	st2	10.0285	10.4702	11.0547	13.8485	11.5018	F	2	0	638	1	12	2173	0	2173	0	2173
gsm1108663	less_18_months	non_amp	252038210081_1_2	nb_e_263	f	st4s	8.55651	8.78136	11.2475	12.5072	13.721	F	4S	0	52	0	12	2632	0	2632	0	2632
gsm1108664	more_18_months	non_amp	252038210081_1_3	nb_e_264	m	st4	12.6695	10.9325	11.5526	12.0941	14.0659	M	4	1	1429	1	34	922	1	1247	1	1247
gsm1108665	less_18_months	non_amp	252038210081_1_4	nb_e_265	m	st3	9.28633	8.95099	11.7618	12.7054	13.3239	M	3	1	66	0	34	2593	0	2593	0	2593
gsm1108666	more_18_months	non_amp	252038210082_1_1	nb_e_266	f	st4	13.71	9.78054	10.6273	11.3842	13.5485	F	4	1	1424	1	34	705	1	2441	0	2441
gsm1108667	less_18_months	non_amp	252038210082_1_2	nb_e_267	f	st3	12.2672	9.3733	11.6483	12.9665	13.1306	F	3	1	304	0	34	98	1	3072	0	3072
gsm1108668	less_18_months	non_amp	252038210082_1_3	nb_e_268	f	st3	9.31854	8.69244	11.1126	13.3295	11.6419	F	3	1	379	0	34	2184	0	2184	0	2184
gsm1108669	more_18_months	non_amp	252038210082_1_4	nb_e_269	f	st1	11.0794	8.89148	11.2901	12.6982	12.8597	F	1	0	824	1	12	983	0	983	0	983
gsm1108670	less_18_months	non_amp	252038210083_1_1	nb_e_270	f	st4	10.967	9.88371	11.5848	13.6647	13.7125	F	4	1	495	0	34	3379	0	3379	0	3379
gsm1108671	more_18_months	non_amp	252038210083_1_2	nb_e_271	m	st4	12.1708	9.53041	11.4067	12.201	13.364	M	4	1	942	1	34	562	1	1716	0	1716
gsm1108672	less_18_months	non_amp	252038210083_1_3	nb_e_272	f	st2	8.68755	9.6319	11.9286	12.6914	12.1451	F	2	0	515	0	12	1596	0	1596	0	1596
gsm1108673	less_18_months	non_amp	252038210083_1_4	nb_e_273	f	st4	11.0038	10.3914	10.9591	13.5986	10.7269	F	4	1	321	0	34	3493	0	3493	0	3493
gsm1108674	more_18_months	non_amp	252038210084_1_1	nb_e_274	m	st4	13.9283	9.46781	11.591	14.0749	12.5536	M	4	1	932	1	34	838	1	1549	1	1549
gsm1108675	less_18_months	non_amp	252038210085_1_1	nb_e_275	f	st1	12.4147	9.69645	11.9435	12.9337	13.515	F	1	0	303	0	12	1666	0	1666	0	1666
gsm1108676	more_18_months	non_amp	252038210085_1_2	nb_e_276	f	st2	10.4652	9.58402	11.3098	12.3116	11.8333	F	2	0	705	1	12	3388	0	3388	0	3388
gsm1108677	less_18_months	non_amp	252038210085_1_3	nb_e_277	f	st4	12.3552	9.90764	12.1242	12.9078	14.0971	F	4	1	359	0	34	1752	1	2439	0	2439
gsm1108678	less_18_months	non_amp	252038210085_1_4	nb_e_278	f	st3	9.46312	9.82687	12.3739	13.7778	13.452	F	3	1	0	0	34	3832	0	3832	0	3832
gsm1108679	more_18_months	non_amp	252038210086_1_1	nb_e_279	m	st4	12.7928	9.88509	11.4052	12.2558	11.8071	M	4	1	1602	1	34	1063	0	1063	0	1063
gsm1108680	less_18_months	non_amp	252038210086_1_3	nb_e_280	m	st3	11.6662	10.7086	11.9717	12.8671	12.7778	M	3	1	202	0	34	5789	0	5789	0	5789
gsm1108681	more_18_months	amp	252038210086_1_4	nb_e_281	m	st4	12.2921	11.2557	11.7196	11.046	15.3862	M	4	1	583	1	34	305	1	375	1	375
gsm1108682	less_18_months	non_amp	252038210087_1_1	nb_e_282	m	st4s	12.4824	9.20139	11.8401	12.3316	13.4546	M	4S	0	239	0	12	2661	0	2661	0	2661
gsm1108683	more_18_months	amp	252038210087_1_2	nb_e_283	f	st4	10.8085	10.2496	10.7757	10.6811	16.3412	F	4	1	625	1	34	840	1	1191	1	1191
gsm1108684	less_18_months	amp	252038210087_1_4	nb_e_284	f	st4s	12.1068	11.664	11.3765	11.3638	15.8104	F	4S	0	217	0	12	2306	0	2306	0	2306
gsm1108685	less_18_months	non_amp	252038210088_1_1	nb_e_285	m	st4s	10.9824	8.20799	11.6847	11.2256	12.4672	M	4S	0	66	0	12	1778	0	1778	0	1778
gsm1108686	less_18_months	non_amp	252038210088_1_2	nb_e_286	f	st4s	10.8848	8.52982	10.7471	13.6851	13.0069	F	4S	0	193	0	12	1827	0	1827	0	1827
gsm1108687	less_18_months	non_amp	252038210088_1_3	nb_e_287	m	st4	12.7629	9.42899	12.3469	13.5291	12.6193	M	4	1	371	0	34	1316	0	1316	0	1316
gsm1108688	less_18_months	non_amp	252038210089_1_1	nb_e_288	m	st3	12.3254	9.50839	11.8223	13.4918	12.162	M	3	1	228	0	34	2707	0	2707	0	2707
gsm1108689	more_18_months	non_amp	252038210089_1_2	nb_e_289	m	st4	8.00843	9.07334	12.1903	12.659	11.4254	M	4	1	2003	1	34	3773	0	3773	0	3773
gsm1108690	more_18_months	non_amp	252038210089_1_3	nb_e_290	f	st1	9.87283	8.98014	11.6781	12.164	10.9364	F	1	0	1016	1	12	5019	0	5019	0	5019
gsm1108691	less_18_months	non_amp	252038210089_1_4	nb_e_291	m	st1	12.1655	10.1235	11.8338	12.7751	12.9136	M	1	0	449	0	12	2184	0	2184	0	2184
gsm1108692	more_18_months	amp	252038210090_1_1	nb_e_292	f	st4	11.7088	9.59544	11.1964	10.1123	17.2213	F	4	1	978	1	34	1197	1	1695	1	1695
gsm1108693	less_18_months	non_amp	252038210090_1_2	nb_e_293	f	st3	11.9196	9.12464	11.7226	12.5457	12.8511	F	3	1	426	0	34	2197	0	2197	0	2197
gsm1108694	less_18_months	non_amp	252038210090_1_3	nb_e_294	f	st3	11.4907	10.1404	11.3058	12.6789	11.9684	M	3	1	181	0	34	3250	0	3250	0	3250
gsm1108695	less_18_months	non_amp	252038210091_1_1	nb_e_295	m	st4s	12.6322	9.37482	11.5401	12.9261	13.3392	M	4S	0	202	0	12	286	1	2280	0	2280
gsm1108696	less_18_months	non_amp	252038210091_1_2	nb_e_296	f	st4s	11.1894	9.12179	10.8502	12.4771	10.8364	F	4S	0	128	0	12	1223	0	1223	0	1223
gsm1108697	less_18_months	non_amp	252038210091_1_3	nb_e_297	f	st1	11.462	9.30378	11.9755	13.5469	14.7992	F	1	0	465	0	12	2317	0	2317	0	2317
gsm1108698	more_18_months	amp	252038210092_1_1	nb_e_298	f	st3	12.0487	10.4316	11.1291	11.016	16.0868	F	3	1	1000	1	34	402	1	416	1	416
gsm1108699	less_18_months	non_amp	252038210092_1_2	nb_e_299	f	st1	10.5624	9.17193	12.2041	13.4868	12.8568	F	1	0	403	0	12	3777	0	3777	0	3777
gsm1108700	less_18_months	non_amp	252038210092_1_3	nb_e_300	f	st1	10.4754	9.80542	11.4458	13.4416	10.8056	F	1	0	499	0	12	2875	0	2875	0	2875
gsm1108701	less_18_months	non_amp	252038210092_1_4	nb_e_301	m	st1	9.75689	10.6121	12.2086	12.1566	12.3916	M	1	0	496	0	12	2101	0	2101	0	2101
gsm1108702	less_18_months	non_amp	252038210093_1_1	nb_e_302	f	st1	10.7099	10.5491	11.0035	14.5673	10.8187	F	1	0	488	0	12	707	0	707	0	707
gsm1108703	less_18_months	non_amp	252038210093_1_2	nb_e_303	m	st2	10.5762	10.6495	11.8669	13.8917	12.0565	M	2	0	414	0	12	2094	0	2094	0	2094
gsm1108704	less_18_months	non_amp	252038210093_1_3	nb_e_304	f	st1	9.04849	10.1307	11.8184	12.5587	11.5458	F	1	0	546	0	12	2639	0	2639	0	2639
gsm1108705	less_18_months	non_amp	252038210093_1_4	nb_e_305	m	st4s	8.4475	8.78888	11.5711	12.5792	11.0945	M	4S	0	49	0	12	1330	0	1330	0	1330
gsm1108706	less_18_months	non_amp	252038210094_1_2	nb_e_306	f	st3	12.2711	9.58289	11.3495	12.3376	13.1532	F	3	1	344	0	34	1833	0	1833	0	1833
gsm1108707	more_18_months	amp	252038210094_1_3	nb_e_307	m	st4	10.7503	11.3974	11.2951	10.1435	16.8302	M	4	1	1029	1	34	2038	0	2038	0	2038
gsm1108708	less_18_months	non_amp	252038210094_1_4	nb_e_308	f	st2	11.3517	8.9507	10.8801	13.0447	11.6638	F	2	0	472	0	12	3312	0	3312	0	3312
gsm1108709	more_18_months	amp	252038210095_1_1	nb_e_309	m	st3	11.8237	11.7532	10.5491	10.2753	16.7348	M	3	1	1652	1	34	2391	0	2391	0	2391
gsm1108710	less_18_months	non_amp	252038210095_1_2	nb_e_310	f	st4	12.0136	8.87529	11.3663	13.3346	14.5258	F	4	1	400	0	34	3534	0	3534	0	3534
gsm1108711	more_18_months	non_amp	252038210095_1_3	nb_e_311	f	st4	12.7928	10.453	11.402	13.7752	12.3054	F	4	1	2544	1	34	812	1	1454	1	1454
gsm1108712	less_18_months	non_amp	252038210095_1_4	nb_e_312	m	st3	11.461	9.29944	10.8215	11.3337	13.1573	M	3	1	451	0	34	2965	0	2965	0	2965
gsm1108713	more_18_months	non_amp	252038210096_1_1	nb_e_313	m	st2	8.80025	10.0942	11.4448	12.8207	12.0508	M	2	0	715	1	12	1924	0	1924	0	1924
gsm1108714	more_18_months	non_amp	252038210096_1_2	nb_e_314	m	st1	9.03974	10.0821	10.971	13.8785	11.1163	M	1	0	744	1	12	3509	0	3509	0	3509
gsm1108715	less_18_months	non_amp	252038210096_1_3	nb_e_315	m	st2	12.2966	10.2554	11.8695	11.7803	13.2443	M	2	0	442	0	12	2826	0	2826	0	2826
gsm1108716	less_18_months	non_amp	252038210096_1_4	nb_e_316	f	st1	10.1402	9.85611	12.07	13.413	13.1228	F	1	0	427	0	12	883	0	883	0	883
gsm1108717	less_18_months	non_amp	252038210097_1_1	nb_e_317	m	st4	9.45183	9.8173	11.5057	12.879	12.8023	M	4	1	431	0	34	3011	0	3011	0	3011
gsm1108718	less_18_months	non_amp	252038210097_1_2	nb_e_318	f	st1	9.73556	8.73775	11.6402	9.71493	11.8421	F	1	0	94	0	12	516	0	516	0	516
gsm1108719	more_18_months	non_amp	252038210097_1_3	nb_e_319	m	st3	9.6865	8.49665	11.8759	13.0759	13.0563	M	3	1	1381	1	34	1698	0	1698	0	1698
gsm1108720	more_18_months	non_amp	252038210097_1_4	nb_e_320	m	st4	9.58007	8.52082	10.9817	12.8762	13.7136	M	4	1	4785	1	34	414	1	1327	1	1327
gsm1108721	less_18_months	non_amp	252038210098_1_1	nb_e_321	m	st1	10.8912	10.8922	11.3527	15.0843	12.6329	M	1	0	456	0	12	1961	0	1961	0	1961
gsm1108722	less_18_months	non_amp	252038210098_1_2	nb_e_322	m	st4	10.5795	9.62972	12.5297	13.489	12.3858	M	4	1	498	0	34	2576	0	2576	0	2576
gsm1108723	more_18_months	non_amp	252038210098_1_3	nb_e_323	m	st4	10.9404	10.637	11.5383	13.9528	11.3547	M	4	1	2429	1	34	1480	1	2163	0	2163
gsm1108724	less_18_months	non_amp	252038210098_1_4	nb_e_324	m	st4s	13.413	9.54438	11.315	11.7899	11.8722	M	4S	0	121	0	12	1467	0	1467	0	1467
gsm1108725	less_18_months	non_amp	252038210099_1_1	nb_e_325	m	st1	11.4943	8.58195	11.839	13.7284	12.6744	M	1	0	405	0	12	3472	0	3472	0	3472
gsm1108726	more_18_months	na	252038210100_1_1	nb_e_326	f	st4	11.8535	10.3831	12.0742	12.9847	14.1836	F	4	1	982	1	34	518	1	602	1	602
gsm1108727	less_18_months	non_amp	252038210100_1_2	nb_e_327	m	st4s	11.2901	9.54284	11.6899	13.6955	13.2155	M	4S	0	12	0	12	3163	0	3163	0	3163
gsm1108728	less_18_months	non_amp	252038210100_1_3	nb_e_328	m	st1	11.1918	9.88218	11.3868	13.3804	11.7941	M	1	0	497	0	12	2194	0	2194	0	2194
gsm1108729	more_18_months	non_amp	252038210100_1_4	nb_e_329	f	st1	8.89936	9.5859	12.1578	13.2089	8.52865	F	1	0	564	1	12	1374	0	1374	0	1374
gsm1108730	less_18_months	non_amp	252038210101_1_1	nb_e_330	m	st1	11.6384	9.29783	11.9696	12.8101	11.2826	M	1	0	401	0	12	3802	0	3802	0	3802
gsm1108731	more_18_months	non_amp	252038210101_1_2	nb_e_331	m	st4	10.9567	10.3435	11.7977	10.956	11.7093	M	4	1	3394	1	34	357	1	479	1	479
gsm1108732	less_18_months	non_amp	252038210101_1_3	nb_e_332	m	st1	8.97269	9.75856	12.2292	13.605	12.8264	M	1	0	420	0	12	2372	0	2372	0	2372
gsm1108733	more_18_months	non_amp	252038210101_1_4	nb_e_333	m	st2	9.70805	9.40152	11.2719	13.8459	10.8898	M	2	0	971	1	12	2377	0	2377	0	2377
gsm1108734	less_18_months	non_amp	252038210102_1_1	nb_e_334	m	st1	11.4279	9.19992	12.2512	12.8931	13.8048	M	1	0	380	0	12	1799	0	1799	0	1799
gsm1108735	less_18_months	non_amp	252038210102_1_3	nb_e_335	f	st2	9.40003	9.3156	11.8631	12.6548	11.7809	F	2	0	472	0	12	485	1	2883	0	2883
gsm1108736	more_18_months	non_amp	252038210102_1_4	nb_e_336	m	st4	12.1624	10.2854	11.011	14.1024	12.3356	M	4	1	933	1	34	497	1	1445	1	1445
gsm1108737	less_18_months	non_amp	252038210106_1_1	nb_e_337	m	st2	10.5684	9.26655	12.4086	12.5565	12.8165	M	2	0	507	0	12	2041	0	2041	0	2041
gsm1108738	less_18_months	non_amp	252038210106_1_2	nb_e_338	m	st3	10.5014	9.0143	11.5065	11.3417	11.9699	M	3	1	452	0	34	3768	0	3768	0	3768
gsm1108739	more_18_months	amp	252038210106_1_3	nb_e_339	m	st3	11.8209	11.5698	12.0768	10.9296	16.9462	M	3	1	1308	1	34	1504	0	1504	0	1504
gsm1108740	less_18_months	non_amp	252038210106_1_4	nb_e_340	m	st4	9.73302	8.83289	10.819	13.5463	11.8849	M	4	1	366	0	34	2502	0	2502	0	2502
gsm1108741	less_18_months	non_amp	252038210107_1_2	nb_e_341	m	st4	11.4768	10.053	11.7922	12.779	13.0809	M	4	1	395	0	34	2125	0	2125	0	2125
gsm1108742	less_18_months	non_amp	252038210107_1_3	nb_e_342	f	st4s	12.4936	10.1804	11.4012	13.3824	12.6884	F	4S	0	194	0	12	4191	0	4191	0	4191
gsm1108743	less_18_months	non_amp	252038210107_1_4	nb_e_343	f	st1	10.7644	9.29462	11.3689	12.9099	12.2988	F	1	0	440	0	12	3031	0	3031	0	3031
gsm1108744	less_18_months	non_amp	252038210108_1_1	nb_e_344	f	st1	11.6213	9.01737	11.66	11.6562	12.745	F	1	0	468	0	12	2908	0	2908	0	2908
gsm1108745	more_18_months	non_amp	252038210108_1_2	nb_e_345	m	st3	13.3168	10.8139	12.0454	13.0411	12.3956	M	3	1	1126	1	34	1246	1	1998	0	1998
gsm1108746	more_18_months	non_amp	252038210108_1_3	nb_e_346	m	st4	13.2978	10.6309	11.3232	13.3989	12.3489	M	4	1	987	1	34	593	1	1362	1	1362
gsm1108747	more_18_months	non_amp	252038210109_1_1	nb_e_347	f	st4	11.6432	10.6207	11.3055	12.0649	10.9454	F	4	1	5465	1	34	555	1	763	1	763
gsm1108748	less_18_months	non_amp	252038210109_1_2	nb_e_348	m	st1	10.6601	9.74096	12.003	13.6955	11.5739	M	1	0	463	0	12	1372	0	1372	0	1372
gsm1108749	less_18_months	non_amp	252038210109_1_3	nb_e_349	f	st3	12.2439	9.26959	11.8503	11.6228	13.1205	F	3	1	461	0	34	994	0	994	0	994
gsm1108750	less_18_months	non_amp	252038210109_1_4	nb_e_350	m	st1	11.8492	9.18388	11.2236	12.4813	11.7385	M	1	0	450	0	12	2557	0	2557	0	2557
gsm1108751	less_18_months	non_amp	252038210110_1_1	nb_e_351	f	st1	9.4248	9.36851	11.6218	12.9745	11.5289	F	1	0	494	0	12	3303	0	3303	0	3303
gsm1108752	more_18_months	non_amp	252038210110_1_2	nb_e_352	f	st2	7.06824	9.78365	12.2662	12.4583	11.8586	F	2	0	975	1	12	2780	0	2780	0	2780
gsm1108753	less_18_months	non_amp	252038210110_1_3	nb_e_353	m	st2	11.4709	9.1179	11.2337	11.6797	12.8996	M	2	0	458	0	12	1589	0	1589	0	1589
gsm1108754	less_18_months	non_amp	252038210110_1_4	nb_e_354	f	st1	9.66888	9.54323	10.952	13.673	11.4576	F	1	0	398	0	12	3325	0	3325	0	3325
gsm1108755	less_18_months	non_amp	252038210111_1_1	nb_e_355	f	st1	12.0095	8.53177	10.6103	10.3897	12.555	F	1	0	479	0	12	3267	0	3267	0	3267
gsm1108756	less_18_months	non_amp	252038210111_1_2	nb_e_356	f	st2	10.0293	9.80542	11.5862	11.6078	12.8708	F	2	0	528	0	12	1794	0	1794	0	1794
gsm1108757	more_18_months	non_amp	252038210111_1_3	nb_e_357	f	st2	9.67772	9.50997	11.6239	14.0388	12.3763	F	2	0	867	1	12	2046	0	2046	0	2046
gsm1108758	less_18_months	non_amp	252038210111_1_4	nb_e_358	m	st1	11.7424	9.51235	11.2347	13.3063	13.1085	M	1	0	173	0	12	3345	0	3345	0	3345
gsm1108759	less_18_months	non_amp	252038210112_1_1	nb_e_359	f	st1	10.7265	9.11686	11.3732	12.0335	13.0345	F	1	0	467	0	12	3067	0	3067	0	3067
gsm1108760	less_18_months	non_amp	252038210113_1_1	nb_e_360	m	st4s	12.8762	9.76055	11.7884	11.3312	13.8745	M	4S	0	147	0	12	1055	0	1055	0	1055
gsm1108761	less_18_months	non_amp	252038210113_1_2	nb_e_361	f	st2	11.0828	9.50938	11.6613	12.4065	12.3363	F	2	0	480	0	12	2022	0	2022	0	2022
gsm1108762	less_18_months	non_amp	252038210113_1_3	nb_e_362	f	st2	8.10748	8.73877	11.8367	13.4731	13.2303	F	2	0	381	0	12	2329	0	2329	0	2329
gsm1108763	more_18_months	non_amp	252038210113_1_4	nb_e_363	m	st4	12.3831	9.78725	10.4169	12.096	11.6891	M	4	1	1808	1	34	2016	1	2836	1	2836
gsm1108764	less_18_months	non_amp	252038210114_1_1	nb_e_364	m	st1	10.8647	9.01792	11.5846	13.5402	12.4224	M	1	0	460	0	12	2009	0	2009	0	2009
gsm1108765	less_18_months	non_amp	252038210114_1_2	nb_e_365	m	st2	12.74	9.82034	11.1288	12.0957	13.402	M	2	0	91	0	12	1996	0	1996	0	1996
gsm1108766	more_18_months	amp	252038210114_1_3	nb_e_366	m	st3	11.0096	10.3256	11.264	11.8503	17.0791	M	3	1	2737	1	34	1477	0	1477	0	1477
gsm1108767	more_18_months	non_amp	252038210114_1_4	nb_e_367	f	st1	10.2622	9.01709	11.4065	12.6876	12.4901	F	1	0	743	1	12	2887	0	2887	0	2887
gsm1108768	more_18_months	non_amp	252038210115_1_1	nb_e_368	m	st4	11.5976	10.1543	11.6486	12.7048	12.3234	M	4	1	4394	1	34	486	1	1293	1	1293
gsm1108769	less_18_months	non_amp	252038210115_1_2	nb_e_369	m	st1	9.38651	9.69366	11.1993	13.587	12.7431	M	1	0	470	0	12	2671	0	2671	0	2671
gsm1108770	less_18_months	non_amp	252038210115_1_3	nb_e_370	f	st1	9.90358	9.51215	11.0778	12.1998	12.4751	F	1	0	446	0	12	2123	0	2123	0	2123
gsm1108771	less_18_months	non_amp	252038210115_1_4	nb_e_371	f	st1	10.7237	9.42249	11.5482	13.3088	12.4985	F	1	0	466	0	12	3669	0	3669	0	3669
gsm1108772	more_18_months	amp	252038210116_1_1	nb_e_372	m	st4	11.2938	8.886	11.2111	10.2133	16.2051	M	4	1	660	1	34	4090	0	4090	0	4090
gsm1108773	less_18_months	non_amp	252038210116_1_2	nb_e_373	m	st2	11.4075	9.29163	10.8629	13.5503	12.0252	M	2	0	417	0	12	1211	0	1211	0	1211
gsm1108774	less_18_months	non_amp	252038210116_1_3	nb_e_374	f	st2	11.5273	8.63081	11.3038	12.3882	13.1799	F	2	0	453	0	12	651	1	2230	0	2230
gsm1108775	less_18_months	non_amp	252038210116_1_4	nb_e_375	m	st3	11.2874	9.3505	11.5698	11.6427	12.7775	M	3	1	243	0	34	2849	0	2849	0	2849
gsm1108817	less_18_months	non_amp	252038210143_1_1	nb_e_417	m	st2	11.1129	9.33069	11.6202	11.1254	12.2652	M	2	0	120	0	12	601	0	601	0	601
gsm1108818	less_18_months	amp	252038210143_1_2	nb_e_418	m	st4s	12.1767	10.3514	11.7862	10.9273	15.8636	M	4S	0	90	0	12	607	0	607	0	607
gsm1108819	less_18_months	non_amp	252038210143_1_3	nb_e_419	f	st3	10.5354	9.38176	11.6902	13.7297	13.1426	F	3	1	84	0	34	188	1	609	0	609
gsm1108820	more_18_months	non_amp	252038210143_1_4	nb_e_420	f	st2	9.22545	10.0415	12.6895	12.8324	13.5302	F	2	0	1099	1	12	611	0	611	0	611
gsm1108821	less_18_months	non_amp	252038210144_1_4	nb_e_421	m	st4s	11.7634	9.50422	11.2517	13.3722	12.6876	M	4S	0	80	0	12	637	0	637	0	637
gsm1108822	more_18_months	non_amp	252038210145_1_1	nb_e_422	f	st2	10.3429	9.81842	12.4905	12.4933	12.0793	F	2	0	732	1	12	643	0	643	0	643
gsm1108823	less_18_months	non_amp	252038210145_1_2	nb_e_423	f	st4s	10.6576	9.26772	11.8829	12.4527	13.1095	F	4S	0	121	0	12	660	0	660	0	660
gsm1108824	less_18_months	non_amp	252038210145_1_3	nb_e_424	m	st1	12.1313	9.64133	12.444	13.4606	12.4964	M	1	0	101	0	12	670	0	670	0	670
gsm1108825	more_18_months	non_amp	252038210145_1_4	nb_e_425	f	st1	10.057	9.27193	11.3409	11.9978	11.702	F	1	0	700	1	12	670	0	670	0	670
gsm1108826	more_18_months	amp	252038210146_1_1	nb_e_426	f	st4	12.8983	9.71149	10.6282	11.3457	16.2161	F	4	1	3749	1	34	674	0	674	0	674
gsm1108827	less_18_months	non_amp	252038210146_1_2	nb_e_427	f	st4	12.721	9.56815	11.6006	12.9835	13.0265	F	4	1	105	0	34	86	1	674	0	674
gsm1108828	less_18_months	non_amp	252038210146_1_3	nb_e_428	f	st4s	9.8983	9.73911	11.545	11.8068	12.6963	F	4S	0	180	0	12	692	0	692	0	692
gsm1108829	less_18_months	non_amp	252038210146_1_4	nb_e_429	na	st1	10.0046	9.45533	11.8834	13.7809	13.4416	n.a.	1	0	300	0	12	720	0	720	0	720
gsm1108830	less_18_months	non_amp	252038210147_1_1	nb_e_430	m	st2	12.999	8.95942	11.2337	13.1551	13.4912	M	2	0	0	0	12	68	1	735	0	735
gsm1108831	less_18_months	non_amp	252038210147_1_2	nb_e_431	m	st4s	11.9687	9.93914	11.7394	13.9215	12.9045	M	4S	0	8	0	12	739	0	739	0	739
gsm1108832	less_18_months	non_amp	252038210147_1_3	nb_e_432	m	st4s	12.9558	9.51333	11.0064	12.9729	12.5799	M	4S	0	116	0	12	742	0	742	0	742
gsm1108833	less_18_months	non_amp	252038210147_1_4	nb_e_433	m	st4s	12.2356	9.17518	11.9874	12.2159	12.3831	M	4S	0	3	0	12	164	1	743	0	743
gsm1108834	less_18_months	non_amp	252038210148_1_1	nb_e_434	m	st4s	12.7904	9.50938	12.0565	11.153	14.1342	M	4S	0	4	0	12	764	0	764	0	764
gsm1108835	less_18_months	non_amp	252038210148_1_2	nb_e_435	m	st1	12.4089	9.45574	11.8017	12.643	12.7676	M	1	0	20	0	12	769	0	769	0	769
gsm1108836	less_18_months	non_amp	252038210148_1_3	nb_e_436	m	st1	10.4544	10.0565	12.1197	12.2051	11.8521	M	1	0	267	0	12	790	0	790	0	790
gsm1108837	more_18_months	amp	252038210148_1_4	nb_e_437	f	st4	10.6408	9.23482	10.6112	10.5325	16.886	F	4	1	880	1	34	795	0	795	0	795
gsm1108838	less_18_months	non_amp	252038210149_1_1	nb_e_438	m	st3	12.1463	9.57724	11.3961	12.8589	11.8913	M	3	1	85	0	34	806	0	806	0	806
gsm1108839	less_18_months	non_amp	252038210149_1_2	nb_e_439	m	st4s	12.3912	8.93399	10.9157	12.9515	12.4586	M	4S	0	313	0	12	810	0	810	0	810
gsm1108840	less_18_months	non_amp	252038210149_1_3	nb_e_440	na	st1	11.1978	7.72247	10.2211	11.8591	12.7381	n.a.	1	0	300	0	12	810	0	810	0	810
gsm1108841	less_18_months	non_amp	252038210149_1_4	nb_e_441	f	st1	10.1567	9.16591	11.5605	12.1001	12.3198	F	1	0	118	0	12	819	0	819	0	819
gsm1108842	less_18_months	non_amp	252038210151_1_1	nb_e_442	m	st2	11.9732	9.49466	11.8336	13.2599	13.4441	M	2	0	45	0	12	83	1	824	0	824
gsm1108843	less_18_months	non_amp	252038210151_1_2	nb_e_443	f	st1	11.8128	9.20799	9.81154	10.8738	11.1085	F	1	0	259	0	12	715	1	827	0	827
gsm1108844	less_18_months	non_amp	252038210151_1_3	nb_e_444	m	st3	11.4786	9.55344	11.5114	12.4658	13.0979	M	3	1	152	0	34	75	1	838	0	838
gsm1108845	more_18_months	non_amp	252038210151_1_4	nb_e_445	m	st4	14.4095	10.7619	11.8988	13.5174	13.0345	M	4	1	2134	1	34	455	1	840	0	840
gsm1108846	less_18_months	non_amp	252038210152_1_1	nb_e_446	f	st1	13.0831	8.74214	11.3189	12.2911	13.2978	F	1	0	23	0	12	855	0	855	0	855
gsm1108847	less_18_months	non_amp	252038210152_1_2	nb_e_447	m	st4s	13.237	9.78136	12.1581	12.3032	13.3113	M	4S	0	3	0	12	864	0	864	0	864
gsm1108848	less_18_months	non_amp	252038210152_1_3	nb_e_448	m	st4s	9.1192	8.77182	11.6226	12.5547	12.9477	M	4S	0	80	0	12	897	0	897	0	897
gsm1108853	more_18_months	non_amp	252038210154_1_1	nb_e_453	m	st4	13.8207	9.81698	12.3786	13.5346	12.8581	M	4	1	1101	1	34	219	0	219	0	219
gsm1108854	less_18_months	non_amp	252038210154_1_2	nb_e_454	f	st1	10.875	8.96434	12.4551	12.5835	13.2949	F	1	0	56	0	12	231	0	231	0	231
gsm1108855	less_18_months	non_amp	252038210154_1_3	nb_e_455	f	st1	12.4618	13.2003	13.0349	11.7864	13.6165	F	1	0	437	0	12	256	0	256	0	256
gsm1108856	more_18_months	amp	252038210154_1_4	nb_e_456	f	st4	12.177	10.5313	10.6887	11.0821	16.4838	F	4	1	633	1	34	274	0	274	0	274
gsm1108857	less_18_months	amp	252038210155_1_1	nb_e_457	f	st3	11.7507	10.3072	11.0427	11.3259	16.9935	F	3	1	423	0	34	284	0	284	0	284
gsm1108858	less_18_months	non_amp	252038210155_1_2	nb_e_458	m	st4s	13.4188	9.17068	11.47	13.3063	11.5558	M	4S	0	75	0	12	347	0	347	0	347
gsm1108859	less_18_months	amp	252038210155_1_3	nb_e_459	f	st4s	12.0609	10.8594	12.8684	12.3452	15.4152	F	4S	0	134	0	12	348	0	348	0	348
gsm1108860	less_18_months	non_amp	252038210155_1_4	nb_e_460	m	st1	11.5121	8.79312	11.8707	13.7469	13.0402	M	1	0	11	0	12	349	0	349	0	349
gsm1108861	less_18_months	non_amp	252038210156_1_4	nb_e_461	m	st1	11.4807	9.28633	11.543	14.7074	12.325	M	1	0	460	0	12	361	0	361	0	361
gsm1108862	less_18_months	non_amp	252038210157_1_1	nb_e_462	f	st1	13.0095	9.48724	12.6207	13.3737	13.6136	F	1	0	18	0	12	374	0	374	0	374
gsm1108863	less_18_months	non_amp	252038210157_1_2	nb_e_463	f	st4s	10.7896	8.85393	11.9358	12.2594	12.9443	F	4S	0	121	0	12	375	0	375	0	375
gsm1108864	less_18_months	non_amp	252038210157_1_3	nb_e_464	m	st3	13.9357	9.49685	11.8815	12.7412	13.5307	M	3	1	9	0	34	390	0	390	0	390
gsm1108865	less_18_months	non_amp	252038210157_1_4	nb_e_465	m	st2	11.3192	8.91109	12.2998	13.3158	13.673	M	2	0	3	0	12	390	1	406	0	406
gsm1108866	less_18_months	non_amp	252038210158_1_1	nb_e_466	f	st2	12.3896	9.74113	11.7341	11.7243	13.7771	F	2	0	170	0	12	407	0	407	0	407
gsm1108867	less_18_months	non_amp	252038210158_1_2	nb_e_467	m	st2	10.8691	10.0378	11.4185	12.4754	12.1572	M	2	0	363	0	12	408	0	408	0	408
gsm1108868	less_18_months	non_amp	252038210158_1_3	nb_e_468	f	st1	11.3989	9.77873	12.3297	12.819	13.7445	F	1	0	262	0	12	439	0	439	0	439
gsm1108869	less_18_months	non_amp	252038210158_1_4	nb_e_469	m	st1	8.72996	8.84706	12.7283	13.527	13.4726	M	1	0	98	0	12	443	0	443	0	443
gsm1108870	more_18_months	non_amp	252038210159_1_1	nb_e_470	m	st4	13.3535	10.3225	11.3922	14.0549	11.9487	M	4	1	1273	1	34	450	0	450	0	450
gsm1108871	less_18_months	non_amp	252038210159_1_2	nb_e_471	f	st3	12.4254	9.79116	11.3934	12.6729	12.2203	F	3	1	121	0	34	74	1	454	0	454
gsm1108872	less_18_months	na	252038210159_1_3	nb_e_472	m	st3	10.8285	9.45984	11.637	12.5745	12.6937	M	3	1	448	0	34	295	1	456	0	456
gsm1108873	more_18_months	non_amp	252038210159_1_4	nb_e_473	f	st3	11.5995	10.6432	11.2532	11.244	12.4119	F	3	1	1056	1	34	350	1	466	0	466
gsm1108874	more_18_months	non_amp	252038210160_1_1	nb_e_474	f	st2	10.2533	9.47715	11.9752	14.6976	12.0041	F	2	0	2225	1	12	467	0	467	0	467
gsm1108875	more_18_months	amp	252038210160_1_2	nb_e_475	m	st4	12.9938	11.0819	10.2256	11.1373	16.3944	M	4	1	1171	1	34	471	1	472	0	472
gsm1108876	less_18_months	na	252038210160_1_3	nb_e_476	m	st4	11.9524	10.6752	10.7726	10.8714	15.6137	M	4	1	416	0	34	418	1	473	0	473
gsm1108877	less_18_months	non_amp	252038210160_1_4	nb_e_477	m	st2	10.3352	9.09355	11.9996	12.7541	11.9346	M	2	0	29	0	12	478	0	478	0	478
gsm1108878	less_18_months	non_amp	252038210161_1_1	nb_e_478	f	st3	12.9917	9.37895	11.8458	12.086	13.1376	F	3	1	49	0	34	59	1	481	0	481
gsm1108879	more_18_months	non_amp	252038210161_1_2	nb_e_479	m	st4	11.9426	9.40045	11.6613	12.6203	12.8585	M	4	1	2324	1	34	489	0	489	0	489
gsm1108880	less_18_months	non_amp	252038210161_1_3	nb_e_480	f	st1	11.7369	9.06016	11.9524	12.7921	13.5485	F	1	0	226	0	12	497	0	497	0	497
gsm1108881	more_18_months	amp	252038210161_1_4	nb_e_481	m	st3	11.6176	10.6506	11.7377	11.5339	16.4308	M	1	0	1742	1	12	503	0	503	0	503
gsm1108882	less_18_months	non_amp	252038210162_1_1	nb_e_482	m	st2	11.7797	9.79539	11.4341	11.8939	12.1718	M	2	0	84	0	12	504	0	504	0	504
gsm1108883	less_18_months	non_amp	252038210162_1_2	nb_e_483	m	st1	10.3348	9.67825	11.9617	12.7287	12.4357	M	1	0	356	0	12	518	0	518	0	518
gsm1108884	less_18_months	non_amp	252038210162_1_3	nb_e_484	m	st1	13.241	9.66374	12.9451	11.8026	13.822	M	1	0	23	0	12	539	0	539	0	539
gsm1108885	less_18_months	non_amp	252038210162_1_4	nb_e_485	m	st1	12.3889	9.75322	11.9294	12.5828	12.1307	M	1	0	98	0	12	542	0	542	0	542
gsm1108886	less_18_months	non_amp	252038210163_1_1	nb_e_486	m	st3	12.0948	10.6184	12.2652	10.6204	11.6081	M	3	1	279	0	34	542	0	542	0	542
gsm1108887	less_18_months	non_amp	252038210163_1_2	nb_e_487	f	st3	11.5865	10.7503	12.6163	13.0168	13.3083	F	3	1	0	0	34	186	1	547	0	547
gsm1108888	more_18_months	amp	252038210163_1_3	nb_e_488	f	st4	11.9182	10.7123	10.8037	11.952	15.5767	F	4	1	710	1	34	550	0	550	0	550
gsm1108889	less_18_months	non_amp	252038210163_1_4	nb_e_489	f	st4	13.6177	10.7118	12.0992	13.3203	14.0836	F	4	1	247	0	34	576	0	576	0	576
gsm1108890	more_18_months	non_amp	252038210164_1_1	nb_e_490	m	st1	10.3087	9.10355	12.0838	14.2099	12.3922	M	1	0	560	1	12	585	0	585	0	585
gsm1108891	less_18_months	non_amp	252038210164_1_2	nb_e_491	f	st3	10.2641	9.49945	11.4817	12.9882	11.269	F	3	1	218	0	34	592	0	592	0	592
gsm1108892	less_18_months	non_amp	252038210164_1_3	nb_e_492	f	st2	10.7945	9.65875	11.9491	14.7717	12.2748	F	2	0	35	0	12	598	0	598	0	598
gsm1108893	less_18_months	non_amp	252038210164_1_4	nb_e_493	m	st2	12.779	9.65177	12.7333	11.9441	13.3397	M	2	0	8	0	12	600	0	600	0	600
gsm1108894	more_18_months	non_amp	252038210165_1_4	nb_e_494	na	st4	11.9109	9.30424	11.0847	10.5742	12.0744	n.a.	4	1	750	1	34	120	1	1440	0	1440
gsm1108895	less_18_months	non_amp	252038210166_1_1	nb_e_495	na	st1	11.4772	8.92481	11.9037	11.4318	13.5191	n.a.	1	0	210	0	12	1410	0	1410	0	1410
gsm1108896	more_18_months	non_amp	252038210166_1_2	nb_e_496	m	st4	13.6612	11.8669	12.3051	9.73013	13.5463	M	4	1	1024	1	34	147	1	3234	0	3234
gsm1108897	more_18_months	non_amp	252038210166_1_3	nb_e_497	m	st4	13.1523	10.8475	12.7521	13.1682	12.2446	M	4	1	924	1	34	218	1	364	1	364
gsm1108898	more_18_months	amp	252038210166_1_4	nb_e_498	m	st4	11.7346	11.1528	12.8886	11.4376	16.5968	M	4	1	1067	1	34	837	1	2051	0	2051
gsm1108899	more_18_months	non_amp	252038210167_1_1	nb_e_499	m	st4	11.4427	9.9555	12.6974	13.4452	13.9971	M	4	1	1968	1	34	112	1	239	1	239
gsm1108900	more_18_months	amp	252038210167_1_2	nb_e_500	f	st4	11.5923	10.5053	10.741	9.15305	16.4207	F	4	1	1413	1	34	2432	0	2432	0	2432
gsm1108901	more_18_months	non_amp	252038210167_1_3	nb_e_501	m	st4	13.1025	11.9135	12.6601	13.3799	11.0718	M	4	1	1071	1	34	227	1	498	1	498
gsm1108902	more_18_months	non_amp	252038210167_1_4	nb_e_502	m	st4	9.94793	10.4069	12.7478	13.4219	12.4729	M	4	1	1437	1	34	1455	1	2324	1	2324
gsm1108903	more_18_months	non_amp	252038210168_1_1	nb_e_503	m	st4	12.9891	10.0331	12.7377	13.5082	14.1319	M	4	1	810	1	34	2054	0	2054	0	2054
gsm1108904	more_18_months	amp	252038210168_1_2	nb_e_504	f	st4	11.6953	10.487	12.6349	12.0826	15.4714	F	4	1	714.6	1	34	269	1	269	1	269
gsm1108905	more_18_months	amp	252038210168_1_3	nb_e_505	f	st4	12.3592	11.6792	10.1708	10.2619	16.6911	F	4	1	3072	1	34	245	1	415	1	415
gsm1108906	more_18_months	non_amp	252038210168_1_4	nb_e_506	m	st4	12.6529	10.2091	11.925	12.5799	11.8161	M	4	1	2227	1	34	233	1	1167	1	1167
gsm1108907	more_18_months	amp	252038210169_1_1	nb_e_507	f	st4	12.7541	10.0603	10.1015	12.168	16.3387	F	4	1	2081	1	34	426	1	725	1	725
gsm1108908	less_18_months	non_amp	252038210169_1_2	nb_e_508	f	st1	10.133	9.2329	12.3051	12.4437	13.1541	F	1	0	56	0	12	3131	0	3131	0	3131
gsm1108909	less_18_months	non_amp	252038210169_1_3	nb_e_509	f	st3	13.261	9.63988	10.9009	11.9346	12.052	F	3	1	192	0	34	2511	0	2511	0	2511
gsm1108910	more_18_months	amp	252038210169_1_4	nb_e_510	f	st4	11.2229	11.0179	11.3537	13.178	16.3727	F	4	1	1471	1	34	8	0	8	1	8
gsm1108911	more_18_months	non_amp	252038210170_1_1	nb_e_511	m	st4	12.4848	8.77742	11.3477	13.7469	12.3973	M	4	1	1132	1	34	634	1	727	1	727
gsm1108912	less_18_months	non_amp	252038210170_1_2	nb_e_512	f	st4s	13.0389	11.4009	12.0718	14.2035	12.4768	F	4S	0	32	0	12	30	1	36	1	36
gsm1108913	less_18_months	non_amp	252038210170_1_3	nb_e_513	f	st4	13.8569	10.1392	11.7101	12.1212	12.511	F	4	1	214	0	34	1116	0	1116	0	1116
gsm1108914	more_18_months	non_amp	252038210170_1_4	nb_e_514	m	st4	12.2299	11.3237	12.0924	14.0475	12.3838	M	4	1	818	1	34	200	1	331	1	331
gsm1108915	more_18_months	amp	252038210171_1_1	nb_e_515	m	st4	8.27845	10.694	11.3759	10.8896	16.1111	M	4	1	676	1	34	198	1	271	1	271
gsm1108916	less_18_months	non_amp	252038210171_1_2	nb_e_516	m	st1	12.1712	9.35116	12.0835	12.7188	12.2267	M	1	0	216	0	12	2015	0	2015	0	2015
gsm1108917	less_18_months	non_amp	252038210171_1_3	nb_e_517	f	st1	11.5484	8.98925	11.4272	13.3881	13.5748	F	1	0	58	0	12	2852	0	2852	0	2852
gsm1108918	more_18_months	non_amp	252038210173_1_1	nb_e_518	m	st4	7.5157	10.6585	12.0329	14.9348	12.9274	M	4	1	1606	1	34	519	1	535	1	535
gsm1108919	less_18_months	non_amp	252038210173_1_2	nb_e_519	f	st1	10.7671	8.85019	11.1867	13.075	12.3195	F	1	0	90	0	12	1001	0	1001	0	1001
gsm1108920	less_18_months	non_amp	252038210173_1_3	nb_e_520	na	st1	11.977	10.0049	12.1083	12.9507	12.7062	n.a.	1	0	300	0	12	150	0	150	0	150
gsm1108921	more_18_months	non_amp	252038210173_1_4	nb_e_521	m	st4	13.9507	10.2868	11.8603	13.6124	11.6967	M	4	1	1267	1	34	182	0	182	0	182

## Sheet: Figure 2
Figure 2a																	Figure 2b												Figure 2c												Figure 2e
																	Uncropped blots for Figure 2b												Data 1: SHEP Tet/21N						Column B	Vehicle					Data 1: ChIP assays - CHP134
																																DOX	Vehicle		vs.	vs.					(N-Myc Ab/control IgG)
	Data 1: CHP134																												Fold change in N-Myc mRNA			1	21.1653		Column A	DOX								Amplicon A	Amplicon B	Amplicon C		Column C	Amplicon C
				Control siRNA	N-Myc siRNA-1	N-Myc siRNA-2			Dunnett's multiple comparisons test	Mean Diff.	95.00% CI of diff.	Significant?	Summary																			1	24.5657								Fold enrichment of			1.18611	13.6392	0.860836		vs.	vs.
	Fold reduction in N-Myc gene expression			1	0.544252	0.585066			Control siRNA vs. N-Myc siRNA-1	0.4954	0.4031 to 0.5877	Yes	****																			1	24.4552		Unpaired t test						JMJD6 gene promoter			0.939344	11.4958	1.17097		Column B	Amplicon B
				1	0.464788	0.628464			Control siRNA vs. N-Myc siRNA-2	0.4228	0.3305 to 0.5151	Yes	****																						P value	<0.0001								0.652823	7.2995	1.32402
				1	0.504775	0.517991																													P value summary	****												Unpaired t test
																																			Significantly different (P < 0.05)?	Yes												P value	0.0066
																																			One- or two-tailed P value?	Two-tailed												P value summary	**
	Data 2: CHP134																																		t, df	t=20.08, df=4												Significantly different (P < 0.05)?	Yes
				Control siRNA	N-Myc siRNA-1	N-Myc siRNA-2			Dunnett's multiple comparisons test	Mean Diff.	95.00% CI of diff.	Significant?	Summary																																			One- or two-tailed P value?	Two-tailed
	Fold reduction in JMJD6 gene expression			1	0.554522	0.725518			Control siRNA vs. N-Myc siRNA-1	0.453	0.3100 to 0.5960	Yes	***																																			t, df	t=5.192, df=4
				1	0.451054	0.622653			Control siRNA vs. N-Myc siRNA-2	0.33	0.1870 to 0.4730	Yes	**
				1	0.635345	0.661935																							Data 2: SHEP Tet/21N
																																DOX	Vehicle		Table Analyzed	SHEP tet21N - JMJD6
																													Fold change in JMJD6 mRNA			1	1.58104								Data 2; ChIP assays - SK-N-AS
	Data 3: SK-N-AS																															1	1.56396		Column B	Vehicle					(c-Myc Ab/control IgG)
				Control siRNA	c-Myc siRNA-1	c-Myc siRNA-2			Dunnett's multiple comparisons test	Mean Diff.	95.00% CI of diff.	Significant?	Summary																			1	1.54868		vs.	vs.								Amplicon A	Amplicon B	Amplicon C		Column C	Amplicon C
	Fold reduction in N-Myc gene expression			1	0.284871	0.271677			Control siRNA vs. c-Myc siRNA-1	0.7191	0.5936 to 0.8445	Yes	****																						Column A	DOX					Fold enrichment of			1.49788	2.05051	0.599618		vs.	vs.
				1	0.191192	0.288777			Control siRNA vs. c-Myc siRNA-2	0.703	0.5775 to 0.8284	Yes	****																												JMJD6 gene promoter			1.1128	3.20948	0.778704		Column B	Amplicon B
				1	0.366771	0.330668																													Unpaired t test									1.29463	1.82959	0.983298
																																			P value	<0.0001												Unpaired t test
																																			P value summary	****												P value	0.0235
	Data 4: SK-N-AS																																		Significantly different (P < 0.05)?	Yes												P value summary	*
				Control siRNA	c-Myc siRNA-1	c-Myc siRNA-2			Dunnett's multiple comparisons test	Mean Diff.	95.00% CI of diff.	Significant?	Summary																						One- or two-tailed P value?	Two-tailed												Significantly different (P < 0.05)?	Yes
	Fold reduction in JMJD6 gene expression			1	0.804725	0.697713			Control siRNA vs. c-Myc siRNA-1	0.1708	0.03498 to 0.3067	Yes	*																						t, df	t=60.41, df=4												One- or two-tailed P value?	Two-tailed
				1	0.889188	0.864877			Control siRNA vs. c-Myc siRNA-2	0.2304	0.09459 to 0.3663	Yes	**																																			t, df	t=3.565, df=4
				1	0.793616	0.746089																							Uncropped blots for Figure 2c

## Sheet: Figure 3
Figure 3a										Figure 3b																				Figure 3c
													Data 1: DOX-inducible shRNA CHP-134
Uncropped blots for Figure 3a																																		Data 1: CHP134
													Control shRNA vehicle	Control shRNA DOX	JMJD6 shRNA-1 vehicle	JMJD6 shRNA-1 DOX	JMJD6 shRNA-2 vehicle	JMJD6 shRNA-2 DOX																Control shRNA vehicle	Control shRNA DOX	JMJD6 shRNA-1 vehicle	JMJD6 shRNA-1 DOX	JMJD6 shRNA-2 vehicle	JMJD6 shRNA-2 DOX								Control shRNA vehicle	Control shRNA DOX	JMJD6 shRNA-1 vehicle
										Fold change in JMJD6 mRNA			1	1.02236	0.963899	0.37307	1.10951	0.264261			Column D	JMJD6 shRNA-1 DOX			Column F	JMJD6 shRNA-2 DOX				Fold reduction in E2F2 gene expression				1	1.00063	1.07121	0.696429	0.981801	0.272196				Fold reduction in N-MYC gene expression				1	0.94588	1.25124
																					vs.	vs.			vs.	vs.								1	1.15508	0.894894	0.541034	0.973509	0.64366								1	1.1555	1.58318
Data 1:													1	1.20944	0.91274	0.435184	1.10534	0.293636			Column C	JMJD6 shRNA-1 vehicle			Column E	JMJD6 shRNA-2 vehicle								1	1.07874	0.928661	0.321714	0.78846	0.095148								1	1.02646	1.36349
													1	1.03952	0.938346	0.0839	0.850672	0.04431			Unpaired t test				Unpaired t test
																					P value	0.0042			P value	0.0021								Column D	JMJD6 shRNA-1 DOX			Column F	JMJD6 shRNA-2 DOX								Column J	JMJD6 shRNA-1 DOX
																					P value summary	**			P value summary	**								vs.	vs.			vs.	vs.								vs.	vs.
																					Significantly different (P < 0.05)?	Yes			Significantly different (P < 0.05)?	Yes								Column C	JMJD6 shRNA-1 vehicle			Column E	JMJD6 shRNA-2 vehicle								Column I	JMJD6 shRNA-1 vehicle
																					One- or two-tailed P value?	Two-tailed			One- or two-tailed P value?	Two-tailed
																					t, df	t=5.867, df=4			t, df	t=7.063, df=4								Unpaired t test				Unpaired t test									Unpaired t test
																																		P value	0.0214			P value	0.0291								P value	0.0006
																																		P value summary	*			P value summary	*								P value summary	***
													Data 2: DOX-inducible shRNA SK-N-AS																					Significantly different (P < 0.05)?	Yes			Significantly different (P < 0.05)?	Yes								Significantly different (P < 0.05)?	Yes
																																		One- or two-tailed P value?	Two-tailed			One- or two-tailed P value?	Two-tailed								One- or two-tailed P value?	Two-tailed
													Control shRNA vehicle	Control shRNA DOX	JMJD6 shRNA-1 vehicle	JMJD6 shRNA-1 DOX	JMJD6 shRNA-2 vehicle	JMJD6 shRNA-2 DOX			Column D	JMJD6 shRNA-1 DOX			Column F	JMJD6 shRNA-2 DOX								t, df	t=3.668, df=4			t, df	t=3.329, df=4								t, df	t=9.637, df=4
										Fold change in JMJD6 mRNA			1	1.16149	1.03276	0.65023	1.18935	0.505773			vs.	vs.			vs.	vs.
																					Column C	JMJD6 shRNA-1 vehicle			Column E	JMJD6 shRNA-2 vehicle
													1	1.0318	0.896047	0.577411	1.07836	0.398923
																					Unpaired t test				Unpaired t test
													1	0.968561	0.966395	0.490348	1.01584	0.302989			P value	0.003			P value	0.0009					Data 2: Uncropped blots for Figure 3c
																					P value summary	**			P value summary	***
Data 2:																					Significantly different (P < 0.05)?	Yes			Significantly different (P < 0.05)?	Yes
																					One- or two-tailed P value?	Two-tailed			One- or two-tailed P value?	Two-tailed
																					t, df	t=6.456, df=4			t, df	t=8.930, df=4
[truncated: 4 more columns]

## Sheet: Figure 4
Figure 4a								Figure 4b											Figure 4c
	Data 1: CHP134								Data 1: CHP134										Data 1: DOX-inducible shRNA CHP134																		Data 2: DOX-inducible shRNA SK-N-AS
			Control siRNA	JMJD6 siRNA-1	JMJD6 siRNA-2					EV	EV	EV	JMJD6 ORF	JMJD6 ORF	JMJD6 ORF						subG1			G1			S			G2									subG1			G1			S			G2
% change in viable cell number			100.011	31.711	82.6279					Control siRNA	JMJD6 siRNA-1	JMJD6 siRNA-2	Control siRNA	JMJD6 siRNA-1	JMJD6 siRNA-2				Vehicle+Control shRNA		0.04	1.34	2.56	45.35	53.25	57.15	31.55	21.6	23.45	23	23.2	17.15	% cells at the each				Vehicle+Control shRNA		1.1	0.9	1.065	60.2	63.75	61.05	19.15	18.55	19.75	19.4	17.35
			99.9895	36.4042	71.6614			% change in		100	38.3326	30.0836	164.096	150.766	145.984				Vehicle+JMJD6 shRNA-1		1.2365	0.0105	3.48	48.7	64.05	60.2	28.7	17.1	23.85	21.3	18.85	12.225	phase of the cell cycle				Vehicle+JMJD6 shRNA-1		1.125	1.18	1.315	63.9	63.25	62.4	19.8	17.9	17.55	15.15	17.95
			100.096	47.8811	72.6668			viable cell number		100	42.9849	34.2212	179.207	126.828	93.6141				Vehicle+JMJD6 shRNA-2		1.0575	0.0085	2.305	48.8	55.8	53.4	30.4	28.7	20.9	19.8	15.45	23.4					Vehicle+JMJD6 shRNA-2		2.015	1.6	2.15	61.05	68.25	60.25	20.3	21.45	19.05	16.2	8.655
										100	27.8674	26.4874	166.408	114.989	113.634				DOX+Control shRNA		2.57	3.49	3.425	49.05	52.3	58	31.1	20	21.35	17.2	24.4	16.9					DOX+Control shRNA		0.79	0.74	1	64.45	63.25	62.5	17.65	18.7	18.2	17.05	17.3
																			DOX+JMJD6 shRNA-1		13.1	14.45	10.42	53.75	57.55	65.8	13.8	8.49	9.565	19.8	19.3	12.4					DOX+JMJD6 shRNA-1		6.03	6.01	5.87	63.2	68.4	63.1	11.16	8.825	12.15	19.55	16.4
																			DOX+JMJD6 shRNA-2		27.6	21.8	22.35	49.5	54.8	55.2	7.065	8.04	7.84	15.85	14.45	13.9					DOX+JMJD6 shRNA-2		13.25	11.15	11.9	58.8	66.2	61.75	11.05	6.38	9.57	16.8	16.25
	Dunnett's multiple comparisons test	Mean Diff.	95.00% CI of diff.	Significant?	Summary				Tukey's multiple comparisons test	Mean Diff.	95.00% CI of diff.	Significant?	Summary
	Control siRNA vs. JMJD6 siRNA-1	61.37	47.47 to 75.26	Yes	****				Control siRNA vs. JMJD6 siRNA-1	63.61	25.28 to 101.9	Yes	**
	Control siRNA vs. JMJD6 siRNA-2	24.38	10.49 to 38.27	Yes	**				Control siRNA vs. JMJD6 siRNA-2	69.74	31.41 to 108.1	Yes	***								2 way ANOVA Multiple comparisons																		2 way ANOVA Multiple comparisons
									Control siRNA vs. Control siRNA	-69.9	-108.2 to -31.58	Yes	***								Tukey's multiple comparisons test	Predicted (LS) mean diff.	95.00% CI of diff.	Significant?	Summary														Tukey's multiple comparisons test	Predicted (LS) mean diff.	95.00% CI of diff.	Significant?	Summary
									Control siRNA vs. JMJD6 siRNA-1	-30.86	-69.19 to 7.464	No	ns
									Control siRNA vs. JMJD6 siRNA-2	-17.74	-56.07 to 20.58	No	ns								subG1																		subG1
									JMJD6 siRNA-1 vs. JMJD6 siRNA-2	6.131	-32.19 to 44.46	No	ns								Vehicle+Control shRNA vs. Vehicle+JMJD6 shRNA-1	-0.2623	-10.40 to 9.877	No	ns														Vehicle+Control shRNA vs. Vehicle+JMJD6 shRNA-1	-0.185	-5.043 to 4.673	No	ns
	Data 2: SK-N-AS								JMJD6 siRNA-1 vs. Control siRNA	-133.5	-171.8 to -95.18	Yes	****								Vehicle+Control shRNA vs. Vehicle+JMJD6 shRNA-2	0.1897	-9.950 to 10.33	No	ns														Vehicle+Control shRNA vs. Vehicle+JMJD6 shRNA-2	-0.9	-5.758 to 3.958	No	ns
			Control siRNA	JMJD6 siRNA-1	JMJD6 siRNA-2				JMJD6 siRNA-1 vs. JMJD6 siRNA-1	-94.47	-132.8 to -56.14	Yes	****								Vehicle+Control shRNA vs. DOX+Control shRNA	-1.848	-11.99 to 8.291	No	ns														Vehicle+Control shRNA vs. DOX+Control shRNA	0.1783	-4.679 to 5.036	No	ns
% change in viable cell number			100	70.345	57.3383				JMJD6 siRNA-1 vs. JMJD6 siRNA-2	-81.35	-119.7 to -43.02	Yes	***								Vehicle+Control shRNA vs. DOX+JMJD6 shRNA-1	-11.34	-21.48 to -1.204	Yes	*														Vehicle+Control shRNA vs. DOX+JMJD6 shRNA-1	-4.948	-9.806 to -0.09051	Yes	*
			100.002	73.7733	54.45				JMJD6 siRNA-2 vs. Control siRNA	-139.6	-178.0 to -101.3	Yes	****								Vehicle+Control shRNA vs. DOX+JMJD6 shRNA-2	-22.6	-32.74 to -12.46	Yes	****														Vehicle+Control shRNA vs. DOX+JMJD6 shRNA-2	-11.08	-15.94 to -6.221	Yes	****
			99.9983	71.7217	54.59				JMJD6 siRNA-2 vs. JMJD6 siRNA-1	-100.6	-138.9 to -62.27	Yes	****								Vehicle+JMJD6 shRNA-1 vs. Vehicle+JMJD6 shRNA-2	0.452	-9.688 to 10.59	No	ns														Vehicle+JMJD6 shRNA-1 vs. Vehicle+JMJD6 shRNA-2	-0.715	-5.573 to 4.143	No	ns
									JMJD6 siRNA-2 vs. JMJD6 siRNA-2	-87.48	-125.8 to -49.15	Yes	****								Vehicle+JMJD6 shRNA-1 vs. DOX+Control shRNA	-1.586	-11.73 to 8.554	No	ns														Vehicle+JMJD6 shRNA-1 vs. DOX+Control shRNA	0.3633	-4.494 to 5.221	No	ns
									Control siRNA vs. JMJD6 siRNA-1	39.04	0.7171 to 77.37	Yes	*								Vehicle+JMJD6 shRNA-1 vs. DOX+JMJD6 shRNA-1	-11.08	-21.22 to -0.9414	Yes	*														Vehicle+JMJD6 shRNA-1 vs. DOX+JMJD6 shRNA-1	-4.763	-9.621 to 0.09449	No	ns
									Control siRNA vs. JMJD6 siRNA-2	52.16	13.83 to 90.48	Yes	**								Vehicle+JMJD6 shRNA-1 vs. DOX+JMJD6 shRNA-2	-22.34	-32.48 to -12.20	Yes	****														Vehicle+JMJD6 shRNA-1 vs. DOX+JMJD6 shRNA-2	-10.89	-15.75 to -6.036	Yes	****
	Dunnett's multiple comparisons test	Mean Diff.	95.00% CI of diff.	Significant?	Summary				JMJD6 siRNA-1 vs. JMJD6 siRNA-2	13.12	-25.21 to 51.44	No	ns								Vehicle+JMJD6 shRNA-2 vs. DOX+Control shRNA	-2.038	-12.18 to 8.102	No	ns														Vehicle+JMJD6 shRNA-2 vs. DOX+Control shRNA	1.078	-3.779 to 5.936	No	ns
	Control siRNA vs. JMJD6 siRNA-1	28.05	24.85 to 31.26	Yes	****																Vehicle+JMJD6 shRNA-2 vs. DOX+JMJD6 shRNA-1	-11.53	-21.67 to -1.393	Yes	*														Vehicle+JMJD6 shRNA-2 vs. DOX+JMJD6 shRNA-1	-4.048	-8.906 to 0.8095	No	ns
	Control siRNA vs. JMJD6 siRNA-2	44.54	41.34 to 47.74	Yes	****																Vehicle+JMJD6 shRNA-2 vs. DOX+JMJD6 shRNA-2	-22.79	-32.93 to -12.65	Yes	****														Vehicle+JMJD6 shRNA-2 vs. DOX+JMJD6 shRNA-2	-10.18	-15.04 to -5.321	Yes	****
																					DOX+Control shRNA vs. DOX+JMJD6 shRNA-1	-9.495	-19.63 to 0.6446	No	ns														DOX+Control shRNA vs. DOX+JMJD6 shRNA-1	-5.127	-9.984 to -0.2688	Yes	*
									Data 2: SK-N-AS												DOX+Control shRNA vs. DOX+JMJD6 shRNA-2	-20.76	-30.89 to -10.62	Yes	****														DOX+Control shRNA vs. DOX+JMJD6 shRNA-2	-11.26	-16.11 to -6.399	Yes	****
										EV	EV	EV	JMJD6 ORF	JMJD6 ORF	JMJD6 ORF						DOX+JMJD6 shRNA-1 vs. DOX+JMJD6 shRNA-2	-11.26	-21.40 to -1.120	Yes	*														DOX+JMJD6 shRNA-1 vs. DOX+JMJD6 shRNA-2	-6.13	-10.99 to -1.272	Yes	**
										Control siRNA	JMJD6 siRNA-1	JMJD6 siRNA-2	Control siRNA	JMJD6 siRNA-1	JMJD6 siRNA-2
								% change in		100	57.8121	65.5	168.123	120.199	131.964						G1																		G1
								viable cell number		100	57.3383	70.345	152.148	102.526	104.992						Vehicle+Control shRNA vs. Vehicle+JMJD6 shRNA-1	-5.733	-15.87 to 4.406	No	ns														Vehicle+Control shRNA vs. Vehicle+JMJD6 shRNA-1	-1.517	-6.374 to 3.341	No	ns
										99.8807	73.874	77.5016	137.976	108.599	118.922						Vehicle+Control shRNA vs. Vehicle+JMJD6 shRNA-2	-0.75	-10.89 to 9.390	No	ns														Vehicle+Control shRNA vs. Vehicle+JMJD6 shRNA-2	-1.517	-6.374 to 3.341	No	ns
																					Vehicle+Control shRNA vs. DOX+Control shRNA	-1.2	-11.34 to 8.940	No	ns														Vehicle+Control shRNA vs. DOX+Control shRNA	-1.733	-6.591 to 3.124	No	ns
																					Vehicle+Control shRNA vs. DOX+JMJD6 shRNA-1	-7.117	-17.26 to 3.023	No	ns														Vehicle+Control shRNA vs. DOX+JMJD6 shRNA-1	-3.233	-8.091 to 1.624	No	ns
									Tukey's multiple comparisons test	Mean Diff.	95.00% CI of diff.	Significant?	Summary	Adjusted P Value							Vehicle+Control shRNA vs. DOX+JMJD6 shRNA-2	-1.25	-11.39 to 8.890	No	ns														Vehicle+Control shRNA vs. DOX+JMJD6 shRNA-2	-0.5833	-5.441 to 4.274	No	ns
									Control siRNA vs. JMJD6 siRNA-1	36.95	9.183 to 64.72	Yes	**	0.0077	A-B						Vehicle+JMJD6 shRNA-1 vs. Vehicle+JMJD6 shRNA-2	4.983	-5.156 to 15.12	No	ns														Vehicle+JMJD6 shRNA-1 vs. Vehicle+JMJD6 shRNA-2	0	-4.858 to 4.858	No	ns
									Control siRNA vs. JMJD6 siRNA-2	28.84	1.076 to 56.61	Yes	*	0.0402	A-C						Vehicle+JMJD6 shRNA-1 vs. DOX+Control shRNA	4.533	-5.606 to 14.67	No	ns														Vehicle+JMJD6 shRNA-1 vs. DOX+Control shRNA	-0.2167	-5.074 to 4.641	No	ns
									Control siRNA vs. Control siRNA	-52.79	-80.56 to -25.02	Yes	***	0.0004	A-D						Vehicle+JMJD6 shRNA-1 vs. DOX+JMJD6 shRNA-1	-1.383	-11.52 to 8.756	No	ns														Vehicle+JMJD6 shRNA-1 vs. DOX+JMJD6 shRNA-1	-1.717	-6.574 to 3.141	No	ns
									Control siRNA vs. JMJD6 siRNA-1	-10.48	-38.25 to 17.29	No	ns	0.7962	A-E						Vehicle+JMJD6 shRNA-1 vs. DOX+JMJD6 shRNA-2	4.483	-5.656 to 14.62	No	ns														Vehicle+JMJD6 shRNA-1 vs. DOX+JMJD6 shRNA-2	0.9333	-3.924 to 5.791	No	ns
									Control siRNA vs. JMJD6 siRNA-2	-18.67	-46.43 to 9.103	No	ns	0.2815	A-F						Vehicle+JMJD6 shRNA-2 vs. DOX+Control shRNA	-0.45	-10.59 to 9.690	No	ns														Vehicle+JMJD6 shRNA-2 vs. DOX+Control shRNA	-0.2167	-5.074 to 4.641	No	ns
									JMJD6 siRNA-1 vs. JMJD6 siRNA-2	-8.107	-35.88 to 19.66	No	ns	0.9156	B-C						Vehicle+JMJD6 shRNA-2 vs. DOX+JMJD6 shRNA-1	-6.367	-16.51 to 3.773	No	ns														Vehicle+JMJD6 shRNA-2 vs. DOX+JMJD6 shRNA-1	-1.717	-6.574 to 3.141	No	ns
									JMJD6 siRNA-1 vs. Control siRNA	-89.74	-117.5 to -61.97	Yes	****	<0.0001	B-D						Vehicle+JMJD6 shRNA-2 vs. DOX+JMJD6 shRNA-2	-0.5	-10.64 to 9.640	No	ns														Vehicle+JMJD6 shRNA-2 vs. DOX+JMJD6 shRNA-2	0.9333	-3.924 to 5.791	No	ns
									JMJD6 siRNA-1 vs. JMJD6 siRNA-1	-47.43	-75.20 to -19.66	Yes	**	0.001	B-E						DOX+Control shRNA vs. DOX+JMJD6 shRNA-1	-5.917	-16.06 to 4.223	No	ns														DOX+Control shRNA vs. DOX+JMJD6 shRNA-1	-1.5	-6.358 to 3.358	No	ns
									JMJD6 siRNA-1 vs. JMJD6 siRNA-2	-55.62	-83.39 to -27.85	Yes	***	0.0002	B-F						DOX+Control shRNA vs. DOX+JMJD6 shRNA-2	-0.05	-10.19 to 10.09	No	ns														DOX+Control shRNA vs. DOX+JMJD6 shRNA-2	1.15	-3.708 to 6.008	No	ns
									JMJD6 siRNA-2 vs. Control siRNA	-81.63	-109.4 to -53.86	Yes	****	<0.0001	C-D						DOX+JMJD6 shRNA-1 vs. DOX+JMJD6 shRNA-2	5.867	-4.273 to 16.01	No	ns														DOX+JMJD6 shRNA-1 vs. DOX+JMJD6 shRNA-2	2.65	-2.208 to 7.508	No	ns
									JMJD6 siRNA-2 vs. JMJD6 siRNA-1	-39.33	-67.09 to -11.56	Yes	**	0.0048	C-E
									JMJD6 siRNA-2 vs. JMJD6 siRNA-2	-47.51	-75.28 to -19.74	Yes	***	0.001	C-F						S																		S
									Control siRNA vs. JMJD6 siRNA-1	42.31	14.54 to 70.08	Yes	**	0.0027	D-E						Vehicle+Control shRNA vs. Vehicle+JMJD6 shRNA-1	2.317	-7.823 to 12.46	No	ns														Vehicle+Control shRNA vs. Vehicle+JMJD6 shRNA-1	0.7333	-4.124 to 5.591	No	ns
									Control siRNA vs. JMJD6 siRNA-2	34.12	6.354 to 61.89	Yes	*	0.0137	D-F						Vehicle+Control shRNA vs. Vehicle+JMJD6 shRNA-2	-1.133	-11.27 to 9.006	No	ns														Vehicle+Control shRNA vs. Vehicle+JMJD6 shRNA-2	-1.117	-5.974 to 3.741	No	ns
									JMJD6 siRNA-1 vs. JMJD6 siRNA-2	-8.184	-35.95 to 19.58	No	ns	0.9126	E-F						Vehicle+Control shRNA vs. DOX+Control shRNA	1.383	-8.756 to 11.52	No	ns														Vehicle+Control shRNA vs. DOX+Control shRNA	0.9667	-3.891 to 5.824	No	ns
																					Vehicle+Control shRNA vs. DOX+JMJD6 shRNA-1	14.92	4.775 to 25.05	Yes	***														Vehicle+Control shRNA vs. DOX+JMJD6 shRNA-1	8.438	3.581 to 13.30	Yes	****
																					Vehicle+Control shRNA vs. DOX+JMJD6 shRNA-2	17.89	7.745 to 28.02	Yes	****														Vehicle+Control shRNA vs. DOX+JMJD6 shRNA-2	10.15	5.292 to 15.01	Yes	****
																					Vehicle+JMJD6 shRNA-1 vs. Vehicle+JMJD6 shRNA-2	-3.45	-13.59 to 6.690	No	ns														Vehicle+JMJD6 shRNA-1 vs. Vehicle+JMJD6 shRNA-2	-1.85	-6.708 to 3.008	No	ns
																					Vehicle+JMJD6 shRNA-1 vs. DOX+Control shRNA	-0.9333	-11.07 to 9.206	No	ns														Vehicle+JMJD6 shRNA-1 vs. DOX+Control shRNA	0.2333	-4.624 to 5.091	No	ns
																					Vehicle+JMJD6 shRNA-1 vs. DOX+JMJD6 shRNA-1	12.6	2.459 to 22.74	Yes	**														Vehicle+JMJD6 shRNA-1 vs. DOX+JMJD6 shRNA-1	7.705	2.847 to 12.56	Yes	***
																					Vehicle+JMJD6 shRNA-1 vs. DOX+JMJD6 shRNA-2	15.57	5.429 to 25.71	Yes	***														Vehicle+JMJD6 shRNA-1 vs. DOX+JMJD6 shRNA-2	9.417	4.559 to 14.27	Yes	****
																					Vehicle+JMJD6 shRNA-2 vs. DOX+Control shRNA	2.517	-7.623 to 12.66	No	ns														Vehicle+JMJD6 shRNA-2 vs. DOX+Control shRNA	2.083	-2.774 to 6.941	No	ns
																					Vehicle+JMJD6 shRNA-2 vs. DOX+JMJD6 shRNA-1	16.05	5.909 to 26.19	Yes	***														Vehicle+JMJD6 shRNA-2 vs. DOX+JMJD6 shRNA-1	9.555	4.697 to 14.41	Yes	****
																					Vehicle+JMJD6 shRNA-2 vs. DOX+JMJD6 shRNA-2	19.02	8.879 to 29.16	Yes	****														Vehicle+JMJD6 shRNA-2 vs. DOX+JMJD6 shRNA-2	11.27	6.409 to 16.12	Yes	****
																					DOX+Control shRNA vs. DOX+JMJD6 shRNA-1	13.53	3.392 to 23.67	Yes	**														DOX+Control shRNA vs. DOX+JMJD6 shRNA-1	7.472	2.614 to 12.33	Yes	***
																					DOX+Control shRNA vs. DOX+JMJD6 shRNA-2	16.5	6.362 to 26.64	Yes	***														DOX+Control shRNA vs. DOX+JMJD6 shRNA-2	9.183	4.326 to 14.04	Yes	****
																					DOX+JMJD6 shRNA-1 vs. DOX+JMJD6 shRNA-2	2.97	-7.170 to 13.11	No	ns														DOX+JMJD6 shRNA-1 vs. DOX+JMJD6 shRNA-2	1.712	-3.146 to 6.569	No	ns
																					G2																		G2
																					Vehicle+Control shRNA vs. Vehicle+JMJD6 shRNA-1	3.658	-6.481 to 13.80	No	ns														Vehicle+Control shRNA vs. Vehicle+JMJD6 shRNA-1	1.2	-3.658 to 6.058	No	ns
																					Vehicle+Control shRNA vs. Vehicle+JMJD6 shRNA-2	1.567	-8.573 to 11.71	No	ns														Vehicle+Control shRNA vs. Vehicle+JMJD6 shRNA-2	3.882	-0.9762 to 8.739	No	ns
																					Vehicle+Control shRNA vs. DOX+Control shRNA	1.617	-8.523 to 11.76	No	ns														Vehicle+Control shRNA vs. DOX+Control shRNA	0.5	-4.358 to 5.358	No	ns
																					Vehicle+Control shRNA vs. DOX+JMJD6 shRNA-1	3.95	-6.190 to 14.09	No	ns														Vehicle+Control shRNA vs. DOX+JMJD6 shRNA-1	0.1833	-4.674 to 5.041	No	ns
																					Vehicle+Control shRNA vs. DOX+JMJD6 shRNA-2	6.383	-3.756 to 16.52	No	ns														Vehicle+Control shRNA vs. DOX+JMJD6 shRNA-2	1.85	-3.008 to 6.708	No	ns
																					Vehicle+JMJD6 shRNA-1 vs. Vehicle+JMJD6 shRNA-2	-2.092	-12.23 to 8.048	No	ns														Vehicle+JMJD6 shRNA-1 vs. Vehicle+JMJD6 shRNA-2	2.682	-2.176 to 7.539	No	ns
																					Vehicle+JMJD6 shRNA-1 vs. DOX+Control shRNA	-2.042	-12.18 to 8.098	No	ns														Vehicle+JMJD6 shRNA-1 vs. DOX+Control shRNA	-0.7	-5.558 to 4.158	No	ns
																					Vehicle+JMJD6 shRNA-1 vs. DOX+JMJD6 shRNA-1	0.2917	-9.848 to 10.43	No	ns														Vehicle+JMJD6 shRNA-1 vs. DOX+JMJD6 shRNA-1	-1.017	-5.874 to 3.841	No	ns
																					Vehicle+JMJD6 shRNA-1 vs. DOX+JMJD6 shRNA-2	2.725	-7.415 to 12.86	No	ns														Vehicle+JMJD6 shRNA-1 vs. DOX+JMJD6 shRNA-2	0.65	-4.208 to 5.508	No	ns
																					Vehicle+JMJD6 shRNA-2 vs. DOX+Control shRNA	0.05	-10.09 to 10.19	No	ns														Vehicle+JMJD6 shRNA-2 vs. DOX+Control shRNA	-3.382	-8.239 to 1.476	No	ns
																					Vehicle+JMJD6 shRNA-2 vs. DOX+JMJD6 shRNA-1	2.383	-7.756 to 12.52	No	ns														Vehicle+JMJD6 shRNA-2 vs. DOX+JMJD6 shRNA-1	-3.698	-8.556 to 1.159	No	ns
																					Vehicle+JMJD6 shRNA-2 vs. DOX+JMJD6 shRNA-2	4.817	-5.323 to 14.96	No	ns														Vehicle+JMJD6 shRNA-2 vs. DOX+JMJD6 shRNA-2	-2.032	-6.889 to 2.826	No	ns
																					DOX+Control shRNA vs. DOX+JMJD6 shRNA-1	2.333	-7.806 to 12.47	No	ns														DOX+Control shRNA vs. DOX+JMJD6 shRNA-1	-0.3167	-5.174 to 4.541	No	ns
																					DOX+Control shRNA vs. DOX+JMJD6 shRNA-2	4.767	-5.373 to 14.91	No	ns														DOX+Control shRNA vs. DOX+JMJD6 shRNA-2	1.35	-3.508 to 6.208	No	ns
																					DOX+JMJD6 shRNA-1 vs. DOX+JMJD6 shRNA-2	2.433	-7.706 to 12.57	No	ns														DOX+JMJD6 shRNA-1 vs. DOX+JMJD6 shRNA-2	1.667	-3.191 to 6.524	No	ns
[truncated: 8 more columns]

## Sheet: Figure 5
			Figure 5a																													Figure 5b										Figure 5c
			DOX-inducible JMJD6 shRNA SK-N-AS cell xenograft																													Survival curve analysis: DOX-inducible JMJD6 shRNA SK-N-AS cell xenograft
																																										Uncropped blots for Figure 5c
			Day	Control treatment: Normal feed												Doxycycline treatment: Dox feed 600mg/kg
			0	64.8375	59.675	53.13	58.752	58.212	49.68	59.598	52.44	50.05	49.68	57	52.002	70.84	55.366	53.94	59.4	68.355	56.76	60.03	63.954	49.538	58.806	57.72	58.52	Tumor volume (mm3)				Days	Control treatment: Normal Feed	Doxycycline treatment: Dox feed 600mg/kg			Log-rank (Mantel-Cox) test
			2	87.36	83.2	63.48	65.66	58.96	81.1325	58.96	77.165	65.772	63.84	75.8205	60.648	56.24	66.15	78.66	75.911	73.968	48.546	59.976	74.9	62.624	95.232	61.028	55.935					20	1				Chi square	26.15
			4	75.537	128.296	89.271	121.212	88.1265	90.78	100.016	97.5	117.66	78.982	142.738	73.81	63.492	66.196	61.41	59.228	59.598	35.04	66.198	97.1635	47.52	88.872	40.754	65.4835					14	1				df	1
			6	114.811	216.315	105.3	113.839	101.088	144.228	99.138	192.692	146.16	106.782	185.814	117.18	46.575	49.392	55.44	41.14	44.08	37.961	44.982	79.968	50.778	58.9	26.928	75.64					16	1				P value	<0.0001
			8	122.148	279.3	266.49	241.742	187.986	156.663	158.268	227.772	224.532	146.16	277.992	105.84	37.587	46.5215	51.84	58.938	50.065	42.16	48.1935	63.765	53.295	50.463	48.6	81.144					16	1				P value summary	****
			10	205.74	550.275	276.115	388.29	245.708	333.96	180.992	318.942	269.64	234.546	359.856	177.216	35.644	41.3	48.97	47.124	48.96	22.425	51.606	86.2785	53.295	61.5195	50.56	58.424					18	1				Are the survival curves sig different?	Yes
			12	292.077	596.646	699.72	583.44	309.875	516.49	377.055	366.478	375.84	299.833	514.161	170.5	59.4	62.56	59.892	54.88	89.452	38.544	58.806	59.994	69.483	77.568	42.504	86.46					16	1
			14	414.12	1081.08	810.507	776.286	575.31	843.88	616.5	477.022	588.544	520.506	857.964	409.59	40.4345	76.59	58.4	63.971	102.987	75.336	84.36	87.024	88.182	79.05	63.495	95.25					16	1
			16	645.12	1081.08	1161.06	1039	950.76	1099.28	1067.6	726.102	690.938	681.408	1130.5	402.04	48.8835	85.239	78.54	100.737	124.6	81.291	110.208	114.537	79.968	138.99	67.32	146.3					18	1
			18	859.464	1081.08	1161.06	1039	1117.77	1099.28	1067.6	1087.71	959.072	1156.3	1130.5	579.6	57.456	144.716	117.438	109.537	172.92	54.612	100.375	170.128	103.896	295.218	84.645	150.579					20	1
			20	1226.41	1081.08	1161.06	1039	1117.77	1099.28	1067.6	1087.71	1083.6	1156.3	1130.5	937.04	81.27	191.828	141.075	174.468	195.494	95.004	176.576	167.958	205.155	240.312	106.7	227.01					18	1
			22	1226.41	1081.08	1161.06	1039	1117.77	1099.28	1067.6	1087.71	1083.6	1156.3	1130.5	1351.84	97.152	296.604	155.324	247.104	303.03	111.24	194.432	289.332	258.21	387.768	210.304	396.44					16	1
			24													104.236	473.055	255.097	304.11	547.525	169.113	367.132	483.786	417.637	495.099	229.152	690.06					22	1
			26													131.274	585	412.358	464.723	800.194	208.626	460.512	650.628	737.856	833	234.624	976.81					38		1
			28													148.716	847.788	596.727	545.38	931.6	238.144	508.164	1211.22	1201.76	1376.55	389.889	1392.3					30		1
			30													241.255	1440.5	1067.2	1035.09	1345.5	466.358	856.92	1211.22	1201.76	1376.55	658.44	1392.3					30		1
			32													336.74	1440.5	1067.2	1035.09	1345.5	821.7	1261.29	1211.22	1201.76	1376.55	947.682	1392.3					30		1
			34													400.512	1440.5	1067.2	1035.09	1345.5	856.68	1261.29	1211.22	1201.76	1376.55	1332	1392.3					30		1
			36													632.736	1440.5	1067.2	1035.09	1345.5	1403.78	1261.29	1211.22	1201.76	1376.55	1332	1392.3					36		1
			38													1007.26	1440.5	1067.2	1035.09	1345.5	1403.78	1261.29	1211.22	1201.76	1376.55	1332	1392.3					32		1
																																28		1
																																28		1
																																28		1
			Column B	Doxycycline treatment: Dox feed 600mg/kg																												34		1
			vs.	vs.																												28		1
			Column A	Control treatment: Normal feed
			Paired t test
			P value	0.0031
			P value summary	**
			Significantly different (P < 0.05)?	Yes
			One- or two-tailed P value?	Two-tailed
			t, df	t=3.769, df=11
			Number of pairs	12

## Sheet: Figure 6
Figure 6c																					Figure 6d
	Data 1: CHP134										Data 2: SK-N-AS												Data 1: CHP134									Data 2: CHP134					Data 3: Uncropped blot
			JMJD6			N-Myc							JMJD6			N-Myc							Vehicle	panobinostat	THZ1	Combination						Vehicle	panobinostat	THZ1	Combination
	DMSO	1	1	1	1	1	1				DMSO	1	1	1	1	1	1				Fold change in		1	0.795953	0.757442	0.588839				Fold change in		1	0.781198	0.737571	0.630551
	32 nM THZ1	0.691674	0.757442	0.870853	0.764578	0.737571	0.750952				32 nM THZ1	0.779839	0.705816	0.745017	0.511474	0.633268	0.450405				JMJD6 mRNA		1	0.757299	0.615937	0.458247				N-Myc mRNA		1	0.914676	0.750952	0.55908
	64 nM THZ1	0.399427	0.612143	0.610025	0.568787	0.615628	0.49547				64 nM THZ1	0.520804	0.515974	0.544167	0.39261	0.497578	0.222165						1	1.07118	0.870853	0.683174						1	1.22958	0.884932	0.555323
																							1	1.10746	0.951379	0.256552						1	1.05704	0.86737	0.629779
	Tukey's multiple comparisons test	Mean Diff.	95.00% CI of diff.	Significant?	Summary	Adjusted P Value					Tukey's multiple comparisons test	Mean Diff.	95.00% CI of diff.	Significant?	Summary	Adjusted P Value
																							Column D	Combination								Column D	Combination
	JMJD6										JMJD6												vs.	vs.								vs.	vs.
	DMSO vs. 32 nM THZ1	0.2267	0.08055 to 0.3728	Yes	**	0.0036					DMSO vs. 32 nM THZ1	0.2564	0.1035 to 0.4094	Yes	**	0.002							Column C	THZ1								Column C	THZ1
	DMSO vs. 64 nM THZ1	0.4595	0.3133 to 0.6056	Yes	****	<0.0001					DMSO vs. 64 nM THZ1	0.473	0.3201 to 0.6260	Yes	****	<0.0001
	32 nM THZ1 vs. 64 nM THZ1	0.2328	0.08667 to 0.3789	Yes	**	0.003					32 nM THZ1 vs. 64 nM THZ1	0.2166	0.06361 to 0.3695	Yes	**	0.0069							Unpaired t test									Unpaired t test
																							P value	0.0424								P value	0.0026
	N-Myc										c-Myc												P value summary	*								P value summary	**
	DMSO vs. 32 nM THZ1	0.249	0.1028 to 0.3951	Yes	**	0.0018					DMSO vs. 32 nM THZ1	0.4683	0.3153 to 0.6212	Yes	****	<0.0001							Significantly different (P < 0.05)?	Yes								Significantly different (P < 0.05)?	Yes
	DMSO vs. 64 nM THZ1	0.44	0.2939 to 0.5862	Yes	****	<0.0001					DMSO vs. 64 nM THZ1	0.6292	0.4763 to 0.7822	Yes	****	<0.0001							One- or two-tailed P value?	Two-tailed								One- or two-tailed P value?	Two-tailed
	32 nM THZ1 vs. 64 nM THZ1	0.1911	0.04495 to 0.3372	Yes	*	0.0115					32 nM THZ1 vs. 64 nM THZ1	0.1609	0.007968 to 0.3139	Yes	*	0.0391							t, df	t=2.569, df=6								t, df	t=4.949, df=6
	Uncropped blots for Figure 5c																						Data 4: SKNAS									Data 5: SKNAS					Data 6: Uncropped blot
																							DMSO	Panobinostat	THZ1	Combination						DMSO	Panobinostat	THZ1	Combination
																					Fold change in		1	0.921937	0.562614	0.327887				Fold change in		1	0.880468	0.652111	0.37388
																					JMJD6 mRNA		1	1.19328	0.732888	0.370263				c-Myc mRNA		1	1.16324	0.608319	0.501266
																							1	0.692512	0.51285	0.357075						1	1.05537	0.780258	0.372329
																							1	0.975229	0.569931	0.388104						1	0.968501	0.662529	0.334712
																							Column D	Combination								Column D	Combination
																							vs.	vs.								vs.	vs.
																							Column C	THZ1								Column C	THZ1
																							Unpaired t test									Unpaired t test
																							P value	0.0032								P value	0.0016
																							P value summary	**								P value summary	**
																							Significantly different (P < 0.05)?	Yes								Significantly different (P < 0.05)?	Yes
																							One- or two-tailed P value?	Two-tailed								One- or two-tailed P value?	Two-tailed
																							t, df	t=4.725, df=6								t, df	t=5.420, df=6

## Sheet: Figure 7a
	Figure 7a																																Figure 7b									Figure 7c
	Data 1: CHP134																																Data 1: CHP134 Isobologram (IC85)				Data 2: SK-N-AS Isobologram (IC85)
			THZ1 nM																																								Data 1: CHP134
		nM	0				8				16				32				64				128				256						panobinostat	THZ1	(nM)		panobinostat	THZ1	(nM)
Panobinostat nM		0	100	100	100		94.0261	86.4712	96.2997		76.5777	76.9307	84.031		63.1368	71.8761	80.1693		46.1273	41.4078	39.3053		20.7046	22.8757	16.4745		10.2925	12.6712	11.4022				16.8	0			30.4	0					Control + EV	Control + JMJD6	THZ1 EV	THZ1 J+	Panobinostat EV	Panobinostat J+	Combo EV
		1.25	92.7454	84.5575	90.3418		81.4341	72.0126	92.1954		75.1663	67.7475	79.7324		61.5287	59.6949	76.3195		45.3157	39.5101	28.7691		17.4573	17.3377	11.5698		8.80358	10.5883	11.073				15.4	8			20.8	2				% change in	100	164	50.303	140.862	48.9646	110.974	9.14873
		2.5	82.5568	65.6216	71.3035		77.0696	62.9612	75.5664		66.9749	56.6074	64.5339		59.5806	56.2755	62.8326		40.8687	39.3462	27.7552		14.3596	12.5971	11.3984		7.81892	9.26042	10.0737				13.7	16			18.2	4				viable cell number	100	119.044	53.7888	74.2653	32.9251	56.4482	5.42235
		5	77.8007	53.9585	70.5807		70.9111	48.1919	69.3804		58.2969	44.3059	65.1197		46.6528	39.8851	55.4232		23.9289	26.5609	13.6307		10.7728	9.9874	7.7284		6.79034	7.01197	8.85079				9.92	32			17.1	8					100	116.278	66.4958	99.805	46.8198	62.5116	14.3973
		10	49.2067	37.2521	38.3718		41.3631	25.4635	28.9224		30.5298	21.293	18.8544		17.2533	14.4018	9.88379		7.19659	5.17066	2.58916		5.16643	2.04701	2.77118		1.90583	1.9356	2.88376				6.95	64			13.7	16					100	140.756	77.1723	131.661	46.1358	85.1118	11.2512
		20	3.83742	1.79168	2.20762		2.23417	1.12428	0.615782		1.74703	1.08074	0.715546		0.903772	1.0746	0.536972		0.58401	0.635129	0.514455		0.392486	0.530128	0.748696		0.619423	0.986153	0.461598				1.45	128			10.5	32
																																	0	158.156			6.12	64
																																					0	125.156
																																											Column B	Control + JMJD6			Column F	Panobinostat J+
	Data 2: SKNAS																																										vs.	vs.			vs.	vs.
			THZ1 nM																																								Column A	Control + EV			Column E	Panobinostat EV
		nM	0				16				32				64				128
Panobinostat nM		0	100	100	100		65.5307	67.4825	52.3212		45.5573	47.7667	45.8033		38.888	30.9719	23.8005		11.8187	13.2521	15.9602																						Unpaired t test				Unpaired t test
		1.25	72.0789	63.8923	77.5349		55.8349	55.8576	43.4358		36.6142	52.3728	36.2131		33.7048	30.4432	16.0249		8.12742	11.9168	8.25657																						P value	0.0197			P value	0.0349
		2.5	56.2518	56.0759	69.6914		48.8363	47.4148	41.6602		33.6687	42.6449	35.8617		32.1731	20.2677	16.4096		8.60338	9.6246	7.77938																						P value summary	*			P value summary	*
		5	49.915	48.0727	58.6012		37.2237	35.824	26.967		25.0315	30.933	23.6581		24.7062	16.7094	9.49765		5.75348	6.97666	4.62398																						Significantly different (P < 0.05)?	Yes			Significantly different (P < 0.05)?	Yes
		10	32.5043	29.1669	35.9221		26.7669	24.3148	14.0754		14.6952	22.6675	16.822		14.0316	12.8088	7.20601		5.59558	6.77555	5.22879																						One- or two-tailed P value?	Two-tailed			One- or two-tailed P value?	Two-tailed
		20	28.5256	10.1074	24.7436		14.7976	15.6606	11.9742		9.54042	13.5992	11.2067		7.82515	7.07343	6.3404		5.93349	5.69864	3.56416																						t, df	t=3.154, df=6			t, df	t=2.715, df=6
		40	18.0585	7.25828	6.83886		8.48765	3.32524	2.57383		8.13381	2.9389	2.67531		6.34191	2.62993	1.08612		4.77842	1.67785	0.658685																								Column D	THZ1 J+			Column H
																																													vs.	vs.			vs.
																																													Column C	THZ1 EV			Column G
																																													Unpaired t test				Unpaired t test
																																													P value	0.0233			P value
																																													P value summary	*			P value summary
																																													Significantly different (P < 0.05)?	Yes			Significantly different (P < 0.05)?
																																													One- or two-tailed P value?	Two-tailed			One- or two-tailed P value?
																																													t, df	t=3.022, df=6			t, df
																																											Data 2: SK-N-AS
																																											Control + EV	Control + JMJD6	THZ1 EV	THZ1 J+	Panobinostat EV	Panobinostat J+	Combo EV
																																										% change in	100	186.804	51.6288	93.6284	48.7884	67.6882	8.87267
																																										viable cell number	100	160.345	49.1981	91.4555	44.8227	77.5249	15.4575
																																											100	125.088	55.5704	88.7657	48.2051	73.2114	18.9826
																																											100	124.689	65.8078	105.58	25.9791	45.8587	10.5091
																																											Column B	Control + JMJD6			Column F	Panobinostat J+
																																											vs.	vs.			vs.	vs.
																																											Column A	Control + EV			Column E	Panobinostat EV
																																											Unpaired t test				Unpaired t test
																																											P value	0.017			P value	0.0346
																																											P value summary	*			P value summary	*
																																											Significantly different (P < 0.05)?	Yes			Significantly different (P < 0.05)?	Yes
																																											One- or two-tailed P value?	Two-tailed			One- or two-tailed P value?	Two-tailed
																																											t, df	t=3.270, df=6			t, df	t=2.722, df=6
																																													Column D	THZ1 J+			Column H
																																													vs.	vs.			vs.
																																													Column C	THZ1 EV			Column G
																																													Unpaired t test				Unpaired t test
																																													P value	0.0003			P value
																																													P value summary	***			P value summary
																																													Significantly different (P < 0.05)?	Yes			Significantly different (P < 0.05)?
																																													One- or two-tailed P value?	Two-tailed			One- or two-tailed P value?
																																													t, df	t=7.540, df=6			t, df
[truncated: 67 more columns]

## Sheet: Supplementary Figure 1
Supplementary Figure 1a							Supplementary Figure 1b
Data 1: Veersteg dataset (all samples)			Data 2: Oberthuer dataset (all samples)				Data 1: Oberthuer dataset (MYCN non-amplified samples)
N-Myc mRNA expression	JMJD6 mRNA expression		MYCN -UKv4_A_24_P94402	JMJD6 - UKv4_A_23_P311616			MYC - UKv4_A_23_P215956	JMJD6 - UKv4_A_23_P311616
8.51	6.79		13.003	10.1733			11.3765	10.1733
9.56	6.9		16.3991	11.8956			12.4838	10.2203
10.91	7.05		13.7998	10.2203			12.5117	10.9586
8.82	7.49		13.1715	10.9586			12.6884	9.76388
8.02	6.84		12.826	9.76388			12.3776	10.1059
9.52	6.88		12.6485	10.1059			11.3641	9.93516
9.28	7.87		12.9656	9.93516			14.4284	10.1379
11.64	8.52		12.1786	10.1379			11.8733	10.7488
9.49	7.62		12.907	10.7488			13.8421	10.3612
10.54	7.22		11.0408	10.3612			12.5468	9.64223
11.91	7.85		12.1289	9.64223			13.3989	9.82845
13.04	7.99		12.4806	9.82845			11.9208	9.10355
11.2	7.63		16.346	10.9106			12.8027	9.65267
9.43	8.1		12.8141	9.10355			13.3464	9.38349
12.28	8.53		15.5325	10.3191			12.0911	9.50164
12.48	7.64		13.2537	9.65267			12.8585	8.94515
7.79	7.16		12.6211	9.38349			12.6695	10.2299
5.91	8.08		13.5696	9.50164			13.0908	9.75972
12.27	7.73		12.3119	8.94515			11.8809	9.01095
9.64	7.04		11.0625	10.2299			12.3087	8.89694
8.85	7.55		13.0656	9.75972			13.0979	9.0669
8.21	7.01		13.4776	9.01095			11.4445	9.60363
9.14	8.58		12.912	8.89694			13.208	9.50522
10.07	6.7		13.734	9.0669			13.2175	10.5478
8.19	7.52		12.3231	9.60363			12.2857	9.33136
9.17	7.94		11.7601	9.50522			12.912	9.49526
8.81	7.22		13.6689	10.5478			12.9345	10.7591
8.31	7.14		13.6166	9.33136			12.9099	9.43629
8.89	6.51		12.8847	9.49526			12.3005	9.16892
9.23	7.5		13.1555	10.7591			12.3482	9.99081
8.55	7.25		13.0509	9.43629			12.0104	9.46291
12.66	7.65		16.6829	10.9374			12.0842	10.3055
8.97	7.49		12.9964	9.16892			12.8507	10.236
9.39	7.34		11.7862	10.2496			13.9929	10.6504
10.1	8.52		13.5242	9.99081			12.4795	9.59376
7.59	7.75		12.8165	9.46291			13.9822	10.2131
8.95	8.83		15.2885	10.3521			13.013	10.0439
9.56	7.49		12.2669	10.3055			12.5778	10.0218
8.17	7.7		13.3387	10.236			11.6839	9.65302
7.7	7.33		12.3336	10.6504			12.8889	10.1552
8.55	7.89		12.6389	9.59376			14.9662	11.041
9.39	7		12.7825	10.2131			12.662	9.12619
9.14	7.13		11.5662	10.0439			10.5254	9.36545
6.84	7.69		12.6378	10.0218			12.4817	9.47127
9.66	7.93		13.2929	9.65302			11.5827	11.5516
8.15	7.7		12.8438	10.1552			13.1329	9.34407
9.81	7.71		12.877	11.041			13.4901	9.59227
9.08	9.32		10.9255	9.12619			12.5443	10.9703
9.64	7.92		11.6931	9.36545			14.3997	11.0511
8.58	7.36		15.9273	10.8492			13.9563	9.80607
9.51	7.56		11.2761	9.47127			13.6689	10.506
9.23	7.01		5.57289	11.5516			12.4866	9.31175
8.79	6.66		13.6955	9.34407			13.6067	10.1504
9.97	7.25		13.6582	9.59227			13.5847	9.51787
9.77	7.71		13.8504	10.9703			12.9869	9.8051
8.74	6.58		12.0005	11.0511			14.9765	10.5757
9.38	7.62		13.0372	9.80607			11.7289	9.59861
7.82	8.65		13.2831	10.506			12.935	9.97126
8.59	7.18		15.5925	10.6354			12.5062	8.86326
9.81	7.53		12.1563	9.31175			14.0659	9.92659
12.3	8.31		10.2101	10.1504			11.1221	10.305
8.96	7.37		11.6494	9.51787			13.0108	10.3661
9.34	7.29		12.8365	9.8051			11.802	10.212
9.15	7.02		10.8095	10.5757			12.7498	9.23841
6.64	7.68		16.5526	12.0273			11.0811	9.62917
12.51	7.52		12.4916	9.59861			13.679	9.79701
8.02	7.38		11.8789	9.97126			11.4328	9.6136
9.26	7.85		12.1818	8.86326			16.581	11.3085
7.48	7.97		12.3018	9.92659			13.7917	9.95812
9.08	7.32		11.654	10.305			11.1475	10.6878
11.76	8.21		12.8766	10.3661			12.7625	9.20433
9.15	7.65		16.5373	9.73691			11.418	9.28355
10.8	7.79		16.4711	10.2676			12.9986	9.34407
9.68	7.91		12.7184	10.212			12.227	9.70165
9.56	7.2		13.5841	9.23841			11.6033	8.69871
9.34	6.65		11.3207	9.62917			14.3775	9.76454
7.29	8.31		12.2578	9.79701			12.3633	9.00056
8.68	7.75		12.4621	9.6136			12.1677	10.3119
9.24	8.18		12.4988	9.75272			11.9661	8.30287
9.89	7.36		9.0232	11.3085			12.9329	8.73708
12.48	8.62		9.81554	9.95812			12.6793	9.2281
10.16	8.16		13.7752	10.6878			12.8349	9.28633
8.05	7.12		13.1067	9.20433			12.4957	9.45779
12.17	8.21		13.2919	9.28355			13.1282	9.95783
12.24	8.68		10.8896	9.34407			12.6695	9.98698
11.17	7.41		11.4381	9.70165			12.183	10.2538
12.21	8.82		12.3676	8.69871			12.3749	10.4083
11.03	7.36		12.902	9.76454			12.4876	9.71321
			15.9253	10.0962			12.0444	9.8719
			11.3512	9.00056			13.0998	10.6709
			13.3265	10.3119			13.0952	9.46842
			14.1009	8.30287			12.0387	9.62315
			13.4357	8.73708			12.1871	9.82416
			13.2065	9.2281			12.2848	9.6136
			12.075	9.28633			15.6066	10.9206
			14.0836	9.45779			11.864	9.40365
			14.0971	9.95783			14.2211	9.54265
			13.027	9.98698			13.2787	9.27775
			12.5233	10.2538			13.05	9.75539
			13.1476	10.4083			11.1662	9.98669
			13.1649	9.71321			12.8296	9.44997
			12.7687	9.8719			11.8552	10.8495
			13.5158	10.6709			12.5128	8.82337
			13.8688	9.46842			13.7451	9.30081
			12.5251	9.62315			12.3336	9.29094
			12.6518	9.82416			12.6411	9.46128
			13.0706	9.6136			14.1228	9.71149
			16.7933	10.1968			11.0089	9.52317
			8.92867	10.9206			10.8513	10.5431
			12.3912	9.40365			16.2005	11.2803
			17.1337	10.6805			13.5324	10.5815
			11.5458	9.54265			12.9161	9.28262
			11.8913	9.27775			12.2324	9.93266
			15.8224	10.9698			11.0637	10.0608
			15.9849	10.5411			14.3215	11.0233
			12.4778	9.75539			12.9754	10.9803
			12.2885	9.98669			12.2089	10.798
			13.1546	9.44997			12.7835	10.5199
			13.0849	10.8495			12.65	9.25762
			13.7551	8.82337			15.8636	11.5605
			13.2678	9.30081			11.0139	11.0448
			16.7348	10.8806			12.8605	9.271
			16.2837	10.2768			13.3514	9.49685
			15.5154	10.8228			12.1569	8.99351
			13.2061	9.29094			11.1383	9.13673
			12.7345	9.46128			14.0778	11.1088
			10.8557	9.71149			12.8296	9.47695
			16.0081	9.52317			12.8085	9.41066
			12.7115	10.5431			12.6669	9.12593
			14.9052	10.8183			14.1069	10.1523
			16.1825	10.5607			11.9311	8.95274
			11.633	11.2803			12.2532	8.90929
			15.3461	11.0706			13.8517	10.3429
			12.6978	10.5815			13.3686	10.1957
			12.1123	9.28262			13.3712	9.28332
			11.6141	9.93266			13.0563	10.4828
			13.6991	10.0608			11.7306	9.45594
			11.8299	11.0233			13.9242	9.68843
			12.413	10.9803			11.1057	9.27356
			11.7286	10.798			13.1936	10.2031
			12.6835	10.5199			15.2414	10.861
			15.1911	10.6154			12.5994	8.8505
			11.9473	9.25762			13.0706	9.07387
			10.4026	11.5605			14.7279	10.7417
			14.6732	12.4827			12.5418	9.7175
			11.4201	11.0448			13.4214	10.1672
			11.5619	9.271			13.1837	8.57403
			13.2175	9.49685			12.0559	9.8759
			16.5142	10.3029			13.6906	9.5651
			12.2471	8.99351			12.2675	8.78365
			11.8668	9.13673			12.4723	9.49165
			12.6982	11.1088			11.4519	9.05853
			12.598	9.47695			12.9245	8.87621
			16.4507	11.499			12.4954	9.15203
			12.5135	9.41066			12.511	8.30606
			12.2806	9.12593			13.7929	9.47776
			11.4445	10.1523			14.1001	11.695
			15.7866	9.72809			13.3438	10.3773
			12.9847	8.95274			11.9441	9.34274
			13.8785	9.34983			12.7549	8.86851
			13.2802	8.90929			12.401	8.83194
			11.8852	10.3429			12.8227	9.31266
			12.2688	10.1957			13.1214	9.56548
			12.3021	9.28332			13.4677	9.20457
			11.6263	10.4828			12.856	9.87314
			13.5812	9.45594			13.5049	10.3985
			16.886	10.9227			12.2863	9.57005
			12.0378	9.68843			13.2894	9.75589
			12.8923	9.27356			13.734	9.27519
			13.6288	10.2031			12.5605	8.65105
			11.6592	10.861			12.3994	8.96347
			13.7347	8.8505			13.2405	9.29301
			12.6982	9.07387			12.2539	8.46923
			12.363	10.7417			13.5329	8.82241
			12.4095	9.7175			12.6448	9.85471
			12.9149	10.1672			13.3448	10.037
			13.6918	8.57403			12.4768	9.86851
			12.7652	9.8759			14.4741	9.40875
			11.492	9.5651			15.1897	10.0701
			12.5998	8.78365			12.2007	8.46434
			16.6072	10.8776			11.9628	9.31606
			14.3389	9.49165			11.61	10.6601
			12.5526	9.05853			11.4869	11.0606
			12.3882	8.87621			13.0988	8.91588
			13.0091	9.15203			12.996	9.19451
			12.9099	8.30606			11.3182	9.57894
			13.2516	9.47776			11.93	9.43442
			12.643	11.695			13.8168	10.1049
			13.9814	10.3773			10.5777	9.9214
			13.4209	9.34274			13.207	9.34207
			12.4894	8.86851			12.5763	11.3596
			11.7588	8.83194			13.0886	9.63789
			12.5093	9.31266			14.3113	10.0979
			12.593	9.56548			12.2578	9.25621
			13.5413	9.20457			12.2575	10.1253
			12.4506	9.87314			11.1347	10.5336
			13.3599	10.3985			12.9266	8.85019
			16.3921	10.7266			13.9357	10.3895
			13.5474	9.57005			12.131	9.48985
			13.6404	9.75589			11.7679	10.5474
			13.1357	9.27519			13.2492	9.64584
			13.7834	8.65105			13.2346	8.90479
			13.1297	8.96347			12.5994	8.97699
			12.5241	9.29301			12.4675	9.8275
			17.1515	11.1525			12.3977	9.8009
			13.0908	8.46923			12.6319	10.1864
			13.2219	8.82241			13.2904	10.1093
			16.6305	10.4004			12.4392	9.30332
			12.2197	9.85471			11.1947	9.66622
			16.2532	10.5281			13.172	9.14185
			12.9741	10.037			12.1783	9.15406
			13.412	9.86851			12.5612	9.29783
			12.7306	9.40875			12.4544	10.3167
			12.8422	10.0701			12.7349	8.99492
			12.1157	8.46434			12.9852	10.4499
			12.9741	9.31606			13.5038	10.7987
			12.0565	10.6601			10.5191	10.1402
			15.7712	10.1589			12.7341	9.42396
			16.5298	9.99209			12.2131	8.74046
			14.0061	11.0606			13.8485	10.4702
			13.4204	8.91588			12.5072	8.78136
			12.4682	9.19451			12.0941	10.9325
			11.82	9.57894			12.7054	8.95099
			12.4475	9.43442			11.3842	9.78054
			11.5984	10.1049			12.9665	9.3733
			12.3827	9.9214			13.3295	8.69244
			13.5742	9.34207			12.6982	8.89148
			11.5155	11.3596			13.6647	9.88371
			16.1825	10.9542			12.201	9.53041
			12.5944	9.63789			12.6914	9.6319
			17.1763	9.71939			13.5985	10.3913
			12.7975	10.0979			14.0749	9.46781
			13.2949	9.25621			12.9337	9.69645
			12.3939	10.1253			12.3116	9.58402
			12.5209	10.5336			12.9078	9.90764
			13.3686	8.85019			13.7778	9.82687
			10.8215	10.3895			12.2558	9.88509
			16.3219	9.7386			12.8671	10.7086
			13.0061	9.48985			12.3316	9.20139
			12.309	10.5474			11.2256	8.20799
			16.0654	11.3913			13.6851	8.52982
			13.7501	9.64584			13.5291	9.42899
			13.4546	8.90479			13.4918	9.50839
			12.6963	8.97699			12.659	9.07334
			12.8786	9.8275			12.164	8.98014
			13.0229	9.8009			12.7751	10.1235
			12.5233	10.1864			12.5457	9.12464
			13.5191	10.1093			12.6789	10.1404
			13.9062	9.30332			12.9261	9.37482
			11.5732	9.66622			12.4771	9.12179
			17.3945	10.6549			13.5469	9.30378
			12.8806	9.14185			13.4868	9.17193
			12.6178	9.15406			13.4416	9.80542
			13.7303	9.29783			12.1566	10.6121
			12.5694	10.3167			14.5673	10.5491
			12.7004	8.99492			13.8917	10.6495
			12.3848	10.4499			12.5587	10.1307
			12.5464	10.7987			12.5792	8.78888
			12.6891	10.1402			12.3376	9.5829
			11.7839	9.42396			13.0447	8.9507
			13.3994	8.74046			13.3346	8.87529
			11.5018	10.4702			13.7752	10.453
			13.721	8.78136			11.3337	9.29944
			14.0659	10.9325			12.8207	10.0942
			13.3239	8.95099			13.8785	10.0822
			13.5485	9.78054			11.7803	10.2554
			13.1306	9.3733			13.413	9.85611
			11.6419	8.69244			12.879	9.8173
			12.8597	8.89148			9.71493	8.73775
			13.7125	9.88371			13.0759	8.49665
			13.364	9.53041			12.8762	8.52082
			12.1451	9.6319			15.0843	10.8922
			10.7269	10.3913			13.489	9.62972
			12.5536	9.46781			13.9528	10.637
			13.515	9.69645			11.7899	9.54439
			11.8333	9.58402			13.7284	8.58195
			14.0971	9.90764			13.6955	9.54284
			13.452	9.82687			13.3804	9.88218
			11.8071	9.88509			13.2089	9.5859
			12.7778	10.7086			12.8101	9.29783
			15.3863	11.2557			10.956	10.3435
			13.4546	9.20139			13.605	9.75856
			16.3412	10.2496			13.8459	9.40152
			15.8104	11.664			12.8931	9.19992
			12.4672	8.20799			12.6548	9.3156
			13.0069	8.52982			14.1024	10.2854
			12.6193	9.42899			12.5565	9.26655
			12.1621	9.50839			11.3417	9.0143
			11.4254	9.07334			13.5463	8.83289
			10.9364	8.98014			12.779	10.053
			12.9136	10.1235			13.3824	10.1804
			17.2213	9.59544			12.9099	9.29462
			12.8511	9.12464			11.6562	9.01736
			11.9684	10.1404			13.0411	10.8139
			13.3392	9.37482			13.3989	10.6309
			10.8364	9.12179			12.0649	10.6207
			14.7992	9.30378			13.6955	9.74096
			16.0868	10.4316			11.6228	9.26959
			12.8568	9.17193			12.4813	9.18388
			10.8056	9.80542			12.9745	9.36851
			12.3916	10.6121			12.4582	9.78365
			10.8187	10.5491			11.6797	9.1179
			12.0565	10.6495			13.673	9.54322
			11.5458	10.1307			10.3897	8.53177
			11.0945	8.78888			11.6078	9.80542
			13.1532	9.5829			14.0388	9.50997
			16.8302	11.3974			13.3064	9.51234
			11.6638	8.9507			12.0335	9.11686
			16.7348	11.7532			11.3312	9.76055
			14.5258	8.87529			12.4065	9.50938
			12.3054	10.453			13.4732	8.73877
			13.1573	9.29944			12.096	9.78725
			12.0508	10.0942			13.5402	9.01792
			11.1163	10.0822			12.0957	9.82034
			13.2443	10.2554			12.6876	9.01709
			13.1228	9.85611			12.7048	10.1543
			12.8023	9.8173			13.587	9.69366
			11.8421	8.73775			12.1998	9.51215
			13.0563	8.49665			13.3088	9.42248
			13.7136	8.52082			13.5503	9.29163
			12.6329	10.8922			12.3882	8.63081
			12.3858	9.62972			11.6427	9.3505
			11.3547	10.637			11.1254	9.33069
			11.8722	9.54439			13.7296	9.38176
			12.6744	8.58195			12.8324	10.0415
			14.1836	10.3831			13.3722	9.50422
			13.2156	9.54284			12.4933	9.81842
			11.7941	9.88218			12.4527	9.26772
			8.52865	9.5859			13.4606	9.64133
			11.2826	9.29783			11.9978	9.27193
			11.7093	10.3435			12.9835	9.56815
			12.8264	9.75856			11.8068	9.73911
			10.8898	9.40152			13.7809	9.45533
			13.8048	9.19992			13.1551	8.95942
			11.7809	9.3156			13.9215	9.93914
			12.3356	10.2854			12.9729	9.51333
			12.8165	9.26655			12.2159	9.17517
			11.9699	9.0143			11.1531	9.50938
			16.9462	11.5698			12.643	9.45574
			11.8849	8.83289			12.2051	10.0565
			13.0809	10.053			12.8589	9.57724
			12.6884	10.1804			12.9515	8.93399
			12.2988	9.29462			11.8591	7.72247
			12.745	9.01736			12.1001	9.16591
			12.3956	10.8139			13.2599	9.49466
			12.3489	10.6309			10.8738	9.20799
			10.9454	10.6207			12.4658	9.55344
			11.5739	9.74096			13.5174	10.7619
			13.1205	9.26959			12.2911	8.74214
			11.7385	9.18388			12.3032	9.78136
			11.5289	9.36851			12.5547	8.77182
			11.8586	9.78365			13.5346	9.81698
			12.8996	9.1179			12.5835	8.96434
			11.4576	9.54322			11.7864	13.2004
			12.555	8.53177			13.3064	9.17068
			12.8708	9.80542			13.7469	8.79312
			12.3763	9.50997			14.7074	9.28633
			13.1085	9.51234			13.3737	9.48724
			13.0345	9.11686			12.2594	8.85393
			13.8745	9.76055			12.7412	9.49685
			12.3363	9.50938			13.3158	8.91109
			13.2303	8.73877			11.7243	9.74113
			11.6891	9.78725			12.4754	10.0378
			12.4224	9.01792			12.819	9.77873
			13.402	9.82034			13.5269	8.84706
			17.0791	10.3256			14.0549	10.3225
			12.4901	9.01709			12.6729	9.79116
			12.3234	10.1543			11.244	10.6432
			12.7431	9.69366			14.6976	9.47715
			12.4751	9.51215			12.7541	9.09355
			12.4985	9.42248			12.086	9.37894
			16.2051	8.886			12.6203	9.40045
			12.0252	9.29163			12.7921	9.06015
			13.1799	8.63081			11.8939	9.79539
			12.7775	9.3505			12.7287	9.67825
			12.2652	9.33069			11.8026	9.66374
			15.8636	10.3514			12.5828	9.75322
			13.1426	9.38176			10.6204	10.6184
			13.5302	10.0415			13.0168	10.7503
			12.6876	9.50422			13.3203	10.7118
			12.0793	9.81842			14.2099	9.10355
			13.1095	9.26772			12.9882	9.49945
			12.4964	9.64133			14.7717	9.65875
			11.702	9.27193			11.9441	9.65177
			16.2161	9.71149			10.5742	9.30424
			13.0265	9.56815			11.4318	8.92481
			12.6963	9.73911			9.73013	11.8668
			13.4416	9.45533			13.1682	10.8475
			13.4912	8.95942			13.4452	9.95551
			12.9045	9.93914			13.3799	11.9135
			12.5799	9.51333			13.4219	10.407
			12.3831	9.17517			13.5082	10.0331
			14.1342	9.50938			12.5799	10.2091
			12.7676	9.45574			12.4437	9.2329
			11.8521	10.0565			11.9346	9.63988
			16.886	9.23482			13.7469	8.77742
			11.8913	9.57724			14.2035	11.4009
			12.4586	8.93399			12.1212	10.1392
			12.738	7.72247			14.0475	11.3237
			12.3198	9.16591			12.7188	9.35116
			13.4442	9.49466			13.3881	8.98925
			11.1085	9.20799			14.9347	10.6585
			13.0979	9.55344			13.075	8.85019
			13.0345	10.7619			12.9507	10.0049
			13.2978	8.74214			13.6124	10.2868
			13.3113	9.78136
			12.9477	8.77182
			12.8581	9.81698
			13.2949	8.96434
			13.6166	13.2004
			16.4838	10.5313
			16.9935	10.3072
			11.5558	9.17068
			15.4152	10.8594
			13.0402	8.79312
			12.325	9.28633
			13.6136	9.48724
			12.9443	8.85393
			13.5307	9.49685
			13.673	8.91109
			13.7771	9.74113
			12.1572	10.0378
			13.7445	9.77873
			13.4726	8.84706
			11.9487	10.3225
			12.2203	9.79116
			12.6937	9.45984
			12.4119	10.6432
			12.0041	9.47715
			16.3944	11.0819
			15.6137	10.6752
			11.9346	9.09355
			13.1375	9.37894
			12.8585	9.40045
			13.5485	9.06015
			16.4308	10.6506
			12.1718	9.79539
			12.4357	9.67825
			13.822	9.66374
			12.1307	9.75322
			11.6081	10.6184
			13.3083	10.7503
			15.5767	10.7123
			14.0836	10.7118
			12.3922	9.10355
			11.269	9.49945
			12.2748	9.65875
			13.3397	9.65177
			12.0744	9.30424
			13.5191	8.92481
			13.5463	11.8668
			12.2446	10.8475
			16.5968	11.1528
			13.9971	9.95551
			16.4207	10.5053
			11.0718	11.9135
			12.4729	10.407
			14.1319	10.0331
			15.4714	10.487
			16.6911	11.6792
			11.8161	10.2091
			16.3387	10.0603
			13.1541	9.2329
			12.052	9.63988
			16.3727	11.0179
			12.3973	8.77742
			12.4768	11.4009
			12.511	10.1392
			12.3838	11.3237
			16.1111	10.694
			12.2267	9.35116
			13.5748	8.98925
			12.9274	10.6585
			12.3195	8.85019
			12.7061	10.0049
			11.6967	10.2868

## Sheet: Supplementary Figure 2
Supplementary Figure 2a																						Supplementary Figure 2b
Data 1: Versteeg dataset (Cut-off: Kaplan scan)					Data 2: Versteeg dataset (Cut-off: Low quartile)					Data 3: Versteeg dataset (Cut-off: Median)					Data 4: Versteeg dataset (Cut-off: Top quartile)
																						Data 1: Kocak dataset (Cut-off: Kaplan scan)					Data 2: Kocak dataset (Cut-off: Low quartile)					Data 3: Kocak dataset (Cut-off: Median)					Data 4: Kocak dataset (Cut-off: Top quartile)
MXRA7 gene expression	nti_surv_overall	High MXRA7	Low MXRA7		MXRA7 gene expression	nti_surv_overall	High MXRA7	Low MXRA7		MXRA7 gene expression	nti_surv_overall	High MXRA7	Low MXRA7		MXRA7 gene expression	nti_surv_overall	High MXRA7	Low MXRA7				MXRA7 gene expression	OS_d	Low MXRA7	High MXRA7		MXRA7 gene expression	OS_d	Low MXRA7	High MXRA7		MXRA7 gene expression	OS_d	Low MXRA7	High MXRA7		MXRA7 gene expression	OS_d	Low MXRA7	High MXRA7
9.72315	552		1		9.72315	552		1		9.72315	552		1		9.72315	552		1				9.19229	1064	0			9.19229	1064	0			9.19229	1064	0			9.19229	1064	0
10.4138	1176		1		10.4138	1176		1		10.4138	1176		1		10.4138	1176		1				9.51806	3128	0			9.51806	3128	0			9.51806	3128	0			9.51806	3128	0
10.5656	757		1		10.5656	757		1		10.5656	757		1		10.5656	757		1				9.81153	827	0			9.81153	827	0			9.81153	827	0			9.81153	827	0
10.8819	5703		0		10.8819	5703		0		10.8819	5703		0		10.8819	5703		0				10.1014	725	1			10.1014	725	1			10.1014	725	1			10.1014	725	1
11.1235	2916		0		11.1235	2916		0		11.1235	2916		0		11.1235	2916		0				10.1491	1397	1			10.1491	1397	1			10.1491	1397	1			10.1491	1397	1
11.1949	866		1		11.1949	866		1		11.1949	866		1		11.1949	866		1				10.1708	415	1			10.1708	415	1			10.1708	415	1			10.1708	415	1
11.2143	178		1		11.2143	178		1		11.2143	178		1		11.2143	178		1				10.2109	1773	1			10.2109	1773	1			10.2109	1773	1			10.2109	1773	1
11.2248	489		1		11.2248	489		1		11.2248	489		1		11.2248	489		1				10.2211	810	0			10.2211	810	0			10.2211	810	0			10.2211	810	0
11.2967	325		1		11.2967	325		1		11.2967	325		1		11.2967	325		1				10.2256	472	0			10.2256	472	0			10.2256	472	0			10.2256	472	0
11.3032	394		1		11.3032	394		1		11.3032	394		1		11.3032	394		1				10.3079	720	1			10.3079	720	1			10.3079	720	1			10.3079	720	1
11.3406	7457		0		11.3406	7457		0		11.3406	7457		0		11.3406	7457		0				10.3394	1375	1			10.3394	1375	1			10.3394	1375	1			10.3394	1375	1
11.3421	3464		0		11.3421	3464		0		11.3421	3464		0		11.3421	3464		0				10.3521	1081	1			10.3521	1081	1			10.3521	1081	1			10.3521	1081	1
11.3503	294		1		11.3503	294		1		11.3503	294		1		11.3503	294		1				10.4169	2836	1			10.4169	2836	1			10.4169	2836	1			10.4169	2836	1
11.3754	385		1		11.3754	385		1		11.3754	385		1		11.3754	385		1				10.4337	3249	0			10.4337	3249	0			10.4337	3249	0			10.4337	3249	0
11.3864	196		1		11.3864	196		1		11.3864	196		1		11.3864	196		1				10.4794	2132	1			10.4794	2132	1			10.4794	2132	1			10.4794	2132	1
11.3914	6872		0		11.3914	6872		0		11.3914	6872		0		11.3914	6872		0				10.4925	1655	1			10.4925	1655	1			10.4925	1655	1			10.4925	1655	1
11.3948	256		0		11.3948	256		0		11.3948	256		0		11.3948	256		0				10.53	1391	0			10.53	1391	0			10.53	1391	0			10.53	1391	0
11.4147	4569		0		11.4147	4569		0		11.4147	4569		0		11.4147	4569		0				10.5491	2391	0			10.5491	2391	0			10.5491	2391	0			10.5491	2391	0
11.4196	442		1		11.4196	442		1		11.4196	442		1		11.4196	442		1				10.568	1606	0			10.568	1606	0			10.568	1606	0			10.568	1606	0
11.4351	4693		0		11.4351	4693		0		11.4351	4693		0		11.4351	4693		0				10.5969	1324	0			10.5969	1324	0			10.5969	1324	0			10.5969	1324	0
11.4518	1277		1		11.4518	1277		1		11.4518	1277		1		11.4518	1277		1				10.6103	3267	0			10.6103	3267	0			10.6103	3267	0			10.6103	3267	0
11.4519	488		1		11.4519	488		1		11.4519	488		1		11.4519	488		1				10.6112	795	0			10.6112	795	0			10.6112	795	0			10.6112	795	0
11.4553	6097		0		11.4553	6097	0			11.4553	6097		0		11.4553	6097		0				10.6273	2441	0			10.6273	2441	0			10.6273	2441	0			10.6273	2441	0
11.4599	221		1		11.4599	221	1			11.4599	221		1		11.4599	221		1				10.6282	674	0			10.6282	674	0			10.6282	674	0			10.6282	674	0
11.4681	296		1		11.4681	296	1			11.4681	296		1		11.4681	296		1				10.6546	103	1			10.6546	103	1			10.6546	103	1			10.6546	103	1
11.4786	6013		0		11.4786	6013	0			11.4786	6013		0		11.4786	6013		0				10.6578	1470	0			10.6578	1470	0			10.6578	1470	0			10.6578	1470	0
11.4932	396		1		11.4932	396	1			11.4932	396		1		11.4932	396		1				10.67	592	1			10.67	592	1			10.67	592	1			10.67	592	1
11.4949	5118	0			11.4949	5118	0			11.4949	5118		0		11.4949	5118		0				10.6806	364	1			10.6806	364	1			10.6806	364	1			10.6806	364	1
11.4952	3707	0			11.4952	3707	0			11.4952	3707		0		11.4952	3707		0				10.6887	274	0			10.6887	274	0			10.6887	274	0			10.6887	274	0
11.4967	3702	0			11.4967	3702	0			11.4967	3702		0		11.4967	3702		0				10.7138	345	1			10.7138	345	1			10.7138	345	1			10.7138	345	1
11.5233	126	1			11.5233	126	1			11.5233	126		1		11.5233	126		1				10.735	1073	1			10.735	1073	1			10.735	1073	1			10.735	1073	1
11.5262	6577	0			11.5262	6577	0			11.5262	6577		0		11.5262	6577		0				10.741	2432		0		10.741	2432	0			10.741	2432	0			10.741	2432	0
11.5276	457	1			11.5276	457	1			11.5276	457		1		11.5276	457		1				10.7471	1827		0		10.7471	1827	0			10.7471	1827	0			10.7471	1827	0
11.5279	108	0			11.5279	108	0			11.5279	108		0		11.5279	108		0				10.7682	1654		0		10.7682	1654	0			10.7682	1654	0			10.7682	1654	0
11.5283	2681	0			11.5283	2681	0			11.5283	2681		0		11.5283	2681		0				10.7726	473		0		10.7726	473	0			10.7726	473	0			10.7726	473	0
11.5363	666	1			11.5363	666	1			11.5363	666		1		11.5363	666		1				10.7757	1191		1		10.7757	1191	1			10.7757	1191	1			10.7757	1191	1
11.5632	1993	0			11.5632	1993	0			11.5632	1993		0		11.5632	1993		0				10.7796	1030		0		10.7796	1030	0			10.7796	1030	0			10.7796	1030	0
11.5645	7314	0			11.5645	7314	0			11.5645	7314		0		11.5645	7314		0				10.8037	550		0		10.8037	550	0			10.8037	550	0			10.8037	550	0
11.5655	63	1			11.5655	63	1			11.5655	63		1		11.5655	63		1				10.819	2502		0		10.819	2502	0			10.819	2502	0			10.819	2502	0
11.5756	6702	0			11.5756	6702	0			11.5756	6702		0		11.5756	6702		0				10.8215	2965		0		10.8215	2965	0			10.8215	2965	0			10.8215	2965	0
11.6189	7876	0			11.6189	7876	0			11.6189	7876		0		11.6189	7876		0				10.8267	784		1		10.8267	784	1			10.8267	784	1			10.8267	784	1
11.6207	6061	0			11.6207	6061	0			11.6207	6061		0		11.6207	6061		0				10.8346	933		0		10.8346	933	0			10.8346	933	0			10.8346	933	0
11.6364	284	1			11.6364	284	1			11.6364	284		1		11.6364	284		1				10.849	846		1		10.849	846	1			10.849	846	1			10.849	846	1
11.6492	4152	0			11.6492	4152	0			11.6492	4152		0		11.6492	4152		0				10.8502	1223		0		10.8502	1223	0			10.8502	1223	0			10.8502	1223	0
11.6575	4392	0			11.6575	4392	0			11.6575	4392	0			11.6575	4392		0				10.8591	1259		0		10.8591	1259	0			10.8591	1259	0			10.8591	1259	0
11.6597	7146	0			11.6597	7146	0			11.6597	7146	0			11.6597	7146		0				10.8629	1211		0		10.8629	1211	0			10.8629	1211	0			10.8629	1211	0
11.6715	5750	0			11.6715	5750	0			11.6715	5750	0			11.6715	5750		0				10.8695	419		1		10.8695	419	1			10.8695	419	1			10.8695	419	1
11.7056	4247	0			11.7056	4247	0			11.7056	4247	0			11.7056	4247		0				10.8801	3312		0		10.8801	3312	0			10.8801	3312	0			10.8801	3312	0
11.7062	6264	0			11.7062	6264	0			11.7062	6264	0			11.7062	6264		0				10.8811	1882		0		10.8811	1882	0			10.8811	1882	0			10.8811	1882	0
11.7297	3771	0			11.7297	3771	0			11.7297	3771	0			11.7297	3771		0				10.8956	711		1		10.8956	711	1			10.8956	711	1			10.8956	711	1
11.7314	5274	0			11.7314	5274	0			11.7314	5274	0			11.7314	5274		0				10.9009	2511		0		10.9009	2511	0			10.9009	2511	0			10.9009	2511	0
11.7635	4384	0			11.7635	4384	0			11.7635	4384	0			11.7635	4384		0				10.9145	2494		0		10.9145	2494	0			10.9145	2494	0			10.9145	2494	0
11.7674	2464	0			11.7674	2464	0			11.7674	2464	0			11.7674	2464		0				10.915	1077		0		10.915	1077	0			10.915	1077	0			10.915	1077	0
11.77	6904	0			11.77	6904	0			11.77	6904	0			11.77	6904		0				10.9157	810		0		10.9157	810	0			10.9157	810	0			10.9157	810	0
11.7795	3061	0			11.7795	3061	0			11.7795	3061	0			11.7795	3061		0				10.9159	863		0		10.9159	863	0			10.9159	863	0			10.9159	863	0
11.7905	5124	0			11.7905	5124	0			11.7905	5124	0			11.7905	5124		0				10.9183	796		0		10.9183	796	0			10.9183	796	0			10.9183	796	0
11.8118	1408	1			11.8118	1408	1			11.8118	1408	1			11.8118	1408		1				10.9355	638		1		10.9355	638	1			10.9355	638	1			10.9355	638	1
11.8121	3414	0			11.8121	3414	0			11.8121	3414	0			11.8121	3414		0				10.952	3325		0		10.952	3325	0			10.952	3325	0			10.952	3325	0
11.8249	6894	0			11.8249	6894	0			11.8249	6894	0			11.8249	6894		0				10.9591	3493		0		10.9591	3493	0			10.9591	3493	0			10.9591	3493	0
11.8311	340	1			11.8311	340	1			11.8311	340	1			11.8311	340		1				10.9598	2861		0		10.9598	2861	0			10.9598	2861	0			10.9598	2861	0
11.8479	576	1			11.8479	576	1			11.8479	576	1			11.8479	576		1				10.971	3509		0		10.971	3509	0			10.971	3509	0			10.971	3509	0
11.8533	240	1			11.8533	240	1			11.8533	240	1			11.8533	240		1				10.9803	3081		0		10.9803	3081	0			10.9803	3081	0			10.9803	3081	0
11.9003	3857	0			11.9003	3857	0			11.9003	3857	0			11.9003	3857		0				10.9817	1327		1		10.9817	1327	1			10.9817	1327	1			10.9817	1327	1
11.9485	522	1			11.9485	522	1			11.9485	522	1			11.9485	522		1				11.0035	707		0		11.0035	707	0			11.0035	707	0			11.0035	707	0
11.964	3626	0			11.964	3626	0			11.964	3626	0			11.964	3626		0				11.0064	742		0		11.0064	742	0			11.0064	742	0			11.0064	742	0
11.9672	5759	0			11.9672	5759	0			11.9672	5759	0			11.9672	5759		0				11.011	1445		1		11.011	1445	1			11.011	1445	1			11.011	1445	1
11.9815	5598	0			11.9815	5598	0			11.9815	5598	0			11.9815	5598	0					11.0115	760		1		11.0115	760	1			11.0115	760	1			11.0115	760	1
11.9853	6881	0			11.9853	6881	0			11.9853	6881	0			11.9853	6881	0					11.0139	207		1		11.0139	207	1			11.0139	207	1			11.0139	207	1
11.9868	2090	0			11.9868	2090	0			11.9868	2090	0			11.9868	2090	0					11.0162	735		1		11.0162	735	1			11.0162	735	1			11.0162	735	1
11.9902	3450	0			11.9902	3450	0			11.9902	3450	0			11.9902	3450	0					11.026	1085		0		11.026	1085	0			11.026	1085	0			11.026	1085	0
12.0068	4857	0			12.0068	4857	0			12.0068	4857	0			12.0068	4857	0					11.0427	284		0		11.0427	284	0			11.0427	284	0			11.0427	284	0
12.037	609	1			12.037	609	1			12.037	609	1			12.037	609	1					11.0427	945		0		11.0427	945	0			11.0427	945	0			11.0427	945	0
12.0444	7168	0			12.0444	7168	0			12.0444	7168	0			12.0444	7168	0					11.0538	330		1		11.0538	330	1			11.0538	330	1			11.0538	330	1
12.0687	3563	0			12.0687	3563	0			12.0687	3563	0			12.0687	3563	0					11.0547	2173		0		11.0547	2173	0			11.0547	2173	0			11.0547	2173	0
12.0779	4914	0			12.0779	4914	0			12.0779	4914	0			12.0779	4914	0					11.0754	3293		0		11.0754	3293	0			11.0754	3293	0			11.0754	3293	0
12.0838	541	1			12.0838	541	1			12.0838	541	1			12.0838	541	1					11.0756	1793		0		11.0756	1793	0			11.0756	1793	0			11.0756	1793	0
12.127	3747	0			12.127	3747	0			12.127	3747	0			12.127	3747	0					11.0777	2123		0		11.0777	2123	0			11.0777	2123	0			11.0777	2123	0
12.1335	295	0			12.1335	295	0			12.1335	295	0			12.1335	295	0					11.0792	1112		0		11.0792	1112	0			11.0792	1112	0			11.0792	1112	0
12.1648	3261	0			12.1648	3261	0			12.1648	3261	0			12.1648	3261	0					11.0847	1440		0		11.0847	1440	0			11.0847	1440	0			11.0847	1440	0
12.1653	3887	0			12.1653	3887	0			12.1653	3887	0			12.1653	3887	0					11.0924	499		1		11.0924	499	1			11.0924	499	1			11.0924	499	1
12.1687	4091	0			12.1687	4091	0			12.1687	4091	0			12.1687	4091	0					11.1064	2229		0		11.1064	2229	0			11.1064	2229	0			11.1064	2229	0
12.1877	2312	0			12.1877	2312	0			12.1877	2312	0			12.1877	2312	0					11.11	1269		0		11.11	1269	0			11.11	1269	0			11.11	1269	0
12.1963	6071	0			12.1963	6071	0			12.1963	6071	0			12.1963	6071	0					11.1126	2184		0		11.1126	2184	0			11.1126	2184	0			11.1126	2184	0
12.2108	5458	0			12.2108	5458	0			12.2108	5458	0			12.2108	5458	0					11.1235	2247		0		11.1235	2247	0			11.1235	2247	0			11.1235	2247	0
12.2234	4013	0			12.2234	4013	0			12.2234	4013	0			12.2234	4013	0					11.1281	1219		0		11.1281	1219	0			11.1281	1219	0			11.1281	1219	0
12.2904	3023	0			12.2904	3023	0			12.2904	3023	0			12.2904	3023	0					11.1288	2176		0		11.1288	2176	0			11.1288	2176	0			11.1288	2176	0
12.3236	165	1			12.3236	165	1			12.3236	165	1			12.3236	165	1					11.1288	1996		0		11.1288	1996	0			11.1288	1996	0			11.1288	1996	0
12.3399	3193	0			12.3399	3193	0			12.3399	3193	0			12.3399	3193	0					11.1291	391		1		11.1291	391	1			11.1291	391	1			11.1291	391	1
																						11.1291	416		1		11.1291	416	1			11.1291	416	1			11.1291	416	1
																						11.1344	2425		0		11.1344	2425	0			11.1344	2425	0			11.1344	2425	0
																						11.139	2680		0		11.139	2680	0			11.139	2680	0			11.139	2680	0
																						11.152	941		0		11.152	941	0			11.152	941	0			11.152	941	0
																						11.1721	1111		0		11.1721	1111	0			11.1721	1111	0			11.1721	1111	0
																						11.1752	1063		0		11.1752	1063	0			11.1752	1063	0			11.1752	1063	0
																						11.1797	1120		1		11.1797	1120	1			11.1797	1120	1			11.1797	1120	1
																						11.1801	876		0		11.1801	876	0			11.1801	876	0			11.1801	876	0
																						11.1867	1001		0		11.1867	1001	0			11.1867	1001	0			11.1867	1001	0
																						11.187	1526		0		11.187	1526	0			11.187	1526	0			11.187	1526	0
																						11.1915	4938		0		11.1915	4938	0			11.1915	4938	0			11.1915	4938	0
																						11.1964	2055		0		11.1964	2055	0			11.1964	2055	0			11.1964	2055	0
																						11.1964	1695		1		11.1964	1695	1			11.1964	1695	1			11.1964	1695	1
																						11.1993	2671		0		11.1993	2671	0			11.1993	2671	0			11.1993	2671	0
																						11.2008	220		1		11.2008	220	1			11.2008	220	1			11.2008	220	1
																						11.2069	1159		0		11.2069	1159	0			11.2069	1159	0			11.2069	1159	0
																						11.2111	4090		0		11.2111	4090	0			11.2111	4090	0			11.2111	4090	0
																						11.2236	2557		0		11.2236	2557	0			11.2236	2557	0			11.2236	2557	0
																						11.2298	2813		0		11.2298	2813	0			11.2298	2813	0			11.2298	2813	0
																						11.2337	735		0		11.2337	735	0			11.2337	735	0			11.2337	735	0
																						11.2337	1589		0		11.2337	1589	0			11.2337	1589	0			11.2337	1589	0
																						11.2347	3345		0		11.2347	3345	0			11.2347	3345	0			11.2347	3345	0
																						11.2475	2632		0		11.2475	2632	0			11.2475	2632	0			11.2475	2632	0
																						11.2517	637		0		11.2517	637	0			11.2517	637	0			11.2517	637	0
																						11.2524	2926		0		11.2524	2926	0			11.2524	2926	0			11.2524	2926	0
																						11.2532	466		0		11.2532	466	0			11.2532	466	0			11.2532	466	0
																						11.264	1477		0		11.264	1477	0			11.264	1477	0			11.264	1477	0
																						11.268	626		1		11.268	626	1			11.268	626	1			11.268	626	1
																						11.2719	2377		0		11.2719	2377	0			11.2719	2377	0			11.2719	2377	0
																						11.2744	404		1		11.2744	404	1			11.2744	404	1			11.2744	404	1
																						11.278	1049		1		11.278	1049	1			11.278	1049	1			11.278	1049	1
																						11.2788	1443		0		11.2788	1443		0		11.2788	1443	0			11.2788	1443	0
																						11.2829	2255		0		11.2829	2255		0		11.2829	2255	0			11.2829	2255	0
																						11.2888	510		1		11.2888	510		1		11.2888	510	1			11.2888	510	1
																						11.2898	1590		0		11.2898	1590		0		11.2898	1590	0			11.2898	1590	0
																						11.2901	983		0		11.2901	983		0		11.2901	983	0			11.2901	983	0
																						11.2913	930		0		11.2913	930		0		11.2913	930	0			11.2913	930	0
																						11.2951	2038		0		11.2951	2038		0		11.2951	2038	0			11.2951	2038	0
																						11.2969	3069		0		11.2969	3069		0		11.2969	3069	0			11.2969	3069	0
																						11.3038	2230		0		11.3038	2230		0		11.3038	2230	0			11.3038	2230	0
																						11.3055	763		1		11.3055	763		1		11.3055	763	1			11.3055	763	1
																						11.3058	3250		0		11.3058	3250		0		11.3058	3250	0			11.3058	3250	0
																						11.3093	310		0		11.3093	310		0		11.3093	310	0			11.3093	310	0
																						11.3098	3388		0		11.3098	3388		0		11.3098	3388	0			11.3098	3388	0
																						11.315	1467		0		11.315	1467		0		11.315	1467	0			11.315	1467	0
																						11.3166	2043		0		11.3166	2043		0		11.3166	2043	0			11.3166	2043	0
																						11.3189	855		0		11.3189	855		0		11.3189	855	0			11.3189	855	0
																						11.3189	1555		0		11.3189	1555		0		11.3189	1555	0			11.3189	1555	0
																						11.3207	1244		0		11.3207	1244		0		11.3207	1244	0			11.3207	1244	0
																						11.3212	1752		0		11.3212	1752		0		11.3212	1752	0			11.3212	1752	0
																						11.3232	1362		1		11.3232	1362		1		11.3232	1362	1			11.3232	1362	1
																						11.3281	1307		0		11.3281	1307		0		11.3281	1307	0			11.3281	1307	0
																						11.3312	957		0		11.3312	957		0		11.3312	957	0			11.3312	957	0
																						11.3394	1260		1		11.3394	1260		1		11.3394	1260	1			11.3394	1260	1
																						11.3409	670		0		11.3409	670		0		11.3409	670	0			11.3409	670	0
																						11.3419	209		1		11.3419	209		1		11.3419	209	1			11.3419	209	1
																						11.347	2244		0		11.347	2244		0		11.347	2244	0			11.347	2244	0
																						11.3477	727		1		11.3477	727		1		11.3477	727	1			11.3477	727	1
																						11.3495	1833		0		11.3495	1833		0		11.3495	1833	0			11.3495	1833	0
																						11.3527	1961		0		11.3527	1961		0		11.3527	1961	0			11.3527	1961	0
																						11.3537	8		1		11.3537	8		1		11.3537	8	1			11.3537	8	1
																						11.3542	889		1		11.3542	889		1		11.3542	889	1			11.3542	889	1
																						11.3603	2367		0		11.3603	2367		0		11.3603	2367	0			11.3603	2367	0
																						11.362	1934		0		11.362	1934		0		11.362	1934	0			11.362	1934	0
																						11.3626	3700		0		11.3626	3700		0		11.3626	3700	0			11.3626	3700	0
																						11.3663	3534		0		11.3663	3534		0		11.3663	3534	0			11.3663	3534	0
																						11.3689	3031		0		11.3689	3031		0		11.3689	3031	0			11.3689	3031	0
																						11.3732	3067		0		11.3732	3067		0		11.3732	3067	0			11.3732	3067	0
																						11.3759	271		1		11.3759	271		1		11.3759	271	1			11.3759	271	1
																						11.3765	2306		0		11.3765	2306		0		11.3765	2306	0			11.3765	2306	0
																						11.382	4469		0		11.382	4469		0		11.382	4469	0			11.382	4469	0
																						11.3868	2194		0		11.3868	2194		0		11.3868	2194	0			11.3868	2194	0
																						11.3871	1277		0		11.3871	1277		0		11.3871	1277	0			11.3871	1277	0
																						11.3922	450		0		11.3922	450		0		11.3922	450	0			11.3922	450	0
																						11.3934	454		0		11.3934	454		0		11.3934	454	0			11.3934	454	0
																						11.3961	806		0		11.3961	806		0		11.3961	806	0			11.3961	806	0
																						11.3979	441		1		11.3979	441		1		11.3979	441	1			11.3979	441	1
																						11.4012	4191		0		11.4012	4191		0		11.4012	4191	0			11.4012	4191	0
																						11.402	1454		1		11.402	1454		1		11.402	1454	1			11.402	1454	1
																						11.4053	1063		0		11.4053	1063		0		11.4053	1063	0			11.4053	1063	0
																						11.4065	2887		0		11.4065	2887		0		11.4065	2887	0			11.4065	2887	0
																						11.4067	1716		0		11.4067	1716		0		11.4067	1716	0			11.4067	1716	0
																						11.4118	1027		0		11.4118	1027		0		11.4118	1027	0			11.4118	1027	0
																						11.4182	1129		0		11.4182	1129		0		11.4182	1129	0			11.4182	1129	0
																						11.4185	408		0		11.4185	408		0		11.4185	408	0			11.4185	408	0
																						11.4272	2852		0		11.4272	2852		0		11.4272	2852	0			11.4272	2852	0
																						11.4341	504		0		11.4341	504		0		11.4341	504	0			11.4341	504	0
																						11.4448	1924		0		11.4448	1924		0		11.4448	1924	0			11.4448	1924	0
																						11.4458	2875		0		11.4458	2875		0		11.4458	2875	0			11.4458	2875	0
																						11.4499	4401		0		11.4499	4401		0		11.4499	4401	0			11.4499	4401	0
																						11.4551	360		1		11.4551	360		1		11.4551	360	1			11.4551	360	1
																						11.4623	2650		0		11.4623	2650		0		11.4623	2650	0			11.4623	2650	0
																						11.4669	2743		0		11.4669	2743		0		11.4669	2743	0			11.4669	2743	0
																						11.4701	347		0		11.4701	347		0		11.4701	347	0			11.4701	347	0
																						11.4774	3511		0		11.4774	3511		0		11.4774	3511	0			11.4774	3511	0
																						11.4786	1135		1		11.4786	1135		1		11.4786	1135	1			11.4786	1135	1
																						11.4809	66		1		11.4809	66		1		11.4809	66	1			11.4809	66	1
																						11.4817	592		0		11.4817	592		0		11.4817	592	0			11.4817	592	0
																						11.483	936		0		11.483	936		0		11.483	936	0			11.483	936	0
																						11.4879	429		1		11.4879	429		1		11.4879	429	1			11.4879	429	1
																						11.5002	3898		0		11.5002	3898		0		11.5002	3898	0			11.5002	3898	0
																						11.501	3276		0		11.501	3276		0		11.501	3276	0			11.501	3276	0
																						11.5057	3011		0		11.5057	3011		0		11.5057	3011	0			11.5057	3011	0
																						11.5065	3768		0		11.5065	3768		0		11.5065	3768	0			11.5065	3768	0
																						11.509	1541		0		11.509	1541		0		11.509	1541	0			11.509	1541	0
																						11.5114	838		0		11.5114	838		0		11.5114	838	0			11.5114	838	0
																						11.5153	2462		0		11.5153	2462		0		11.5153	2462	0			11.5153	2462	0
																						11.5174	360		1		11.5174	360		1		11.5174	360	1			11.5174	360	1
																						11.5244	2478		0		11.5244	2478		0		11.5244	2478	0			11.5244	2478	0
																						11.5252	3948		0		11.5252	3948		0		11.5252	3948	0			11.5252	3948	0
																						11.5255	1385		0		11.5255	1385		0		11.5255	1385	0			11.5255	1385	0
																						11.5271	3109		0		11.5271	3109		0		11.5271	3109	0			11.5271	3109	0
																						11.5273	917		0		11.5273	917		0		11.5273	917	0			11.5273	917	0
																						11.5294	3208		0		11.5294	3208		0		11.5294	3208	0			11.5294	3208	0
																						11.53	1861		0		11.53	1861		0		11.53	1861	0			11.53	1861	0
																						11.5383	2163		0		11.5383	2163		0		11.5383	2163	0			11.5383	2163	0
																						11.5401	2280		0		11.5401	2280		0		11.5401	2280	0			11.5401	2280	0
																						11.5404	90		1		11.5404	90		1		11.5404	90	1			11.5404	90	1
																						11.543	361		0		11.543	361		0		11.543	361	0			11.543	361	0
																						11.544	2169		0		11.544	2169		0		11.544	2169	0			11.544	2169	0
																						11.545	692		0		11.545	692		0		11.545	692	0			11.545	692	0
																						11.5482	3669		0		11.5482	3669		0		11.5482	3669	0			11.5482	3669	0
																						11.5526	1247		1		11.5526	1247		1		11.5526	1247	1			11.5526	1247	1
																						11.5532	1110		0		11.5532	1110		0		11.5532	1110	0			11.5532	1110	0
																						11.5595	3344		0		11.5595	3344		0		11.5595	3344	0			11.5595	3344	0
																						11.5595	1046		0		11.5595	1046		0		11.5595	1046	0			11.5595	1046	0
																						11.5605	819		0		11.5605	819		0		11.5605	819	0			11.5605	819	0
																						11.5671	1119		0		11.5671	1119		0		11.5671	1119	0			11.5671	1119	0
																						11.5671	2549		0		11.5671	2549		0		11.5671	2549	0			11.5671	2549	0
																						11.5679	1590		0		11.5679	1590		0		11.5679	1590	0			11.5679	1590	0
																						11.5692	2247		0		11.5692	2247		0		11.5692	2247	0			11.5692	2247	0
																						11.5698	2849		0		11.5698	2849		0		11.5698	2849	0			11.5698	2849	0
																						11.5701	1087		0		11.5701	1087		0		11.5701	1087	0			11.5701	1087	0
																						11.5711	1330		0		11.5711	1330		0		11.5711	1330	0			11.5711	1330	0
																						11.5763	939		0		11.5763	939		0		11.5763	939	0			11.5763	939	0
																						11.5798	5494		0		11.5798	5494		0		11.5798	5494	0			11.5798	5494	0
																						11.5846	2009		0		11.5846	2009		0		11.5846	2009	0			11.5846	2009	0
																						11.5848	3379		0		11.5848	3379		0		11.5848	3379	0			11.5848	3379	0
																						11.5856	1163		0		11.5856	1163		0		11.5856	1163	0			11.5856	1163	0
																						11.5862	1794		0		11.5862	1794		0		11.5862	1794	0			11.5862	1794	0
																						11.591	1549		1		11.591	1549		1		11.591	1549	1			11.591	1549	1
																						11.596	3421		0		11.596	3421		0		11.596	3421	0			11.596	3421	0
																						11.5971	1219		0		11.5971	1219		0		11.5971	1219	0			11.5971	1219	0
																						11.5982	1133		0		11.5982	1133		0		11.5982	1133	0			11.5982	1133	0
																						11.599	1016		0		11.599	1016		0		11.599	1016	0			11.599	1016	0
																						11.6006	674		0		11.6006	674		0		11.6006	674	0			11.6006	674	0
																						11.6033	3832		0		11.6033	3832		0		11.6033	3832	0			11.6033	3832	0
																						11.6073	1508		0		11.6073	1508		0		11.6073	1508	0			11.6073	1508	0
																						11.61	1363		0		11.61	1363		0		11.61	1363	0			11.61	1363	0
																						11.613	3513		0		11.613	3513		0		11.613	3513	0			11.613	3513	0
																						11.6202	601		0		11.6202	601		0		11.6202	601		0		11.6202	601	0
																						11.6218	3303		0		11.6218	3303		0		11.6218	3303		0		11.6218	3303	0
																						11.6226	897		0		11.6226	897		0		11.6226	897		0		11.6226	897	0
																						11.6226	2907		0		11.6226	2907		0		11.6226	2907		0		11.6226	2907	0
																						11.6239	2046		0		11.6239	2046		0		11.6239	2046		0		11.6239	2046	0
																						11.6255	1043		0		11.6255	1043		0		11.6255	1043		0		11.6255	1043	0
																						11.6263	1349		0		11.6263	1349		0		11.6263	1349		0		11.6263	1349	0
																						11.6303	2416		0		11.6303	2416		0		11.6303	2416		0		11.6303	2416	0
																						11.6319	3417		0		11.6319	3417		0		11.6319	3417		0		11.6319	3417	0
																						11.637	456		0		11.637	456		0		11.637	456		0		11.637	456	0
																						11.6402	516		0		11.6402	516		0		11.6402	516		0		11.6402	516	0
																						11.644	2871		0		11.644	2871		0		11.644	2871		0		11.644	2871	0
																						11.6464	1076		0		11.6464	1076		0		11.6464	1076		0		11.6464	1076	0
																						11.6478	955		0		11.6478	955		0		11.6478	955		0		11.6478	955	0
																						11.6483	3072		0		11.6483	3072		0		11.6483	3072		0		11.6483	3072	0
																						11.6486	1293		1		11.6486	1293		1		11.6486	1293		1		11.6486	1293	1
																						11.6543	1268		0		11.6543	1268		0		11.6543	1268		0		11.6543	1268	0
																						11.6572	1199		0		11.6572	1199		0		11.6572	1199		0		11.6572	1199	0
																						11.66	2908		0		11.66	2908		0		11.66	2908		0		11.66	2908	0
																						11.6613	489		0		11.6613	489		0		11.6613	489		0		11.6613	489	0
																						11.6613	2022		0		11.6613	2022		0		11.6613	2022		0		11.6613	2022	0
																						11.6687	1140		0		11.6687	1140		0		11.6687	1140		0		11.6687	1140	0
																						11.6781	5019		0		11.6781	5019		0		11.6781	5019		0		11.6781	5019	0
																						11.6847	1778		0		11.6847	1778		0		11.6847	1778		0		11.6847	1778	0
																						11.6885	412		1		11.6885	412		1		11.6885	412		1		11.6885	412	1
																						11.6899	3163		0		11.6899	3163		0		11.6899	3163		0		11.6899	3163	0
																						11.6902	609		0		11.6902	609		0		11.6902	609		0		11.6902	609	0
																						11.6931	1047		0		11.6931	1047		0		11.6931	1047		0		11.6931	1047	0
																						11.6948	3357		0		11.6948	3357		0		11.6948	3357		0		11.6948	3357	0
																						11.697	1307		0		11.697	1307		0		11.697	1307		0		11.697	1307	0
																						11.6997	1361		0		11.6997	1361		0		11.6997	1361		0		11.6997	1361	0
																						11.7002	1406		0		11.7002	1406		0		11.7002	1406		0		11.7002	1406	0
																						11.702	2900		0		11.702	2900		0		11.702	2900		0		11.702	2900	0
																						11.7101	1116		0		11.7101	1116		0		11.7101	1116		0		11.7101	1116	0
																						11.7101	959		0		11.7101	959		0		11.7101	959		0		11.7101	959	0
																						11.7109	1408		0		11.7109	1408		0		11.7109	1408		0		11.7109	1408	0
																						11.7196	375		1		11.7196	375		1		11.7196	375		1		11.7196	375	1
																						11.7213	2908		0		11.7213	2908		0		11.7213	2908		0		11.7213	2908	0
																						11.7226	2197		0		11.7226	2197		0		11.7226	2197		0		11.7226	2197	0
																						11.7327	2120		0		11.7327	2120		0		11.7327	2120		0		11.7327	2120	0
																						11.7341	407		0		11.7341	407		0		11.7341	407		0		11.7341	407	0
																						11.7377	503		0		11.7377	503		0		11.7377	503		0		11.7377	503	0
																						11.7394	739		0		11.7394	739		0		11.7394	739		0		11.7394	739	0
																						11.7429	1132		0		11.7429	1132		0		11.7429	1132		0		11.7429	1132	0
																						11.7471	2467		0		11.7471	2467		0		11.7471	2467		0		11.7471	2467	0
																						11.7583	1224		0		11.7583	1224		0		11.7583	1224		0		11.7583	1224	0
																						11.7618	2593		0		11.7618	2593		0		11.7618	2593		0		11.7618	2593	0
																						11.7623	478		1		11.7623	478		1		11.7623	478		1		11.7623	478	1
																						11.7629	2751		0		11.7629	2751		0		11.7629	2751		0		11.7629	2751	0
																						11.7651	1316		0		11.7651	1316		0		11.7651	1316		0		11.7651	1316	0
																						11.7679	2437		0		11.7679	2437		0		11.7679	2437		0		11.7679	2437	0
																						11.7764	1017		0		11.7764	1017		0		11.7764	1017		0		11.7764	1017	0
																						11.7769	1750		0		11.7769	1750		0		11.7769	1750		0		11.7769	1750	0
																						11.7845	1799		0		11.7845	1799		0		11.7845	1799		0		11.7845	1799	0
																						11.7862	607		0		11.7862	607		0		11.7862	607		0		11.7862	607	0
																						11.7873	1115		0		11.7873	1115		0		11.7873	1115		0		11.7873	1115	0
																						11.7884	1055		0		11.7884	1055		0		11.7884	1055		0		11.7884	1055	0
																						11.7884	1401		1		11.7884	1401		1		11.7884	1401		1		11.7884	1401	1
																						11.7922	2125		0		11.7922	2125		0		11.7922	2125		0		11.7922	2125	0
																						11.7977	479		1		11.7977	479		1		11.7977	479		1		11.7977	479	1
																						11.8018	769		0		11.8018	769		0		11.8018	769		0		11.8018	769	0
																						11.8046	2794		0		11.8046	2794		0		11.8046	2794		0		11.8046	2794	0
																						11.811	1118		1		11.811	1118		1		11.811	1118		1		11.811	1118	1
																						11.8184	2639		0		11.8184	2639		0		11.8184	2639		0		11.8184	2639	0
																						11.8223	2707		0		11.8223	2707		0		11.8223	2707		0		11.8223	2707	0
																						11.8248	1216		0		11.8248	1216		0		11.8248	1216		0		11.8248	1216	0
																						11.8336	824		0		11.8336	824		0		11.8336	824		0		11.8336	824	0
																						11.8338	2184		0		11.8338	2184		0		11.8338	2184		0		11.8338	2184	0
																						11.8367	2329		0		11.8367	2329		0		11.8367	2329		0		11.8367	2329	0
																						11.839	3472		0		11.839	3472		0		11.839	3472		0		11.839	3472	0
																						11.8401	2661		0		11.8401	2661		0		11.8401	2661		0		11.8401	2661	0
																						11.8458	481		0		11.8458	481		0		11.8458	481		0		11.8458	481	0
																						11.8503	994		0		11.8503	994		0		11.8503	994		0		11.8503	994	0
																						11.8515	1984		0		11.8515	1984		0		11.8515	1984		0		11.8515	1984	0
																						11.8603	182		0		11.8603	182		0		11.8603	182		0		11.8603	182	0
																						11.8631	2883		0		11.8631	2883		0		11.8631	2883		0		11.8631	2883	0
																						11.8631	1135		0		11.8631	1135		0		11.8631	1135		0		11.8631	1135	0
																						11.8631	6600		0		11.8631	6600		0		11.8631	6600		0		11.8631	6600	0
																						11.8668	2094		0		11.8668	2094		0		11.8668	2094		0		11.8668	2094	0
																						11.8695	2826		0		11.8695	2826		0		11.8695	2826		0		11.8695	2826	0
																						11.8697	973		0		11.8697	973		0		11.8697	973		0		11.8697	973	0
																						11.8707	349		0		11.8707	349		0		11.8707	349		0		11.8707	349	0
																						11.8759	1698		0		11.8759	1698		0		11.8759	1698		0		11.8759	1698	0
																						11.8786	1398		0		11.8786	1398		0		11.8786	1398		0		11.8786	1398	0
																						11.8815	390		0		11.8815	390		0		11.8815	390		0		11.8815	390	0
																						11.8829	660		0		11.8829	660		0		11.8829	660		0		11.8829	660	0
																						11.8834	720		0		11.8834	720		0		11.8834	720		0		11.8834	720	0
																						11.8863	1493		0		11.8863	1493		0		11.8863	1493		0		11.8863	1493	0
																						11.8875	4669		0		11.8875	4669		0		11.8875	4669		0		11.8875	4669	0
																						11.8988	840		0		11.8988	840		0		11.8988	840		0		11.8988	840	0
																						11.9037	1410		0		11.9037	1410		0		11.9037	1410		0		11.9037	1410	0
																						11.906	4828		0		11.906	4828		0		11.906	4828		0		11.906	4828	0
																						11.9097	846		1		11.9097	846		1		11.9097	846		1		11.9097	846	1
																						11.9185	2030		0		11.9185	2030		0		11.9185	2030		0		11.9185	2030	0
																						11.925	1167		1		11.925	1167		1		11.925	1167		1		11.925	1167	1
																						11.9286	1596		0		11.9286	1596		0		11.9286	1596		0		11.9286	1596	0
																						11.9288	1134		0		11.9288	1134		0		11.9288	1134		0		11.9288	1134	0
																						11.9294	542		0		11.9294	542		0		11.9294	542		0		11.9294	542	0
																						11.9355	5070		0		11.9355	5070		0		11.9355	5070		0		11.9355	5070	0
																						11.9358	375		0		11.9358	375		0		11.9358	375		0		11.9358	375	0
																						11.9417	2010		1		11.9417	2010		1		11.9417	2010		1		11.9417	2010	1
																						11.9426	2771		0		11.9426	2771		0		11.9426	2771		0		11.9426	2771	0
																						11.9435	1666		0		11.9435	1666		0		11.9435	1666		0		11.9435	1666	0
																						11.9491	598		0		11.9491	598		0		11.9491	598		0		11.9491	598	0
																						11.9524	497		0		11.9524	497		0		11.9524	497		0		11.9524	497	0
																						11.9524	954		0		11.9524	954		0		11.9524	954		0		11.9524	954	0
																						11.9611	1063		0		11.9611	1063		0		11.9611	1063		0		11.9611	1063	0
																						11.9617	518		0		11.9617	518		0		11.9617	518		0		11.9617	518	0
																						11.9684	2273		0		11.9684	2273		0		11.9684	2273		0		11.9684	2273	0
																						11.9696	3802		0		11.9696	3802		0		11.9696	3802		0		11.9696	3802	0
																						11.9703	1014		1		11.9703	1014		1		11.9703	1014		1		11.9703	1014	1
																						11.9717	5789		0		11.9717	5789		0		11.9717	5789		0		11.9717	5789	0
																						11.9752	467		0		11.9752	467		0		11.9752	467		0		11.9752	467	0
																						11.9755	2317		0		11.9755	2317		0		11.9755	2317		0		11.9755	2317	0
																						11.9802	2016		0		11.9802	2016		0		11.9802	2016		0		11.9802	2016	0
																						11.9874	743		0		11.9874	743		0		11.9874	743		0		11.9874	743	0
																						11.9997	478		0		11.9997	478		0		11.9997	478		0		11.9997	478	0
																						12.003	1372		0		12.003	1372		0		12.003	1372		0		12.003	1372	0
																						12.0086	1187		0		12.0086	1187		0		12.0086	1187		0		12.0086	1187	0
																						12.0128	2992		0		12.0128	2992		0		12.0128	2992		0		12.0128	2992		0
																						12.0185	1591		0		12.0185	1591		0		12.0185	1591		0		12.0185	1591		0
																						12.0209	1820		1		12.0209	1820		1		12.0209	1820		1		12.0209	1820		1
																						12.0285	522		1		12.0285	522		1		12.0285	522		1		12.0285	522		1
																						12.0329	535		1		12.0329	535		1		12.0329	535		1		12.0329	535		1
																						12.0384	539		1		12.0384	539		1		12.0384	539		1		12.0384	539		1
																						12.0387	2927		0		12.0387	2927		0		12.0387	2927		0		12.0387	2927		0
																						12.0408	840		0		12.0408	840		0		12.0408	840		0		12.0408	840		0
																						12.0453	1998		0		12.0453	1998		0		12.0453	1998		0		12.0453	1998		0
																						12.0459	2856		0		12.0459	2856		0		12.0459	2856		0		12.0459	2856		0
																						12.0462	986		0		12.0462	986		0		12.0462	986		0		12.0462	986		0
																						12.0505	899		1		12.0505	899		1		12.0505	899		1		12.0505	899		1
																						12.0517	2355		0		12.0517	2355		0		12.0517	2355		0		12.0517	2355		0
																						12.0565	764		0		12.0565	764		0		12.0565	764		0		12.0565	764		0
																						12.0667	309		1		12.0667	309		1		12.0667	309		1		12.0667	309		1
																						12.0679	2118		0		12.0679	2118		0		12.0679	2118		0		12.0679	2118		0
																						12.07	883		0		12.07	883		0		12.07	883		0		12.07	883		0
																						12.0718	36		1		12.0718	36		1		12.0718	36		1		12.0718	36		1
																						12.0742	602		1		12.0742	602		1		12.0742	602		1		12.0742	602		1
																						12.0762	2274		0		12.0762	2274		0		12.0762	2274		0		12.0762	2274		0
																						12.0769	1504		0		12.0769	1504		0		12.0769	1504		0		12.0769	1504		0
																						12.082	2807		0		12.082	2807		0		12.082	2807		0		12.082	2807		0
																						12.0836	2015		0		12.0836	2015		0		12.0836	2015		0		12.0836	2015		0
																						12.0838	585		0		12.0838	585		0		12.0838	585		0		12.0838	585		0
																						12.0875	2265		0		12.0875	2265		0		12.0875	2265		0		12.0875	2265		0
																						12.0924	331		1		12.0924	331		1		12.0924	331		1		12.0924	331		1
																						12.0954	369		1		12.0954	369		1		12.0954	369		1		12.0954	369		1
																						12.0991	576		0		12.0991	576		0		12.0991	576		0		12.0991	576		0
																						12.0997	2762		0		12.0997	2762		0		12.0997	2762		0		12.0997	2762		0
																						12.1019	2083		0		12.1019	2083		0		12.1019	2083		0		12.1019	2083		0
																						12.1056	2761		0		12.1056	2761		0		12.1056	2761		0		12.1056	2761		0
																						12.1083	150		0		12.1083	150		0		12.1083	150		0		12.1083	150		0
																						12.1197	790		0		12.1197	790		0		12.1197	790		0		12.1197	790		0
																						12.1242	2439		0		12.1242	2439		0		12.1242	2439		0		12.1242	2439		0
																						12.1426	1258		0		12.1426	1258		0		12.1426	1258		0		12.1426	1258		0
																						12.1497	1380		0		12.1497	1380		0		12.1497	1380		0		12.1497	1380		0
																						12.1534	2426		0		12.1534	2426		0		12.1534	2426		0		12.1534	2426		0
																						12.1578	1374		0		12.1578	1374		0		12.1578	1374		0		12.1578	1374		0
																						12.1581	864		0		12.1581	864		0		12.1581	864		0		12.1581	864		0
																						12.1881	902		0		12.1881	902		0		12.1881	902		0		12.1881	902		0
																						12.1903	3773		0		12.1903	3773		0		12.1903	3773		0		12.1903	3773		0
																						12.2007	487		1		12.2007	487		1		12.2007	487		1		12.2007	487		1
																						12.2041	3777		0		12.2041	3777		0		12.2041	3777		0		12.2041	3777		0
																						12.2086	2101		0		12.2086	2101		0		12.2086	2101		0		12.2086	2101		0
																						12.2092	3945		0		12.2092	3945		0		12.2092	3945		0		12.2092	3945		0
																						12.2153	2163		0		12.2153	2163		0		12.2153	2163		0		12.2153	2163		0
																						12.2292	2372		0		12.2292	2372		0		12.2292	2372		0		12.2292	2372		0
																						12.2296	770		1		12.2296	770		1		12.2296	770		1		12.2296	770		1
																						12.2442	1274		0		12.2442	1274		0		12.2442	1274		0		12.2442	1274		0
																						12.249	1080		0		12.249	1080		0		12.249	1080		0		12.249	1080		0
																						12.2513	1799		0		12.2513	1799		0		12.2513	1799		0		12.2513	1799		0
																						12.2565	1740		0		12.2565	1740		0		12.2565	1740		0		12.2565	1740		0
																						12.2652	542		0		12.2652	542		0		12.2652	542		0		12.2652	542		0
																						12.2662	2780		0		12.2662	2780		0		12.2662	2780		0		12.2662	2780		0
																						12.2728	2174		0		12.2728	2174		0		12.2728	2174		0		12.2728	2174		0
																						12.2786	2167		0		12.2786	2167		0		12.2786	2167		0		12.2786	2167		0
																						12.287	541		1		12.287	541		1		12.287	541		1		12.287	541		1
																						12.2998	406		0		12.2998	406		0		12.2998	406		0		12.2998	406		0
																						12.3044	1685		0		12.3044	1685		0		12.3044	1685		0		12.3044	1685		0
																						12.3051	3131		0		12.3051	3131		0		12.3051	3131		0		12.3051	3131		0
																						12.3051	3234		0		12.3051	3234		0		12.3051	3234		0		12.3051	3234		0
																						12.3165	1405		0		12.3165	1405		0		12.3165	1405		0		12.3165	1405		0
																						12.3198	884		1		12.3198	884		1		12.3198	884		1		12.3198	884		1
																						12.3297	439		0		12.3297	439		0		12.3297	439		0		12.3297	439		0
																						12.3303	1615		0		12.3303	1615		0		12.3303	1615		0		12.3303	1615		0
																						12.337	2730		0		12.337	2730		0		12.337	2730		0		12.337	2730		0
																						12.341	1857		0		12.341	1857		0		12.341	1857		0		12.341	1857		0
																						12.3469	1316		0		12.3469	1316		0		12.3469	1316		0		12.3469	1316		0
																						12.3585	1394		0		12.3585	1394		0		12.3585	1394		0		12.3585	1394		0
																						12.3652	2280		0		12.3652	2280		0		12.3652	2280		0		12.3652	2280		0
																						12.3735	1288		0		12.3735	1288		0		12.3735	1288		0		12.3735	1288		0
																						12.3739	3832		0		12.3739	3832		0		12.3739	3832		0		12.3739	3832		0
																						12.3787	219		0		12.3787	219		0		12.3787	219		0		12.3787	219		0
																						12.3966	1513		0		12.3966	1513		0		12.3966	1513		0		12.3966	1513		0
																						12.4003	2491		0		12.4003	2491		0		12.4003	2491		0		12.4003	2491		0
																						12.4051	2135		0		12.4051	2135		0		12.4051	2135		0		12.4051	2135		0
																						12.4086	2041		0		12.4086	2041		0		12.4086	2041		0		12.4086	2041		0
																						12.4086	5860		0		12.4086	5860		0		12.4086	5860		0		12.4086	5860		0
																						12.4403	3283		0		12.4403	3283		0		12.4403	3283		0		12.4403	3283		0
																						12.444	670		0		12.444	670		0		12.444	670		0		12.444	670		0
																						12.4486	1536		0		12.4486	1536		0		12.4486	1536		0		12.4486	1536		0
																						12.4517	1148		0		12.4517	1148		0		12.4517	1148		0		12.4517	1148		0
																						12.4551	231		0		12.4551	231		0		12.4551	231		0		12.4551	231		0
																						12.4586	209		1		12.4586	209		1		12.4586	209		1		12.4586	209		1
																						12.4813	941		0		12.4813	941		0		12.4813	941		0		12.4813	941		0
																						12.4905	643		0		12.4905	643		0		12.4905	643		0		12.4905	643		0
																						12.5209	5040		0		12.5209	5040		0		12.5209	5040		0		12.5209	5040		0
																						12.5297	2576		0		12.5297	2576		0		12.5297	2576		0		12.5297	2576		0
																						12.563	3219		0		12.563	3219		0		12.563	3219		0		12.563	3219		0
																						12.5828	2313		0		12.5828	2313		0		12.5828	2313		0		12.5828	2313		0
																						12.5987	995		0		12.5987	995		0		12.5987	995		0		12.5987	995		0
																						12.6163	547		0		12.6163	547		0		12.6163	547		0		12.6163	547		0
																						12.6207	374		0		12.6207	374		0		12.6207	374		0		12.6207	374		0
																						12.6349	269		1		12.6349	269		1		12.6349	269		1		12.6349	269		1
																						12.6601	498		1		12.6601	498		1		12.6601	498		1		12.6601	498		1
																						12.6895	611		0		12.6895	611		0		12.6895	611		0		12.6895	611		0
																						12.6974	239		1		12.6974	239		1		12.6974	239		1		12.6974	239		1
																						12.716	996		0		12.716	996		0		12.716	996		0		12.716	996		0
																						12.7284	443		0		12.7284	443		0		12.7284	443		0		12.7284	443		0
																						12.7333	600		0		12.7333	600		0		12.7333	600		0		12.7333	600		0
																						12.7377	2054		0		12.7377	2054		0		12.7377	2054		0		12.7377	2054		0
																						12.7478	2324		1		12.7478	2324		1		12.7478	2324		1		12.7478	2324		1
																						12.7521	364		1		12.7521	364		1		12.7521	364		1		12.7521	364		1
																						12.7591	2947		0		12.7591	2947		0		12.7591	2947		0		12.7591	2947		0
																						12.7594	944		0		12.7594	944		0		12.7594	944		0		12.7594	944		0
																						12.7751	966		1		12.7751	966		1		12.7751	966		1		12.7751	966		1
																						12.7778	1877		0		12.7778	1877		0		12.7778	1877		0		12.7778	1877		0
																						12.8227	2254		0		12.8227	2254		0		12.8227	2254		0		12.8227	2254		0
																						12.8495	4705		0		12.8495	4705		0		12.8495	4705		0		12.8495	4705		0
																						12.8684	348		0		12.8684	348		0		12.8684	348		0		12.8684	348		0
																						12.8886	2051		0		12.8886	2051		0		12.8886	2051		0		12.8886	2051		0
																						12.9291	601		1		12.9291	601		1		12.9291	601		1		12.9291	601		1
																						12.9451	539		0		12.9451	539		0		12.9451	539		0		12.9451	539		0
																						13.0108	4890		0		13.0108	4890		0		13.0108	4890		0		13.0108	4890		0
																						13.0349	256		0		13.0349	256		0		13.0349	256		0		13.0349	256		0
																						13.0406	960		1		13.0406	960		1		13.0406	960		1		13.0406	960		1
																						13.1287	1229		1		13.1287	1229		1		13.1287	1229		1		13.1287	1229		1
																						13.1602	2621		0		13.1602	2621		0		13.1602	2621		0		13.1602	2621		0
																						13.3454	1341		1		13.3454	1341		1		13.3454	1341		1		13.3454	1341		1

[truncated: 5 more sheets: Supplementary figure 3, Supplementary figure 4, Supplementary figure 5, Supplementary figure 6, Supplementary figure 7]
